# Supplementary material for: Platelets derived citrullinated proteins and microparticles are potential autoantibodies ACPA targets in RA patients
Source: Front Immunol. 2023 Jan 24;14:1084283. doi: 10.3389/fimmu.2023.1084283 (PMC9902922; doi:10.3389/fimmu.2023.1084283)
Supplement: Supplementary file 2 [file Table_2.xlsx]

## Sheet: proteins
Accession	Description	Peptides	Unique peptides	Peptides 01	Peptides 02	Peptides 03	Peptides 04	Unique peptides 01	Unique peptides 02	Unique peptides 03	Unique peptides 04	Sequence coverage [%]	Unique sequence coverage [%]	Sequence coverage 01 [%]	Sequence coverage 02 [%]	Sequence coverage 03 [%]	Sequence coverage 04 [%]	Mol. weight [kDa]	Score	Intensity	Intensity 01	Intensity 02	Intensity 03	Intensity 04	iBAQ	iBAQ 01	iBAQ 02	iBAQ 03	iBAQ 04	LFQ intensity 01	LFQ intensity 02	LFQ intensity 03	LFQ intensity 04	MS/MS count 01	MS/MS count 02	MS/MS count 03	MS/MS count 04	MS/MS count	Deamidation (NQR) site positions
P62328	Thymosin beta-4	2	2	2	2	2	1	2	2	2	1	25	25	25	25	25	25	5.0526	6.366	93465000000	14430000000	15523000000	28354000000	35157000000	46733000000	7215200000	7761600000	14177000000	17579000000	10515000000	10199000000	8271800000	9724100000	46	43	39	44	172
P60709	Beta-Actin	49	1	43	41	39	33	1	1	1	1	98.7	4.5	97.3	97.3	96	96	41.792	323.31	710600000000	103390000000	106030000000	200130000000	301040000000	35530000000	5169500000	5301700000	10007000000	15052000000	89522000000	93329000000	73681000000	62384000000	185	167	204	233	789	12;41;49;59;92;111;121;177;225;246;252;254;256;263;280;296;360
P02776	Platelet factor 4	8	4	6	7	7	6	4	3	4	4	44.6	12.9	36.6	44.6	44.6	36.6	10.845	49.198	69806000000	9604200000	5676700000	24645000000	29880000000	17452000000	2401100000	1419200000	6161300000	7470000000	12451000000	4911100000	6932600000	5657100000	18	19	24	20	81	71;87
P07737	Profilin-1	16	16	15	15	14	13	15	15	14	13	95.7	95.7	93.6	95.7	93.6	93.6	15.054	248.17	118830000000	16896000000	14800000000	29876000000	57262000000	13204000000	1877300000	1644400000	3319600000	6362400000	16626000000	15115000000	12471000000	12420000000	72	64	73	90	299	42;62;69;75;100;125
P02775	Platelet basic protein	10	10	8	9	8	8	8	9	8	8	53.1	53.1	45.3	52.3	50.8	50.8	13.894	126.87	96639000000	14762000000	13167000000	25239000000	43471000000	12080000000	1845200000	1645900000	3154900000	5433900000	14919000000	12196000000	12169000000	9582100000	28	28	33	34	123	76;78;90;91
P23528	Cofilin-1	18	13	17	15	14	14	12	11	11	10	80.1	57.2	79.5	78.9	77.7	71.7	18.502	238.83	110230000000	18642000000	17644000000	30929000000	43015000000	11023000000	1864200000	1764400000	3092900000	4301500000	17197000000	15949000000	12196000000	14488000000	29	25	29	36	119	62;136;138
P13224	Platelet glycoprotein Ib beta chain	7	7	7	7	7	5	7	7	7	5	27.2	27.2	27.2	27.2	27.2	20.9	21.717	24.161	63752000000	10635000000	6968700000	15798000000	30350000000	10625000000	1772600000	1161400000	2633100000	5058300000	10595000000	6486600000	6479500000	8734000000	16	20	20	15	71
P63104	14-3-3 protein zeta/delta	28	21	25	25	25	25	20	19	18	18	83.3	68.6	83.3	80.4	80.4	80.4	27.745	323.31	118790000000	19375000000	16432000000	30060000000	52923000000	8485000000	1383900000	1173700000	2147200000	3780200000	17380000000	17665000000	13393000000	13455000000	38	45	48	53	184	32;38;42;95;108;144;146;147;219
P61224	Ras-related protein Rap-1b	18	7	13	16	14	14	5	5	5	4	87	37.5	78.8	83.2	85.9	84.8	20.825	323.31	82118000000	13573000000	11743000000	23393000000	33409000000	8211800000	1357300000	1174300000	2339300000	3340900000	13332000000	11034000000	11021000000	8161200000	25	28	21	21	95	74;76;116;139;140;155
P67936	Tropomyosin alpha-4 chain	35	18	24	32	30	31	14	16	15	18	69	44.4	64.9	69	64.9	69	28.521	287.66	120080000000	20627000000	15693000000	25057000000	58703000000	8005400000	1375100000	1046200000	1670500000	3913500000	21378000000	13887000000	12317000000	13594000000	45	64	55	57	221	5;15;18;19;20;27;29;32;33;53;57;240;243;246
P02768	Serum albumin	68	61	59	65	54	53	53	58	48	49	85.2	84.1	81.1	83.7	81.6	80.8	69.366	323.31	278090000000	56150000000	77449000000	56945000000	87543000000	7724700000	1559700000	2151400000	1581800000	2431800000	49031000000	82134000000	23484000000	21797000000	155	179	91	115	540	42;68;85;118;122;123;154;194;291;292;319;409;410;414;415;429;441;469;482;483;509;527;546
P69905	Hemoglobin subunit alpha	10	6	10	9	9	10	6	6	6	6	88.7	64.8	88.7	88.7	88.7	88.7	15.257	164.72	58290000000	4783100000	2349400000	5207100000	45950000000	7286300000	597890000	293670000	650890000	5743800000	5136700000	2206800000	2058400000	10702000000	13	17	20	35	85	69;79;98
Q86UX7	Fermitin family homolog 3	58	57	54	53	54	53	53	52	53	52	84.3	82	83.5	83.8	83.5	82.5	75.952	323.31	263320000000	38721000000	36044000000	63425000000	125130000000	6929600000	1019000000	948540000	1669100000	3293000000	36614000000	31213000000	33494000000	29903000000	116	112	128	156	512	54;270;400;401;414;489;530;575
P04406	Glyceraldehyde-3-phosphate dehydrogenase	29	29	25	24	24	23	25	24	24	23	89	89	79.4	82.1	83.6	84.2	36.053	323.31	114050000000	17995000000	15051000000	38716000000	42288000000	6708800000	1058500000	885370000	2277400000	2487500000	18148000000	15095000000	15453000000	10701000000	39	38	55	49	181	9;34;41;70;72;78;136;149;155;204;205;225;304;316
P21333	Filamin-A	216	197	185	195	194	179	169	178	176	163	82.2	78.7	74.7	76.6	78.3	79.1	280.74	323.31	890760000000	136160000000	126350000000	210390000000	417860000000	6647500000	1016200000	942890000	1570100000	3118400000	128550000000	120120000000	101700000000	98984000000	344	353	396	420	1513	10;47;94;182;187;240;296;387;396;421;433;447;476;650;710;712;714;726;728;756;831;898;910;931;941;942;1028;1036;1078;1248;1259;1268;1272;1303;1366;1371;1374;1432;1469;1472;1502;1556;1583;1597;1737;1745;1749;1781;1817;1823;1857;1864;1881;1889;1939;1941;1974;2001;2003;2004;2026;2028;2155;2172;2177;2195;2219;2227;2300;2312;2349;2358;2395;2397;2407;2524;2546;2587;2588
P68363	Tubulin alpha-1B chain	36	0	35	33	33	32	0	0	0	0	80.5	0	79.2	79.4	79.4	78.3	50.151	323.31	137570000000	20029000000	13807000000	33625000000	70108000000	6550900000	953760000	657470000	1601200000	3338500000	16307000000	12550000000	15621000000	19450000000	71	56	84	87	298	31;50;216;226;256;293;301;329;342;356;358;380
P60660	Myosin light polypeptide 6	12	10	10	12	10	10	8	10	8	8	90.7	74.8	69.5	90.7	79.5	64.9	16.93	158.15	63802000000	9406600000	7579800000	17539000000	29276000000	6380200000	940660000	757980000	1753900000	2927600000	9909400000	7730000000	6744300000	5798200000	20	19	25	21	85	31;42;45;75;136
P08567	Pleckstrin	28	28	25	22	23	22	25	22	23	22	68.9	68.9	64.3	63.1	62.3	60.6	40.124	323.31	75653000000	8798700000	9320300000	21602000000	35933000000	6304400000	733230000	776690000	1800100000	2994400000	8070500000	9901300000	10726000000	7344800000	36	33	50	60	179	19;153;159;168;186;303;305;307;313
P14770	Platelet glycoprotein IX	6	6	5	6	6	6	5	6	6	6	35.6	35.6	30.5	35.6	35.6	35.6	19.046	38.821	43585000000	6300200000	3682200000	11276000000	22326000000	6226400000	900030000	526030000	1610900000	3189500000	5623500000	4268400000	5244400000	5487600000	16	12	18	16	62
P37802	Transgelin-2	26	25	24	24	23	24	23	23	22	23	93	93	93	93	93	93	22.391	323.31	77967000000	10211000000	10492000000	19624000000	37640000000	5997500000	785470000	807090000	1509500000	2895300000	10886000000	10102000000	8361600000	8352400000	22	19	20	23	84	3;54;67;89;92;95;98;131;149;160;161;165;166;168;172;181;186
P00488	Coagulation factor XIII A chain	62	62	49	55	55	58	49	55	55	58	79.1	79.1	66.1	75.4	73.9	77	83.266	323.31	221400000000	26142000000	28833000000	65799000000	100630000000	5983900000	706550000	779260000	1778400000	2719800000	26968000000	26768000000	30045000000	24339000000	104	103	127	150	484	18;19;21;350;469;488;508;527;652;685;687
P12814	Alpha-actinin-1	82	50	79	75	76	75	47	47	46	44	88.3	63.7	88.2	86.2	86.2	86.4	103.06	323.31	297480000000	38780000000	41472000000	73417000000	143810000000	5720700000	745770000	797550000	1411900000	2765500000	38828000000	39486000000	33675000000	32448000000	145	124	152	163	584	42;269;270;272;274;310;311;333;337;365;366;373;384;462;482;485;491;522;523;573;585;590;601;614;616;667;680;687;696;703;707;719;729;733;734;749;756;841
P35579	Myosin-9	202	166	179	182	181	172	147	149	148	139	76.9	66.4	71.7	74.2	74.1	72.2	226.53	323.31	594900000000	110700000000	93496000000	146510000000	244190000000	5720200000	1064500000	899000000	1408800000	2348000000	95671000000	91743000000	68484000000	64680000000	296	311	349	356	1312	15;18;19;23;61;93;100;126;210;213;215;223;298;305;313;314;320;348;351;358;359;368;372;381;481;588;593;595;602;623;663;675;691;693;695;727;752;839;875;877;888;890;930;932;935;951;986;987;1007;1023;1158;1159;1186;1188;1204;1207;1220;1224;1231;1255;1279;1291;1311;1321;1322;1323;1339;1344;1420;1432;1433;1448;1532;1533;1540;1549;1563;1630;1712;1749;1756;1758;1761;1763;1767;1818;1822;1825;1850;1877;187…
P14618	Pyruvate kinase PKM	48	48	43	42	43	44	43	42	43	44	81.2	81.2	77.6	78.3	78.3	79.7	57.936	323.31	186660000000	26210000000	19420000000	46522000000	94512000000	5656500000	794230000	588490000	1409800000	2864000000	25177000000	18834000000	21278000000	23781000000	96	84	108	126	414	14;44;155;199
P07996	Thrombospondin-1	87	86	69	79	78	75	68	78	77	74	69.1	68.5	56.2	62.1	66	63.2	129.38	323.31	345130000000	41295000000	51081000000	99439000000	153310000000	5566600000	666040000	823890000	1603900000	2472800000	40107000000	48339000000	45566000000	37478000000	116	138	173	173	600	76;122;161;176;184;205;207;209;213;216;248;295;321;343;410;411;412;463;468;470;479;538;542;582;601;603;607;610;616;623;628;632;640;664;723;972;976;1078;1085;1089
Q9H4B7	Tubulin beta-1 chain	38	32	35	37	34	34	29	31	28	28	96	96	87.4	94	93.6	95.3	50.326	323.31	116610000000	16727000000	11939000000	27634000000	60312000000	5553000000	796520000	568530000	1315900000	2872000000	16646000000	11326000000	13651000000	13664000000	61	57	67	77	262	52;86;94;99;100;165;226;245;247;256;276;279;280;328;329;337;347;370;371
Q9Y490	Talin-1	202	178	178	183	185	174	159	161	165	153	83.2	77.5	76.7	80.2	80.5	79.7	269.76	323.31	735700000000	108720000000	100410000000	181280000000	345290000000	5531600000	817450000	754990000	1363000000	2596100000	102190000000	90985000000	84083000000	89995000000	281	285	322	346	1234	12;18;75;123;181;183;202;203;207;225;242;244;246;251;285;349;352;435;437;462;464;472;606;610;646;653;654;733;735;776;779;811;831;838;852;902;906;907;923;930;936;949;954;962;968;1014;1019;1022;1026;1111;1113;1115;1243;1250;1251;1258;1330;1334;1340;1347;1348;1355;1356;1360;1365;1412;1413;1416;1418;1534;1538;1578;1615;1658;1669;1673;1677;1685;1686;1695;1701;1707;1718;1758;1764;1774;1887;1888;1909;19…
P02675	Fibrinogen beta chain	41	41	39	39	34	34	39	39	34	34	71.7	71.7	71.7	71.5	70.5	70.5	55.928	323.31	142140000000	19629000000	25746000000	36649000000	60116000000	5076400000	701030000	919510000	1308900000	2147000000	20050000000	25513000000	15286000000	13021000000	74	79	86	95	334	132;133;170;180;188;190;232;276;301;305;309;314;326;362;363;366;401;451
P48059	LIM and senescent cell antigen-like-containing domain protein 1	26	26	22	25	23	25	22	25	23	25	79.1	79.1	76.9	79.1	66.5	78.8	37.251	323.31	84798000000	14676000000	8809600000	21245000000	40067000000	4988100000	863310000	518210000	1249700000	2356900000	12460000000	9662800000	10736000000	9264800000	41	44	49	53	187	3;87;88;160;211
P02679	Fibrinogen gamma chain	38	38	32	33	34	32	32	33	34	32	77.3	77.3	73.3	74	75.9	75.3	51.511	323.31	138500000000	21908000000	20763000000	35069000000	60759000000	4946400000	782420000	741550000	1252400000	2170000000	17665000000	21752000000	14383000000	14146000000	45	62	67	62	236	91;103;137;141;143;144;145;156;160;162;170;215;256;265;280;282;334;337;351;371;387;391;424;425
P68871	Hemoglobin subunit beta	13	7	13	11	12	11	7	6	6	6	93.9	61.9	93.9	93.2	93.9	93.2	15.998	146.63	53432000000	7064400000	3630400000	6211900000	36525000000	4857400000	642220000	330040000	564720000	3320400000	4724700000	3767700000	3087000000	10336000000	18	12	16	25	71	20;81;103;128;132;140
P02671	Fibrinogen alpha chain	52	52	42	41	42	44	42	41	42	44	60.2	60.2	49.9	54.5	53.2	56.2	94.972	323.31	188570000000	41873000000	27538000000	44424000000	74738000000	4835200000	1073700000	706090000	1139100000	1916400000	32697000000	27220000000	23698000000	20299000000	75	80	79	79	313	78;79;83;90;108;121;122;125;128;150;156;236;256;267;296;510;556;573;582;590;591
Q15404	Ras suppressor protein 1	19	19	16	18	17	18	16	18	17	18	82.3	82.3	79.1	82.3	82.3	82.3	31.54	323.31	62682000000	5057700000	5603100000	14848000000	37173000000	4821700000	389050000	431010000	1142100000	2859500000	6556400000	4494800000	6233700000	9053900000	26	27	32	38	123	29;34;124;165;167;207
Q13418	Integrin-linked protein kinase	33	33	31	29	29	30	31	29	29	30	73.7	73.7	71.9	69.9	70.4	71.9	51.419	271.05	115690000000	13268000000	15756000000	27933000000	58732000000	4820400000	552850000	656510000	1163900000	2447200000	14596000000	13349000000	12386000000	14240000000	71	63	86	123	343	25;28;29;122;202;215
P05106	Integrin beta-3	43	43	38	39	38	37	38	39	38	37	63.2	63.2	60.2	60.3	61.4	59.8	87.057	323.31	164750000000	25375000000	27898000000	44897000000	66578000000	4576300000	704860000	774940000	1247100000	1849400000	20607000000	26289000000	22927000000	17808000000	82	82	89	100	353	105;108;112;158;266;293;295;298;531;597;655
P62942	Peptidyl-prolyl cis-trans isomerase FKBP1A	6	6	6	6	6	5	6	6	6	5	75.9	75.9	75.9	75.9	75.9	75	11.951	79.041	13598000000	2565000000	1526500000	2778800000	6727300000	4532600000	855010000	508840000	926280000	2242400000	1840000000	2041800000	1534000000	1603700000	11	8	12	10	41
Q01518	Adenylyl cyclase-associated protein 1	40	40	32	34	31	36	32	34	31	36	76.8	76.8	66.9	73.1	67.8	73.3	51.901	323.31	125930000000	18147000000	16824000000	28756000000	62198000000	4497300000	648090000	600870000	1027000000	2221400000	17415000000	15516000000	13331000000	16243000000	50	57	68	91	266	5;129;358;368;374;423
P07195	L-lactate dehydrogenase B chain	23	22	21	20	22	20	20	19	21	19	70.4	70.4	68.3	68.9	64.4	60.8	36.638	323.31	74981000000	9562200000	9805600000	17114000000	38500000000	4410700000	562480000	576800000	1006700000	2264700000	9824200000	9972200000	7366300000	8816700000	32	31	43	42	148	21;22;89;165;286;307
P06396	Gelsolin	53	52	43	50	48	47	42	49	47	46	72.9	72	59.3	69.4	69.3	66.2	85.696	323.31	148370000000	18826000000	28025000000	38186000000	63337000000	4363900000	553690000	824260000	1123100000	1862900000	18735000000	27175000000	17012000000	16513000000	75	75	90	87	327	182;187;272;305;374;376;589;591;631
P62937	Peptidyl-prolyl cis-trans isomerase A	12	11	10	11	11	9	9	10	10	9	66.7	62.4	66.1	66.1	66.1	60.6	18.012	323.31	43149000000	4449400000	5421600000	15043000000	18235000000	4314900000	444940000	542160000	1504300000	1823500000	4462900000	4951300000	5654800000	3775300000	10	9	13	10	42	63;87;102;106;108;111;137
P19105	Myosin regulatory light chain 12A	17	1	17	16	17	17	1	1	1	1	84.2	17.5	84.2	84.2	84.2	84.2	19.794	323.31	38497000000	6095100000	4582000000	8232300000	19588000000	4277500000	677230000	509110000	914700000	2176400000	5061100000	4999300000	4566900000	4122600000	34	28	34	41	137	29;38;42;94;152;154
P08514	Integrin alpha-IIb	59	59	52	56	53	51	52	56	53	51	53.8	53.8	50.4	51	49.6	52.1	113.38	323.31	164780000000	20366000000	22902000000	40946000000	80562000000	4225000000	522190000	587230000	1049900000	2065700000	21052000000	20627000000	20823000000	18194000000	99	85	95	118	397	78;95;109;113;165;189;330;334;382;399;403;426;433;436;490;494;517;519;531;536;774;799;801;802;985
P84077	ADP-ribosylation factor 1	14	9	9	9	9	13	5	5	4	9	85.1	56.4	64.1	50.3	60.2	85.1	20.697	181.39	42198000000	4785900000	4656700000	14378000000	18377000000	4219800000	478590000	465670000	1437800000	1837700000	4586400000	5127400000	5617200000	4348800000	17	20	22	30	89
P27105	Erythrocyte band 7 integral membrane protein	17	17	14	12	13	15	14	12	13	15	72.6	72.6	63.5	60.1	62.8	70.8	31.73	323.31	63242000000	6460800000	7071400000	16412000000	33299000000	4216200000	430720000	471430000	1094100000	2219900000	6889400000	7020200000	7768300000	7504400000	14	12	17	19	62	128;229;249;264;277
P78417	Glutathione S-transferase omega-1	22	22	17	15	15	20	17	15	15	20	77.2	77.2	59.3	53.9	48.5	77.2	27.566	273.5	57558000000	5106900000	4620100000	12619000000	35212000000	4111300000	364780000	330010000	901330000	2515100000	5487600000	4934200000	5261600000	8292900000	26	26	29	37	118	77;79;81
Q9P1F3	Costars family protein ABRACL	4	4	4	3	4	4	4	3	4	4	76.5	76.5	76.5	60.5	76.5	76.5	9.0564	108.28	12300000000	1438000000	1330900000	3427500000	6103300000	4099900000	479320000	443640000	1142500000	2034400000	1318300000	1291600000	1561200000	1611500000	9	9	9	10	37
P52566	Rho GDP-dissociation inhibitor 2	18	18	13	17	13	16	13	17	13	16	78.1	78.1	71.1	75.1	70.6	74.6	22.988	312.94	48862000000	6388300000	9512100000	14359000000	18602000000	4071800000	532360000	792680000	1196600000	1550200000	5919300000	7499900000	6470500000	6647500000	27	33	36	42	138
P04075	Fructose-bisphosphate aldolase A	36	30	32	33	32	30	27	27	26	25	88.7	77.2	88.5	87.9	87.6	82.7	39.42	323.31	92597000000	13292000000	13248000000	22875000000	43181000000	4025900000	577930000	576010000	994570000	1877400000	12272000000	13492000000	11430000000	10310000000	56	55	58	57	226	51;55;167;169;179;180;181;331;335;361
P18206	Vinculin	103	103	90	90	90	89	90	90	90	89	78	78	73.9	74.3	75.1	73.2	123.8	323.31	300730000000	39437000000	40767000000	73532000000	146990000000	4009700000	525830000	543560000	980420000	1959900000	34013000000	39406000000	34152000000	39991000000	126	155	148	161	590	18;48;63;68;90;96;193;196;220;221;242;249;297;334;399;547;575;621;622;674;688;689;745;747;807;851;853;985;1086;1094
P68371	Tubulin beta-4B chain	31	4	28	29	31	28	4	4	4	4	75.3	13	75.3	71	75.3	74.8	49.83	323.31	79975000000	9867300000	9887300000	20130000000	40091000000	3998800000	493370000	494360000	1006500000	2004500000	9010900000	8331600000	10129000000	8180700000	63	54	86	74	277	89;94;99;226;245;247;256;298;332;334;337;347
O00151	PDZ and LIM domain protein 1	23	23	22	21	19	20	22	21	19	20	86.3	86.3	84.5	84.8	79.9	83	36.071	323.31	63370000000	9174900000	9360300000	21519000000	23316000000	3960600000	573430000	585020000	1344900000	1457200000	9039800000	7916400000	11329000000	5178900000	36	29	32	30	127	4;5;9;76;105;111;121;122;142;143;145;158;160;161;175;177;183;253;292
P63000	Ras-related C3 botulinum toxin substrate 1	12	6	9	10	9	10	5	4	5	5	65.1	34.9	41.7	59.9	59.4	64.6	21.45	61.278	31394000000	5454000000	5335800000	6560100000	14044000000	3924200000	681750000	666970000	820010000	1755500000	4417800000	4398100000	3943000000	4473400000	17	15	15	19	66
P21926	CD9 antigen	7	7	5	6	5	6	5	6	5	6	26.3	26.3	22.4	23.2	20.2	23.2	25.416	41.078	22362000000	3890400000	2676300000	5844300000	9950900000	3727000000	648400000	446050000	974060000	1658500000	2444700000	2739000000	3568100000	2906200000	4	10	8	9	31	151
P30041	Peroxiredoxin-6	24	24	22	20	22	22	22	20	22	22	83.9	83.9	80.4	83	78.1	78.6	25.035	323.31	54544000000	7887900000	5419300000	14389000000	26848000000	3636300000	525860000	361290000	959290000	1789800000	7211800000	5938100000	7179600000	6123000000	38	29	43	43	153	13;17;156
P06733	Alpha-enolase	28	24	24	26	25	24	21	22	21	21	75.8	66.8	72.1	75.8	72.6	71.9	47.168	323.31	79456000000	9430600000	8709900000	28335000000	32981000000	3611600000	428660000	395900000	1287900000	1499100000	7532700000	10268000000	11232000000	9120300000	45	41	56	50	192	109;140;154;161;191;275;363;427
P10599	Thioredoxin	9	9	8	8	6	6	8	8	6	6	66.7	66.7	65.7	63.8	61	54.3	11.737	35.187	25150000000	3506800000	2736400000	7175500000	11731000000	3592800000	500970000	390910000	1025100000	1675900000	3226200000	2685200000	3171300000	3241800000	13	13	16	13	55
P09486	SPARC	13	13	10	11	13	11	10	11	13	11	59.1	59.1	56.4	56.4	59.1	52.8	34.632	234.84	44972000000	5578100000	4993200000	14080000000	20321000000	3459400000	429080000	384100000	1083000000	1563200000	4856700000	5968200000	6544900000	4481700000	18	23	28	23	92	181;277
Q9H299	SH3 domain-binding glutamic acid-rich-like protein 3	10	10	6	10	8	8	6	10	8	8	91.4	91.4	72	91.4	83.9	83.9	10.438	92.011	13715000000	1222300000	1355200000	3234100000	7903500000	3428800000	305580000	338810000	808520000	1975900000	1011900000	1292600000	1473800000	2218300000	7	9	10	12	38	34;36;42
P00918	Carbonic anhydrase 2	19	19	15	15	14	18	15	15	14	18	86.2	86.2	75	66.9	66.5	74.2	29.246	316.63	44521000000	5023200000	3343700000	9616100000	26538000000	3424700000	386400000	257210000	739700000	2041400000	4978300000	2667200000	5093700000	6553300000	23	22	21	22	88	11;61;62;229;231
Q9HBI1	Beta-parvin	24	24	18	20	20	19	18	20	20	19	67	67	50.8	58.2	54.9	54.9	41.714	323.31	61510000000	8159900000	7132000000	14624000000	31594000000	3417200000	453330000	396220000	812460000	1755200000	7810800000	6761500000	7251800000	7465600000	37	38	36	61	172	47;98;134;140;145
P06753	Tropomyosin alpha-3 chain	26	10	16	21	23	21	8	7	8	9	50.2	23.5	41.8	37.2	44.6	50.2	32.95	47.618	53344000000	6948900000	8189400000	15558000000	22648000000	3334000000	434300000	511840000	972350000	1415500000	6535300000	8215800000	5337100000	4342100000	21	10	19	15	65	94
P0DP25	Calmodulin-3	11	11	9	9	11	11	9	9	11	11	82.6	82.6	61.7	77.9	82.6	82.6	16.837	281.09	28712000000	4199600000	3207700000	6853400000	14451000000	3190200000	466620000	356410000	761490000	1605700000	2662500000	3670300000	3482700000	3882200000	16	16	22	25	79	4;9;98
P62987	Ubiquitin-60S ribosomal protein L40	4	4	4	4	4	3	4	4	4	3	33.6	33.6	33.6	33.6	33.6	26.6	14.728	43.22	18964000000	3311000000	3058100000	6449900000	6145100000	3160700000	551840000	509680000	1075000000	1024200000	2514400000	2580200000	3236000000	2493300000	10	13	12	7	42	25
P58546	Myotrophin	8	8	8	8	8	7	8	8	8	7	73.7	73.7	73.7	73.7	73.7	68.6	12.895	159.57	18870000000	2226400000	1980800000	4189100000	10474000000	3145100000	371060000	330130000	698180000	1745700000	2509400000	1998500000	1839100000	2288300000	11	11	14	12	48	12;110;111
P09211	Glutathione S-transferase P	17	17	15	15	14	14	15	15	14	14	71	71	68.6	70.5	69.5	69.5	23.356	323.31	34516000000	2493500000	2242100000	5385000000	24395000000	3137800000	226680000	203830000	489540000	2217800000	3082500000	2943600000	3122200000	4038700000	23	17	20	19	79	137;205;207;210
O00194	Ras-related protein Rab-27B	15	13	13	14	15	14	11	12	13	12	73.4	65.1	60.6	63.8	73.4	73.4	24.608	298.09	40206000000	4554800000	4263400000	10475000000	20913000000	3092800000	350370000	327950000	805780000	1608700000	4336600000	3869800000	4477200000	5907200000	18	18	22	24	82	59
P30101	Protein disulfide-isomerase A3	39	38	30	31	33	32	29	31	33	32	70.3	67.3	60.8	62	61.4	65.1	56.782	323.31	88886000000	12481000000	11441000000	27660000000	37305000000	3065100000	430380000	394510000	953780000	1286400000	12111000000	12179000000	12474000000	8938500000	38	36	56	49	179	199;374;391;439
O00299	Chloride intracellular channel protein 1	24	24	19	19	24	18	19	19	24	18	85.5	85.5	81.7	84.2	85.5	76.3	26.922	323.31	45909000000	5625500000	5741700000	13802000000	20740000000	3060600000	375030000	382780000	920150000	1382700000	4522700000	6033500000	6969600000	4869400000	36	31	45	41	153	5;104;120;122;126;128;179;212
P31146	Coronin-1A	32	30	27	28	25	25	26	27	24	23	60.3	58.8	57.5	58.6	54.7	53.8	51.026	323.31	58011000000	10313000000	6309100000	15079000000	26310000000	3053200000	542780000	332060000	793620000	1384700000	8329700000	6841000000	7936400000	6521700000	36	37	33	37	143
Q15942	Zyxin	34	34	32	33	33	28	32	33	33	28	67.5	67.5	66.3	67.5	67.5	64.3	61.277	323.31	69748000000	12834000000	8067300000	20981000000	27866000000	2906200000	534740000	336140000	874220000	1161100000	11334000000	9064900000	8552100000	8230300000	47	49	52	40	188	23;53;54;211;217;219;221;249;291;293;294;318;319;320;329;337;338;339;340;341;343;381;445;551
P37840	Alpha-synuclein	7	7	6	6	7	6	6	6	7	6	55	55	48.6	48.6	55	54.3	14.46	81.507	17189000000	3732300000	3873100000	4159900000	5424200000	2864900000	622050000	645520000	693310000	904030000	3222000000	3561900000	2188300000	1716800000	12	8	13	8	41	79
P61158	Actin-related protein 3	29	29	27	25	27	28	27	25	27	28	76.3	76.3	74.6	67.7	75.6	76.1	47.371	323.31	60106000000	7013900000	6351400000	14460000000	32280000000	2862200000	334000000	302450000	688590000	1537100000	7471400000	6923900000	6841700000	6399600000	47	42	45	51	185	289;294;305
P00387	NADH-cytochrome b5 reductase 3	23	23	20	18	20	20	20	18	20	20	77.1	77.1	77.1	76.4	76.4	76.4	34.234	323.31	40055000000	4282200000	4967400000	10146000000	20660000000	2861100000	305870000	354810000	724690000	1475700000	4294100000	5512900000	4316600000	4658100000	41	34	42	47	164
P61586	Transforming protein RhoA	16	8	12	13	14	14	4	6	7	7	81.9	38.9	75.6	76.7	77.2	64.8	21.768	141.08	22372000000	3466000000	2780500000	5224400000	10901000000	2796500000	433260000	347560000	653050000	1362600000	2777700000	2890500000	2810400000	2829000000	14	17	19	24	74	117
P62258	14-3-3 protein epsilon	25	22	22	23	23	23	20	20	20	20	85.5	78.4	77.6	77.6	77.6	83.5	29.174	249.93	47363000000	7673000000	6374400000	13540000000	19776000000	2786000000	451350000	374960000	796470000	1163300000	7784000000	6559400000	5660100000	4859700000	33	32	37	40	142	43;139;147;222;243
P11142	Heat shock cognate 71 kDa protein	39	32	33	29	29	32	28	26	24	27	75.2	68.6	61.8	61.6	60.4	65.9	70.897	323.31	91528000000	13915000000	10892000000	20735000000	45986000000	2773600000	421680000	330050000	628340000	1393500000	12272000000	11105000000	9638400000	12331000000	52	44	52	54	202	57;58;96;141;151;168;239;355;540;548;575
O75915	PRA1 family protein 3	9	9	7	8	7	7	7	8	7	7	32.4	32.4	28.7	28.7	28.7	28.7	21.614	219.14	13741000000	1450500000	1684500000	3269700000	7336400000	2748200000	290100000	336900000	653930000	1467300000	1344800000	1639400000	1451400000	1875600000	13	11	12	16	52
P60953	Cell division control protein 42 homolog	12	11	10	9	10	10	9	8	9	9	63.4	57.6	57.6	57.6	62.8	63.4	21.258	83.534	24406000000	2576700000	2245300000	4701700000	14883000000	2711800000	286300000	249480000	522410000	1653600000	2292900000	2290200000	2539300000	3501100000	15	14	14	17	60
P40197	Platelet glycoprotein V	23	23	18	19	19	21	18	19	19	21	55.2	55.2	48.9	52.1	49.5	52.7	60.958	323.31	60817000000	4561300000	5036000000	15472000000	35748000000	2644200000	198320000	218960000	672690000	1554300000	5755100000	4318600000	6481900000	8627300000	33	32	35	46	146	215;421
P68366	Tubulin alpha-4A chain	35	10	34	34	34	33	10	9	9	10	81.2	29.9	79.9	81	81.2	79.9	49.924	323.31	52437000000	5413500000	9774500000	17225000000	20024000000	2497000000	257790000	465450000	820220000	953540000	5968600000	8272400000	8436600000	5306000000	17	16	16	14	63	79;80;216;226;256;293;301;329;342;356;358;380
Q99497	Protein/nucleic acid deglycase DJ-1	18	18	14	15	16	16	14	15	16	16	88.9	88.9	81	85.2	85.2	84.7	19.891	323.31	29957000000	5518800000	4192000000	9268700000	10977000000	2496400000	459900000	349340000	772390000	914780000	4810100000	4736600000	4121000000	2917700000	19	20	26	26	91	135;173
O75083	WD repeat-containing protein 1	41	41	35	36	34	33	35	36	34	33	86.1	86.1	70.5	78.2	73.3	82	66.193	323.31	74046000000	9619200000	8882300000	17151000000	38394000000	2468200000	320640000	296080000	571700000	1279800000	9414000000	9051300000	7647500000	9150000000	59	59	64	56	238	14;30;31;36;331;443;525;526
P59998	Actin-related protein 2/3 complex subunit 4	13	13	11	10	10	12	11	10	10	12	76.2	76.2	66.7	68.5	64.9	76.2	19.667	108.77	21617000000	2083700000	1783600000	4689800000	13060000000	2401900000	231520000	198170000	521090000	1451100000	1674800000	1767600000	2140400000	3629900000	17	13	13	24	67	68
P09493	Tropomyosin alpha-1 chain	26	11	19	22	24	21	10	10	10	10	47.2	26.1	44.4	41.2	44	43.3	32.708	167.28	38380000000	6493600000	7369900000	8487800000	16028000000	2398700000	405850000	460620000	530490000	1001800000	5291500000	6496700000	3769500000	3541200000	30	32	31	29	122	93
P61160	Actin-related protein 2	21	21	20	20	19	20	20	20	19	20	61.4	61.4	59.9	59.9	58.1	59.6	44.76	323.31	31033000000	4002900000	3727100000	6804400000	16499000000	2387200000	307910000	286700000	523420000	1269100000	3422500000	3973800000	3282400000	3972100000	28	28	33	43	132	13;26;76
P00491	Purine nucleoside phosphorylase	21	21	18	20	19	20	18	20	19	20	85.1	85.1	83.4	85.1	83.4	83.4	32.118	323.31	42667000000	4686800000	3489000000	11251000000	23240000000	2370400000	260380000	193830000	625070000	1291100000	4091300000	3628100000	5590300000	5606300000	40	29	39	46	154	3;44;74
P00338	L-lactate dehydrogenase A chain	23	22	21	18	22	21	20	17	21	20	77.7	77.7	76.5	71.7	77.1	74.1	36.688	236.98	42044000000	3670400000	4380200000	13981000000	20013000000	2335800000	203910000	243350000	776730000	1111800000	3030500000	4185500000	6033500000	6066700000	27	25	39	38	129	164;298
P26038	Moesin	58	42	43	45	50	53	31	33	35	37	74	55.8	61.5	64.6	71.1	67.2	67.819	323.31	77038000000	11348000000	8706100000	18012000000	38972000000	2334500000	343880000	263820000	545820000	1181000000	9452700000	8288200000	9075600000	10499000000	71	65	86	90	312	486;531;541
P22392	Nucleoside diphosphate kinase B	11	6	10	11	10	11	6	6	5	6	76.3	46.1	71.1	76.3	66.4	76.3	17.298	139.73	25280000000	2269500000	2597600000	4804700000	15608000000	2298200000	206320000	236150000	436790000	1418900000	2705100000	2548100000	2076500000	3505100000	18	18	21	21	78
Q562R1	Beta-actin-like protein 2	15	2	12	12	12	12	1	1	1	2	29.5	7.4	24.5	26.3	26.3	28.5	42.003	4.912	47837000000	218490000	123960000	18471000000	29023000000	2277900000	10404000	5902800	879570000	1382100000	0	0	8180500000	7277900000	3	2	4	6	15	42;50;247;253;255
P50552	Vasodilator-stimulated phosphoprotein	30	30	22	25	25	25	22	25	25	25	56.1	56.1	51.8	49.7	52.9	55.3	39.829	323.31	37946000000	6656300000	5640200000	9517900000	16132000000	2232100000	391550000	331780000	559880000	948930000	5755300000	5939000000	4767300000	3943300000	33	41	38	44	156	45;144;268;291;313
Q04917	14-3-3 protein eta	20	16	16	16	19	18	13	12	15	14	78.5	71.5	57.3	57.3	78.5	75.6	28.218	216.13	35687000000	5250300000	4894700000	9401900000	16141000000	2230500000	328140000	305920000	587620000	1008800000	5119900000	5261500000	4461300000	3575900000	15	14	19	18	66	43;98;111;113;224
P48735	Isocitrate dehydrogenase [NADP], mitochondrial	27	26	23	22	25	26	22	21	24	25	53.3	53.3	50.2	48.9	52.9	52.9	50.909	261.79	51197000000	6200900000	3669700000	12172000000	29154000000	2225900000	269600000	159550000	529240000	1267500000	5669800000	4082700000	5620800000	7142600000	31	28	44	52	155
O15144	Actin-related protein 2/3 complex subunit 2	31	31	26	27	26	26	26	27	26	26	78.7	78.7	75.7	76	78.7	76	34.333	323.31	44133000000	5624500000	4104900000	9599800000	24804000000	2206700000	281230000	205240000	479990000	1240200000	5368200000	4944800000	4541100000	5219600000	40	40	45	44	169	7
P00558	Phosphoglycerate kinase 1	30	30	26	26	29	27	26	26	29	27	79.6	79.6	73.6	73.4	77.9	75.3	44.614	323.31	59489000000	7447100000	6148300000	16181000000	29713000000	2203300000	275820000	227710000	599310000	1100500000	7609700000	5832300000	7191900000	7413700000	36	34	49	53	172	53;163;225;249;250
Q9ULV4	Coronin-1C	34	33	29	31	29	27	28	30	28	26	60.8	59.3	60.1	59.5	57.8	51.7	53.248	323.31	41744000000	4761600000	4478000000	11394000000	21110000000	2197000000	250610000	235690000	599690000	1111000000	5239500000	4270500000	5032000000	4566900000	37	35	39	49	160	20;185;306;382;417
P30740	Leukocyte elastase inhibitor	27	26	21	23	22	26	20	22	21	25	66	63.3	58.6	60.9	59.6	63.6	42.741	218.81	41242000000	4163300000	3077300000	5203400000	28798000000	2170600000	219120000	161960000	273860000	1515700000	4924600000	3238700000	3611400000	4819100000	27	28	29	41	125	163;298;365
Q9NZN3	EH domain-containing protein 3	47	26	44	40	41	43	25	21	21	22	85	54.6	83.7	77.2	72.3	77.4	60.886	323.31	60739000000	6867000000	5880300000	12117000000	35875000000	2169200000	245250000	210010000	432740000	1281200000	5794200000	5964600000	7318000000	7659300000	75	71	88	90	324	126;130;333;403
Q15907	Ras-related protein Rab-11B	16	2	12	13	16	13	1	2	2	2	67.4	13.3	56.9	58.7	67.4	58.3	24.488	104.3	32507000000	5029300000	2461600000	8279900000	16736000000	2167100000	335290000	164110000	551990000	1115700000	4204500000	3218600000	3714300000	4268900000	20	23	23	20	86
Q14019	Coactosin-like protein	11	11	8	8	10	11	8	8	10	11	75.4	75.4	66.9	66.9	75.4	75.4	15.945	81.158	19472000000	3146800000	2791100000	6300900000	7233400000	2163600000	349640000	310120000	700100000	803710000	2795200000	2574400000	2642800000	2596000000	12	13	13	16	54
P07359	Platelet glycoprotein Ib alpha chain	25	25	20	23	22	24	20	23	22	24	40.5	40.5	38	40.5	39.3	39.3	71.539	323.31	53875000000	4243600000	4870200000	12657000000	32104000000	2155000000	169750000	194810000	506270000	1284200000	4201300000	4945200000	5247000000	8274700000	22	29	33	36	120	77;113;239;266;509;616
P23284	Peptidyl-prolyl cis-trans isomerase B	17	17	15	14	13	15	15	14	13	15	57.9	57.9	57.4	57.4	50.9	54.2	23.742	86.466	25551000000	2608300000	2746400000	7316900000	12879000000	2129300000	217360000	228870000	609750000	1073300000	2719700000	2604300000	3604000000	2712500000	24	23	25	27	99	148;151
P11169	Solute carrier family 2, facilitated glucose transporter member 3	16	16	10	12	15	13	10	12	15	13	40.7	40.7	16.3	28	33.7	30.8	53.924	163.96	21099000000	2446800000	1771400000	6130900000	10750000000	2109900000	244680000	177140000	613090000	1075000000	2504400000	1796300000	2801900000	2514400000	12	17	24	28	81	484
O95866	Megakaryocyte and platelet inhibitory receptor G6b	12	12	9	8	10	9	9	8	10	9	58.1	58.1	40.7	42.3	47.7	40.2	26.163	63.973	22617000000	3687700000	1583100000	4597100000	12749000000	2056100000	335240000	143920000	417920000	1159000000	2785100000	1650900000	2446600000	3191300000	18	17	22	19	76
P04179	Superoxide dismutase [Mn], mitochondrial	14	14	13	13	13	14	13	13	13	14	84.2	84.2	84.2	84.2	80.6	84.2	24.75	323.31	22493000000	3050700000	3061400000	3678700000	12702000000	2044800000	277340000	278310000	334430000	1154800000	3130800000	2676200000	2428000000	2510900000	15	16	21	27	79	60;81;91;97;108
P16671	Platelet glycoprotein 4	17	17	13	15	14	13	13	15	14	13	36	36	31.8	34.5	31.8	30.3	53.053	159.75	32196000000	4256600000	4368500000	6719900000	16851000000	2012300000	266040000	273030000	420000000	1053200000	4048200000	4207600000	3161400000	4261600000	28	25	27	30	110
P06576	ATP synthase subunit beta, mitochondrial	27	27	24	24	26	25	24	24	26	25	70.9	70.9	65.8	65.8	65.8	69	56.559	323.31	58013000000	6296000000	6277400000	16635000000	28805000000	2000500000	217100000	216460000	573620000	993270000	6340600000	6168100000	7037900000	7620600000	40	36	54	53	183	221
P27797	Calreticulin	27	27	20	22	24	26	20	22	24	26	80.8	80.8	63.1	74.1	77.9	80.3	48.141	311.43	41705000000	6333000000	6290500000	9850400000	19231000000	1986000000	301570000	299550000	469070000	915780000	5637500000	6083000000	5068300000	5045300000	33	37	41	42	153	129;412
P11021	Endoplasmic reticulum chaperone BiP	38	36	33	32	33	33	31	31	31	32	56.9	56.9	54.1	53.7	56	54.3	72.332	323.31	58888000000	7030400000	6321200000	15467000000	30069000000	1962900000	234350000	210710000	515580000	1002300000	6830300000	6208700000	7033600000	7572200000	57	53	58	61	229	47;49;82;83;380;528
P00441	Superoxide dismutase [Cu-Zn]	9	9	8	8	9	7	8	8	9	7	70.8	70.8	66.2	66.2	70.8	63	15.936	137.23	15701000000	2842200000	2554300000	2098700000	8205700000	1962600000	355270000	319280000	262340000	1025700000	2731200000	2327500000	1415300000	1856000000	16	13	15	14	58
Q13642	Four and a half LIM domains protein 1	12	12	12	12	12	12	12	12	12	12	40.9	40.9	40.9	40.9	40.9	40.9	36.263	177.71	34785000000	4656600000	5698600000	8631600000	15798000000	1932500000	258700000	316590000	479530000	877680000	4208800000	5766300000	4271500000	3835900000	20	18	17	21	76	77
P07203	Glutathione peroxidase 1	16	16	15	11	16	15	15	11	16	15	84.7	84.7	84.7	68	84.7	84.7	22.088	219.81	24808000000	2839800000	1902900000	6440200000	13625000000	1908300000	218450000	146370000	495400000	1048100000	2989000000	2260200000	2836400000	2878700000	21	13	26	27	87	84;86;118
P10720	Platelet factor 4 variant	7	3	5	7	6	5	3	3	3	3	56.7	26	49	56.7	56.7	49	11.553	66.533	9454400000	807940000	488560000	4131700000	4026100000	1890900000	161590000	97713000	826340000	805230000	728760000	392120000	1950600000	664540000	4	4	8	8	24	74
Q9UBW5	Bridging integrator 2	30	30	27	30	29	26	27	30	29	26	67.8	67.8	63.2	67.8	66.2	57.9	61.874	323.31	45231000000	5117900000	5725500000	12868000000	21520000000	1884600000	213250000	238560000	536150000	896670000	5701400000	5986800000	4817200000	5528800000	42	47	48	41	178	160;161;358;484;486;489;490;505
Q05682	Caldesmon	47	47	38	39	41	39	38	39	41	39	43.4	43.4	37.8	38.5	41.5	35.7	93.23	321.98	50424000000	8380100000	7746400000	14132000000	20166000000	1867600000	310370000	286900000	523410000	746880000	7492200000	7998300000	6439900000	5596600000	43	46	53	48	190	28;29;30;139;144;175;495;508;668
P20340	Ras-related protein Rab-6A	17	6	13	10	12	13	5	4	4	4	59.1	23.1	55.8	42.3	58.7	55.3	23.593	63.335	24105000000	3043100000	2021200000	6530000000	12511000000	1854300000	234090000	155480000	502300000	962390000	3173300000	2233300000	3084400000	1940000000	18	12	17	26	73
Q04760	Lactoylglutathione lyase	9	9	9	6	7	9	9	6	7	9	52.2	52.2	52.2	39.1	44	52.2	20.777	49.636	20310000000	559800000	540130000	16166000000	3043800000	1846400000	50891000	49103000	1469700000	276710000	1519900000	2351000000	2994600000	2470300000	11	6	8	12	37
P61981	14-3-3 protein gamma	17	11	12	14	15	15	7	8	9	9	72.1	58.7	59.9	64	68	68	28.302	189.4	29423000000	2892500000	4057700000	8449300000	14023000000	1838900000	180780000	253610000	528080000	876440000	2781900000	3886100000	3864600000	3676900000	16	18	19	18	71	43;98;224
Q15555	Microtubule-associated protein RP/EB family member 2	21	19	16	19	17	18	14	17	15	16	76.5	70.9	57.5	75.8	65.1	65.7	37.031	211.45	28812000000	4617100000	3425800000	6513900000	14255000000	1800700000	288570000	214110000	407120000	890920000	4480700000	3729500000	3527300000	2792100000	20	20	23	22	85	6;11;14;15;16;20;22;23;190
P60174	Triosephosphate isomerase	18	18	17	17	17	16	17	17	17	16	75.2	75.2	75.2	72.7	70.6	69.2	30.791	266.72	35759000000	5437200000	5772300000	8890800000	15658000000	1787900000	271860000	288610000	444540000	782920000	5021200000	4574600000	4921100000	4553300000	29	27	22	30	108	67;103;109
P26447	Protein S100-A4	6	6	6	5	5	4	6	5	5	4	36.6	36.6	36.6	36.6	36.6	36.6	11.728	14.565	10684000000	1553200000	925870000	2976500000	5228800000	1780700000	258860000	154310000	496080000	871470000	1438700000	930290000	1531600000	1131700000	9	7	12	6	34
Q3ZCW2	Galectin-related protein	14	14	11	11	13	11	11	11	13	11	87.8	87.8	67.4	67.4	87.8	62.2	18.986	125.19	15887000000	1513600000	1881500000	5734700000	6757600000	1765300000	168180000	209060000	637190000	750840000	1805300000	1896100000	2462200000	1488200000	11	16	21	22	70	20;21;28;152;163
P47756	F-actin-capping protein subunit beta	20	20	18	15	20	16	18	15	20	16	71.1	71.1	67.5	61.4	71.1	65.7	31.35	215.19	29910000000	3648700000	3049400000	8095300000	15117000000	1759400000	214630000	179370000	476190000	889210000	3869300000	3323500000	3204500000	3624700000	32	23	34	34	123
P52565	Rho GDP-dissociation inhibitor 1	17	17	8	10	12	16	8	10	12	16	76.5	76.5	66.7	70.6	75.5	76.5	23.207	153.14	12249000000	852970000	1488500000	3202700000	6704700000	1749800000	121850000	212640000	457520000	957810000	957290000	1401300000	1507200000	1582200000	7	12	16	22	57	4
P24844	Myosin regulatory light polypeptide 9	17	9	15	17	16	16	7	9	8	8	83.7	50.6	83.7	83.7	83.7	83.7	19.827	158.36	15667000000	1572700000	1576500000	2700900000	9816900000	1740800000	174740000	175170000	300100000	1090800000	1631300000	1572200000	1647000000	1708900000	7	13	19	15	54	30;39;43;95;105
P04632	Calpain small subunit 1	16	16	14	12	14	14	14	12	14	14	84.3	84.3	84.3	64.6	84	76.9	28.315	254.74	19022000000	1977400000	2591500000	4596900000	9856400000	1729300000	179760000	235590000	417900000	896030000	2048500000	2510600000	2206900000	2219200000	20	18	21	25	84	5
P62873	Guanine nucleotide-binding protein G(I)/G(S)/G(T) subunit beta-1	14	7	14	12	14	12	7	5	7	6	69.1	38.8	69.1	58.5	69.1	56.5	37.377	323.31	22448000000	3737100000	2107400000	4500600000	12103000000	1726800000	287470000	162110000	346200000	931020000	1850800000	2764400000	2740100000	3508600000	16	10	18	14	58	9;35;237
O95810	Caveolae-associated protein 2	28	28	26	23	24	24	26	23	24	24	54.8	54.8	54.8	48	50.1	54.6	47.173	323.31	30765000000	6016400000	4637800000	8225400000	11885000000	1709100000	334240000	257660000	456970000	660280000	5484200000	4731400000	3718200000	3257600000	27	26	31	20	104	7;67;73;75;76;95;109;144;145;148;164
O15143	Actin-related protein 2/3 complex subunit 1B	23	21	20	21	21	22	18	19	19	20	67.7	61.6	64	65.9	64	67.7	40.949	323.31	30688000000	3620600000	4106900000	8184200000	14777000000	1704900000	201150000	228160000	454680000	820930000	3599300000	4175600000	3348600000	3975000000	31	29	33	41	134	52;54;153;327;331
P14625	Endoplasmin	46	45	36	39	39	38	35	38	38	37	60.4	58.9	49.9	52.7	55.7	53.5	92.468	323.31	67811000000	7675000000	8193600000	17883000000	34059000000	1695300000	191870000	204840000	447090000	851480000	7339600000	8217600000	8908300000	7702800000	56	56	73	77	262	337;676
P63167	Dynein light chain 1, cytoplasmic	6	3	4	4	6	5	1	1	3	2	59.6	33.7	50.6	50.6	59.6	58.4	10.366	146.99	8435400000	817300000	1128500000	2474100000	4015500000	1687100000	163460000	225700000	494810000	803110000	715410000	1142300000	1234700000	978780000	9	6	11	10	36
P27348	14-3-3 protein theta	18	12	15	15	16	17	11	11	10	11	66.9	53.1	56.3	53.5	56.3	66.9	27.764	268.63	22875000000	3474000000	2128000000	6176500000	11096000000	1633900000	248140000	152000000	441180000	792590000	3281300000	3016300000	2533700000	2331500000	20	15	14	15	64	42;219
P62820	Ras-related protein Rab-1A	17	8	13	10	12	16	6	5	4	8	77.6	39	71.2	62.9	56.6	77.6	22.677	157.24	24313000000	4012300000	3131500000	4657000000	12512000000	1620800000	267490000	208770000	310470000	834120000	2818300000	3663400000	2977900000	2636800000	19	17	18	30	84
P55072	Transitional endoplasmic reticulum ATPase	72	72	58	58	55	60	58	58	55	60	80	80	74.2	74.4	74.4	74.7	89.321	323.31	71924000000	7963700000	7369500000	18710000000	37881000000	1598300000	176970000	163770000	415770000	841800000	7928300000	8324700000	8379300000	8402100000	93	82	81	103	359	680
P05534	HLA class I histocompatibility antigen, A-24 alpha chain	23	3	18	18	8	18	2	1	0	3	64.4	3.6	51.2	56.2	30.7	50.7	40.688	224.95	30345000000	4882000000	3821100000	4610200000	17032000000	1597100000	256950000	201110000	242640000	896420000	3567400000	3980700000	2676400000	4400400000	35	33	22	33	123
P05976	Myosin light chain 1/3, skeletal muscle isoform	1	1	1	1	1	1	1	1	1	1	6.2	6.2	6.2	6.2	6.2	6.2	21.145	3.5358	18762000000	3850600000	1989700000	5071900000	7850300000	1563500000	320890000	165810000	422660000	654190000	3850600000	0	0	0	2	1	1	1	5
P12931	Proto-oncogene tyrosine-protein kinase Src	36	28	29	32	28	35	22	25	22	27	73.9	62.7	63.1	70.3	61.9	72.4	59.834	323.31	43748000000	4693600000	5083600000	10444000000	23526000000	1562400000	167630000	181560000	373000000	840230000	4719400000	5025500000	5759700000	4765800000	34	43	42	51	170	68;290
P10909	Clusterin	21	21	18	17	17	17	18	17	17	17	41.9	41.9	39.6	37.4	36.5	35.4	52.494	323.31	29575000000	5852800000	4586000000	8114200000	11022000000	1556600000	308040000	241370000	427070000	580100000	5779500000	4179500000	3376500000	3411200000	29	34	27	28	118	48;51
P25705	ATP synthase subunit alpha, mitochondrial	30	30	24	26	27	28	24	26	27	28	63.8	63.8	51.7	59	60.6	57	59.75	323.31	47638000000	5423600000	4066800000	12973000000	25175000000	1536700000	174950000	131190000	418490000	812090000	5595000000	3372900000	6296700000	6265300000	33	34	46	45	158	156;509
O00161	Synaptosomal-associated protein 23	17	17	16	16	15	13	16	16	15	13	83.4	83.4	80.1	83.4	83.4	68.7	23.354	216.29	18146000000	2587400000	3155000000	7014300000	5388900000	1512100000	215610000	262920000	584530000	449080000	2599900000	2509200000	3100200000	2068600000	19	23	22	15	79	10;11;124;126;175;180
P99999	Cytochrome c	11	11	9	8	9	7	9	8	9	7	65.7	65.7	59	57.1	62.9	61.9	11.749	74.321	9043400000	1241100000	634570000	2869400000	4298300000	1507200000	206850000	105760000	478240000	716380000	1335200000	810750000	998230000	1070900000	13	10	10	12	45
Q93084	Sarcoplasmic/endoplasmic reticulum calcium ATPase 3	53	41	39	43	45	45	31	32	35	33	57.9	46.5	40.8	48.8	49.4	53.3	113.98	323.31	73777000000	7751500000	9255800000	19487000000	37283000000	1505700000	158190000	188890000	397690000	760880000	8457900000	8591300000	8644300000	8949900000	62	71	77	82	292
P55209	Nucleosome assembly protein 1-like 1	18	16	11	10	13	15	9	8	11	13	63.9	61.4	45	37.9	46	55.8	45.374	262.2	20805000000	2132700000	2235000000	5788600000	10649000000	1486100000	152330000	159640000	413470000	760650000	2082600000	2444600000	2764200000	2234100000	18	16	24	32	90	122
P61769	Beta-2-microglobulin	4	4	3	3	3	4	3	3	3	4	49.6	49.6	35.3	35.3	35.3	49.6	13.714	200.21	8759500000	1556000000	1321200000	1510200000	4372100000	1459900000	259340000	220210000	251700000	728680000	1487100000	1363000000	732250000	1059400000	3	3	2	3	11	41;44;103
Q99439	Calponin-2	18	18	10	16	16	15	10	16	16	15	83.2	83.2	55.3	80.9	80.6	64.7	33.697	222.07	18693000000	1807400000	2277900000	2736500000	11871000000	1437900000	139030000	175230000	210500000	913150000	2267400000	2132400000	1802300000	1974200000	6	15	23	20	64	65;163;178;195
P04899	Guanine nucleotide-binding protein G(i) subunit alpha-2	24	15	21	20	21	21	14	12	15	13	68.2	42.8	65.9	68.2	63.4	65.9	40.45	323.31	23530000000	3726600000	2867600000	7728800000	9207100000	1384100000	219210000	168680000	454630000	541590000	3075900000	3521600000	3602400000	1993000000	33	29	32	34	128
O15145	Actin-related protein 2/3 complex subunit 3	11	11	10	10	9	8	10	10	9	8	68.5	68.5	57.9	66.3	55.6	55.6	20.546	186.42	13829000000	1622300000	1715400000	4047500000	6443300000	1382900000	162230000	171540000	404750000	644330000	1514900000	1572900000	1828700000	1801600000	12	13	10	11	46	18;153
Q99685	Monoglyceride lipase	17	17	13	16	16	16	13	16	16	16	69.6	69.6	58.7	69	69	63	33.261	191.06	21907000000	1984100000	2310800000	6037900000	11574000000	1369200000	124010000	144420000	377370000	723360000	2152700000	2339200000	2563900000	2820100000	25	25	31	32	113
P30044	Peroxiredoxin-5, mitochondrial	11	11	10	9	8	9	10	9	8	9	56.5	56.5	56.5	50.9	50.9	56.5	22.086	170.32	17622000000	2112000000	1071800000	4069800000	10369000000	1355600000	162460000	82448000	313060000	797580000	1754600000	1676800000	1761300000	2395800000	20	12	19	17	68
P31946	14-3-3 protein beta/alpha	16	7	14	13	15	15	7	6	6	6	66.7	38.2	66.7	59.3	62.2	66.7	28.082	323.31	18744000000	3533900000	3431600000	4422800000	7355300000	1338800000	252420000	245110000	315920000	525380000	2732200000	3546900000	2401400000	2122700000	11	11	9	9	40	44;221
P50395	Rab GDP dissociation inhibitor beta	36	25	31	32	26	31	21	21	16	22	83.4	61.8	82.2	76.9	74.4	83.1	50.663	323.31	37433000000	4136000000	3763100000	9474700000	20060000000	1336900000	147710000	134400000	338380000	716420000	3869400000	3798100000	5262100000	4233300000	36	40	28	43	147	26;84;262
Q15084	Protein disulfide-isomerase A6	19	19	16	12	17	18	16	12	17	18	48	48	43.9	37.5	45	48	48.121	161.65	22674000000	2258100000	2266300000	6453200000	11696000000	1333800000	132830000	133310000	379600000	688020000	2353700000	2043000000	3028400000	2934200000	24	18	27	29	98	314
P07237	Protein disulfide-isomerase	38	38	29	30	33	33	29	30	33	33	66.3	66.3	52	58.7	60.8	56.3	57.116	323.31	46300000000	5397500000	5247800000	10762000000	24892000000	1322900000	154220000	149940000	307490000	711200000	5537500000	4913100000	5181300000	6012300000	46	44	53	59	202	106;107;214;215;430;458
P14174	Macrophage migration inhibitory factor	3	3	2	1	3	3	2	1	3	3	18.3	18.3	17.4	9.6	18.3	18.3	12.476	9.9829	6596100000	1012700000	23479000	1106300000	4453600000	1319200000	202540000	4695900	221260000	890720000	1024000000	145550000	430000000	961420000	4	2	4	6	16
P0DOX8	Immunoglobulin lambda-1 light chain	7	4	6	6	5	4	3	3	2	1	45.4	22.2	39.8	41.7	35.6	31.9	22.83	173.87	12735000000	2049500000	2662300000	2921300000	5101800000	1273500000	204950000	266230000	292130000	510180000	1862000000	2569900000	1510400000	1362600000	14	12	11	10	47
Q15833	Syntaxin-binding protein 2	42	41	32	32	37	38	32	32	36	37	80.6	79.4	65.9	73	74.5	76.6	66.452	323.31	42018000000	5149500000	4782600000	10210000000	21875000000	1273300000	156050000	144930000	309410000	662880000	4727900000	5159100000	4689000000	5277700000	40	41	49	61	191	143;415;509
Q06830	Peroxiredoxin-1	21	17	17	15	16	17	14	12	13	14	88.9	75.9	69.8	73.9	73.9	81.4	22.11	122.24	18979000000	3191000000	2564400000	4120800000	9102800000	1265300000	212730000	170960000	274720000	606850000	2982800000	3019400000	1819500000	2036700000	26	18	23	25	92	145
P07384	Calpain-1 catalytic subunit	51	51	41	40	36	43	41	40	36	43	84.2	84.2	55.9	68.6	62.3	71	81.889	323.31	45115000000	5326000000	5192300000	10940000000	23657000000	1253200000	147940000	144230000	303900000	657130000	4917100000	5167900000	5455600000	5718500000	50	60	54	70	234	139;602
O15511	Actin-related protein 2/3 complex subunit 5	12	11	9	9	11	11	8	8	10	10	76.8	71.5	68.2	72.2	72.8	72.8	16.32	260.2	12528000000	2138000000	1290900000	4264200000	4834900000	1252800000	213800000	129090000	426420000	483490000	2121700000	1568000000	1667400000	1227500000	9	10	14	13	46	101;120
Q13201	Multimerin-1	66	66	53	48	53	60	53	48	53	60	57.2	57.2	50.5	47.2	48.9	55	138.11	323.31	95924000000	9543100000	12093000000	28698000000	45591000000	1245800000	123940000	157050000	372700000	592090000	9344600000	10047000000	14006000000	11739000000	59	64	75	80	278	226;227;247;248;287;288;294;295;313;400;447;686;689;797;888;900;972;1052;1058;1084;1178
P01137	Transforming growth factor beta-1 proprotein	20	20	17	18	17	16	17	18	17	16	59	59	55.9	59	55.1	54.6	44.341	323.31	27286000000	2642300000	3007000000	8052100000	13584000000	1240300000	120100000	136680000	366000000	617470000	3037700000	2873100000	3726600000	2961500000	26	24	26	33	109	237
P24557	Thromboxane-A synthase	39	39	29	27	26	30	29	27	26	30	74.7	74.7	60.6	58.7	60.4	64.4	60.518	298.86	34498000000	3967500000	3947000000	10938000000	15645000000	1232100000	141700000	140960000	390660000	558740000	3720800000	3720000000	5296000000	3784900000	37	30	41	55	163	252
P51149	Ras-related protein Rab-7a	18	18	12	16	14	16	12	16	14	16	80.2	80.2	65.2	72.9	72	75.8	23.489	197.59	17204000000	1736200000	1617900000	4571200000	9278400000	1228800000	124010000	115570000	326520000	662740000	1767400000	1652200000	2005800000	2293000000	16	20	20	23	79	147;148
Q8TC12	Retinol dehydrogenase 11	13	13	10	11	12	11	10	11	12	11	55.7	55.7	48.4	41.8	55.3	49.7	35.386	106.43	18317000000	1497700000	1648200000	3244800000	11927000000	1221100000	99845000	109880000	216320000	795100000	1372900000	1611200000	1855400000	2705800000	13	16	20	18	67
Q9UJC5	SH3 domain-binding glutamic acid-rich-like protein 2	9	9	9	8	7	8	9	8	7	8	72.9	72.9	72.9	72	72	72	12.326	46.466	6099000000	721160000	967150000	1318600000	3092000000	1219800000	144230000	193430000	263730000	618400000	670640000	877670000	604080000	866010000	13	14	14	12	53
P60981	Destrin	14	13	11	10	11	11	10	9	10	10	77	72.7	63.6	63	72.1	68.5	18.506	108.35	13308000000	1351500000	1130200000	4019300000	6807100000	1209800000	122870000	102740000	365390000	618830000	1032000000	1441600000	1800400000	1591300000	14	12	15	16	57	138
P12236	ADP/ATP translocase 3	23	6	15	14	20	18	4	4	5	5	75.2	25.2	55.4	45.3	56	66.1	32.866	92.25	23970000000	2672800000	2177700000	4665500000	14454000000	1198500000	133640000	108880000	233280000	722710000	3009800000	1734100000	2319700000	3442000000	14	14	21	21	70	85;88
P04040	Catalase	34	34	29	27	27	31	29	27	27	31	69.3	69.3	62.6	57.3	57.1	62	59.755	284.6	34462000000	5836300000	2576900000	6353100000	19695000000	1188300000	201250000	88859000	219070000	679150000	5807200000	2705100000	2986800000	4636900000	40	33	33	41	147	213;224;226
P07900	Heat shock protein HSP 90-alpha	43	30	33	37	39	41	23	26	26	28	56	39.3	44.4	47.8	54.1	54.5	84.659	323.31	38600000000	5400700000	5129500000	11666000000	16403000000	1169700000	163660000	155440000	353520000	497060000	5084300000	4708300000	5047700000	4946100000	41	43	48	55	187	105;106;318
P61952	Guanine nucleotide-binding protein G(I)/G(S)/G(O) subunit gamma-11	3	3	3	3	2	2	3	3	2	2	26	26	26	26	26	26	8.4807	8.0383	3490500000	852250000	187760000	403930000	2046600000	1163500000	284080000	62587000	134640000	682200000	551580000	359080000	352880000	463280000	4	4	3	4	15
Q15691	Microtubule-associated protein RP/EB family member 1	21	18	17	14	19	19	14	12	16	16	79.1	72.4	69	60.4	70.1	78.4	29.999	232.26	17200000000	2420700000	1330200000	5377400000	8072200000	1146700000	161380000	88678000	358490000	538140000	2186400000	1824300000	2369100000	1812500000	16	17	23	20	76	161;168;183;188
P08238	Heat shock protein HSP 90-beta	44	26	33	34	39	35	20	19	22	18	63.5	39.9	47.5	53.7	56.6	56.5	83.263	323.31	37607000000	5369200000	5973300000	8554400000	17710000000	1139600000	162700000	181010000	259220000	536660000	4543000000	5781600000	3923200000	4894300000	42	43	51	47	183	100;101;310;346
P61026	Ras-related protein Rab-10	14	12	8	12	10	11	6	10	8	9	67	58	37	54	56	53.5	22.541	64.02	14676000000	1676300000	1771400000	4396000000	6832200000	1128900000	128950000	136260000	338150000	525550000	1887300000	1621000000	1574700000	2059500000	7	10	11	11	39	93;112
P02647	Apolipoprotein A-I	24	23	21	20	20	15	20	19	19	14	72.7	72.7	70	68.2	68.5	55.8	30.777	132.93	20281000000	5444900000	6063500000	5190800000	3581900000	1126700000	302490000	336860000	288380000	198990000	4306800000	7080400000	2035500000	1344700000	28	32	27	21	108
P18669	Phosphoglycerate mutase 1	17	17	15	15	15	16	15	15	15	16	76.4	76.4	66.5	74.8	71.3	76	28.804	239.11	14616000000	1494000000	1429800000	3753100000	7939500000	1124300000	114920000	109990000	288700000	610730000	1595100000	1266300000	1863700000	1852500000	24	17	23	26	90
Q9NR31	GTP-binding protein SAR1a	13	10	9	10	12	13	6	7	9	10	78.8	64.6	56.6	75.3	78.8	78.8	22.367	228.33	11171000000	1068800000	1510300000	3022000000	5569500000	1117100000	106880000	151030000	302200000	556950000	957540000	1675000000	1344900000	1322500000	13	15	18	21	67	35;94
P06744	Glucose-6-phosphate isomerase	28	28	21	23	26	26	21	23	26	26	69.7	69.7	53.2	56.8	67.2	67.4	63.146	323.31	28928000000	3016100000	3124800000	10150000000	12637000000	1112600000	116000000	120180000	390390000	486020000	2769300000	2915600000	4639300000	3428700000	24	29	37	37	127	360;386;388;471;543
P15153	Ras-related C3 botulinum toxin substrate 2	11	5	8	11	9	10	4	5	5	5	64.6	34.4	41.1	64.6	59.4	64.6	21.429	48.724	8835000000	1028700000	1098000000	2274400000	4433900000	1104400000	128580000	137250000	284300000	554240000	1086300000	880530000	1158100000	1129600000	7	8	10	9	34
O75390	Citrate synthase, mitochondrial	22	22	15	15	17	21	15	15	17	21	54.5	54.5	47.2	51.3	48.7	52.6	51.712	258.3	20946000000	2054800000	1277100000	5155600000	12458000000	1102400000	108150000	67217000	271350000	655690000	1734000000	1489600000	2530200000	2942300000	20	16	30	34	100
O00264	Membrane-associated progesterone receptor component 1	10	9	8	10	9	8	7	9	8	7	45.1	40.5	33.3	45.1	44.1	37.4	21.671	29.504	8813800000	1022000000	1107100000	1759500000	4925200000	1101700000	127760000	138380000	219940000	615640000	1080400000	1165000000	817570000	1082200000	9	12	11	10	42	94
Q14847	LIM and SH3 domain protein 1	18	18	17	15	17	14	17	15	17	14	67.4	67.4	64	64	64	50.6	29.717	106.75	15399000000	2518400000	2260800000	3886300000	6733000000	1099900000	179890000	161480000	277590000	480930000	2436300000	1991300000	1856800000	1805700000	22	18	28	21	89	116;176
P0DOX5	Immunoglobulin gamma-1 heavy chain	19	10	14	17	15	14	7	10	7	8	49	29.8	43.2	49	45.2	43.2	49.328	236.2	25089000000	3367900000	5127900000	9360700000	7232300000	1090800000	146430000	222950000	406990000	314450000	2698400000	5112800000	4640800000	1969600000	23	28	27	21	99	317;386;391
P46109	Crk-like protein	19	19	17	17	18	16	17	17	18	16	68	68	62	64	68	64.4	33.777	247.39	17406000000	2331400000	2086900000	4753500000	8234200000	1087900000	145710000	130430000	297090000	514640000	1948900000	2329200000	2288300000	2056800000	23	22	25	28	98	272;280
Q86YW5	Trem-like transcript 1 protein	12	12	10	10	11	11	10	10	11	11	56.9	56.9	54.3	54.7	56.6	56.9	32.678	175.1	10876000000	1445100000	828950000	3904900000	4696500000	1087600000	144510000	82895000	390490000	469650000	1202300000	1022100000	1958900000	1021400000	22	21	24	25	92	60;305;306;307
Q92686	Neurogranin	3	3	3	1	3	3	3	1	3	3	60.3	60.3	60.3	19.2	60.3	60.3	7.6184	16.508	4323100000	650490000	252470000	1339900000	2080200000	1080800000	162620000	63118000	334980000	520050000	651400000	449870000	505910000	424960000	6	2	4	4	16
Q9H0U4	Ras-related protein Rab-1B	15	6	12	11	14	14	5	6	6	6	71.6	32.3	71.1	67.7	71.6	71.6	22.171	145.69	16054000000	2178200000	2458100000	3179000000	8239000000	1070300000	145210000	163870000	211930000	549260000	1500600000	2418100000	1975900000	2025800000	10	12	14	14	50
P62136	Serine/threonine-protein phosphatase PP1-alpha catalytic subunit	19	4	17	17	18	18	4	4	4	3	65.8	14.5	62.1	63	63.3	62.7	37.512	291.53	19204000000	2100700000	1927100000	5240200000	9936200000	1066900000	116700000	107060000	291120000	552010000	1939900000	2061700000	2507100000	2369900000	26	23	28	32	109
P10124	Serglycin	6	6	5	6	5	5	5	6	5	5	41.8	41.8	29.1	41.8	39.9	36.7	17.652	35.783	4266700000	726160000	649090000	697420000	2194000000	1066700000	181540000	162270000	174350000	548500000	667010000	453090000	489000000	623600000	6	7	5	6	24	41;45;48;65
P40926	Malate dehydrogenase, mitochondrial	19	19	15	16	17	18	15	16	17	18	67.8	67.8	58.3	60.7	62.4	64.8	35.503	207.4	22219000000	2256500000	2251200000	6222700000	11489000000	1058100000	107450000	107200000	296320000	547090000	2656500000	2119700000	2687800000	2635200000	23	23	29	31	106	267
Q00610	Clathrin heavy chain 1	114	95	84	80	99	102	67	65	80	84	77	67.2	62.3	60.5	71.1	72.5	191.61	323.31	94816000000	10353000000	10062000000	23905000000	50497000000	1053500000	115040000	111790000	265610000	561070000	10264000000	9866000000	11477000000	11960000000	125	109	143	158	535	572;887;1191;1194;1219;1220;1409
P10644	cAMP-dependent protein kinase type I-alpha regulatory subunit	27	21	22	20	20	24	17	16	17	18	65.1	55.9	52.2	56.4	58.5	60.4	42.981	156.49	19916000000	2809700000	1677000000	5511900000	9917700000	1048200000	147880000	88264000	290100000	521980000	2662600000	1961500000	2478900000	2332400000	30	26	30	36	122
Q14697	Neutral alpha-glucosidase AB	60	60	44	40	45	55	44	40	45	55	72.2	72.2	56	53.5	58.7	69.5	106.87	323.31	45031000000	5014500000	3315600000	11451000000	25251000000	1047200000	116620000	77106000	266300000	587220000	4410000000	4025800000	5674800000	5654800000	67	53	75	93	288
P23219	Prostaglandin G/H synthase 1	28	28	18	21	25	25	18	21	25	25	63.3	63.3	40.4	45.6	54.3	58.9	68.686	276.65	28953000000	2558900000	2673600000	7611400000	16109000000	1034100000	91390000	95487000	271840000	575340000	2506300000	2418300000	3865600000	3804400000	30	32	41	50	153
P63241	Eukaryotic translation initiation factor 5A-1	14	14	12	12	11	11	12	12	11	11	85.1	85.1	80.5	79.9	85.1	85.1	16.832	248.46	8230100000	1331400000	1260300000	1402000000	4236400000	1028800000	166430000	157530000	175250000	529550000	1103100000	1201100000	859560000	1104800000	19	19	20	22	80	28
Q6IBS0	Twinfilin-2	25	22	22	21	21	17	20	20	18	15	73.9	67.9	68.2	67.6	68.8	52.1	39.548	323.31	20318000000	2756200000	3414900000	5070000000	9076900000	1015900000	137810000	170740000	253500000	453850000	2280700000	3379500000	2541800000	2508700000	35	37	35	25	132	345
P05556	Integrin beta-1	36	36	31	29	31	33	31	29	31	33	45.7	45.7	43.6	41	42	43.4	88.414	323.31	34436000000	4375600000	4349900000	8929200000	16782000000	1012800000	128690000	127940000	262620000	493580000	4003000000	4845500000	4502400000	3551600000	44	41	47	56	188	564;571
P07741	Adenine phosphoribosyltransferase	12	12	9	10	10	11	9	10	10	11	78.9	78.9	57.8	64.4	67.2	75.6	19.608	156.05	12129000000	647940000	576740000	1817200000	9087100000	1010700000	53995000	48062000	151430000	757260000	811140000	711090000	1100000000	1663800000	12	10	12	14	48
O75368	SH3 domain-binding glutamic acid-rich-like protein	9	9	7	8	9	9	7	8	9	9	79.8	79.8	79.8	79.8	79.8	79.8	12.774	84.396	7997400000	513250000	946930000	2365200000	4172100000	999680000	64157000	118370000	295640000	521510000	1029700000	882220000	892440000	769480000	13	11	14	14	52
O43707	Alpha-actinin-4	73	45	66	62	60	67	38	37	34	40	83.6	60.3	75.2	74.6	74.5	82.9	104.85	323.31	54801000000	7488200000	5875400000	12314000000	29124000000	996390000	136150000	106830000	223890000	529530000	6456200000	5643700000	6406600000	7463000000	57	59	56	65	237	61;352;356;385;403;601;620;680;726;738;748;752;753;803;806
P48426	Phosphatidylinositol 5-phosphate 4-kinase type-2 alpha	21	16	18	15	17	18	14	11	13	13	58.9	48	51.2	43.3	52.5	56.4	46.224	303.79	17324000000	1775200000	1608600000	3466000000	10475000000	962470000	98622000	89365000	192560000	581930000	1876600000	1573800000	1521400000	2518900000	24	19	25	32	100
P06703	Protein S100-A6	8	8	5	4	5	8	5	4	5	8	78.9	78.9	41.1	33.3	41.1	78.9	10.18	116.99	4790700000	653070000	421950000	1147600000	2568100000	958130000	130610000	84389000	229510000	513620000	637040000	438070000	555960000	568670000	5	3	6	12	26	7
Q07960	Rho GTPase-activating protein 1	28	28	24	24	23	24	24	24	23	24	84.3	84.3	72.2	81.1	70.6	73.1	50.435	307.58	25820000000	2680600000	2012000000	6541200000	14587000000	956310000	99280000	74518000	242270000	540240000	2396100000	2036600000	3164600000	3596600000	32	31	39	40	142
P10809	60 kDa heat shock protein, mitochondrial	45	45	38	32	32	40	38	32	32	40	75.7	75.7	72.9	61.3	63.7	75.2	61.054	323.31	30548000000	4053400000	2824700000	6239100000	17431000000	954630000	126670000	88271000	194970000	544710000	3667100000	3161900000	3396300000	3773600000	52	44	45	57	198	177
P18054	Arachidonate 12-lipoxygenase, 12S-type	42	42	34	30	30	37	34	30	30	37	74.5	74.5	60.2	57.3	59	71	75.693	323.31	36168000000	4407300000	1831200000	5935900000	23994000000	951790000	115980000	48189000	156210000	631410000	3632100000	2443600000	2848200000	5893700000	46	38	44	65	193	270
O75558	Syntaxin-11	19	19	14	13	15	13	14	13	15	13	73.2	73.2	59.9	50.2	55.7	47.4	33.195	175.87	15072000000	1684400000	2026000000	4118400000	7243300000	942010000	105270000	126630000	257400000	452710000	1861300000	1786100000	1942900000	1789300000	18	19	24	20	81	55
P50148	Guanine nucleotide-binding protein G(q) subunit alpha	23	22	19	17	20	21	19	16	19	20	62.4	60.2	59.6	53.2	60.2	59.1	42.142	182.18	17869000000	2007000000	1859700000	5400900000	8601400000	940480000	105630000	97879000	284260000	452700000	2136500000	1867500000	2425300000	2020900000	25	22	29	30	106
P07437	Tubulin beta chain	30	5	27	29	29	26	5	5	4	4	71.2	16.2	71.2	70.7	71.2	70.7	49.67	102.78	18795000000	3023200000	1995200000	5720300000	8055900000	939730000	151160000	99761000	286020000	402800000	2748300000	1869400000	2699100000	2020700000	8	9	9	7	33	52;89;94;99;226;245;247;256;291;298;332;334;337;347;370
Q9Y251	Heparanase	22	22	19	19	18	20	19	19	18	20	45.5	45.5	36.1	38.1	34.8	41.8	61.148	108.18	25115000000	3217200000	2486800000	7451800000	11960000000	930200000	119160000	92103000	275990000	442950000	3209500000	2364500000	3247200000	3233400000	26	25	27	33	111	301;496
P04792	Heat shock protein beta-1	20	20	13	14	19	15	13	14	19	15	90.7	90.7	59	81.5	89.8	66.3	22.782	323.31	12943000000	1328700000	1060400000	6156000000	4398200000	924520000	94909000	75740000	439710000	314160000	1269800000	1394600000	2252600000	1322500000	16	16	34	30	96	102;175;177
P61106	Ras-related protein Rab-14	18	18	15	16	16	16	15	16	16	16	82.3	82.3	76.7	82.3	76.7	74	23.897	259.55	14776000000	2198700000	1562200000	3988900000	7026500000	923520000	137420000	97637000	249310000	439150000	2136300000	1553400000	1756400000	1865200000	20	24	24	25	93	146
P00403	Cytochrome c oxidase subunit 2	7	7	7	6	7	7	7	6	7	7	48	48	48	44.9	48	48	25.565	116.13	7353100000	679480000	363930000	1358800000	4950900000	919140000	84935000	45492000	169850000	618860000	653060000	418130000	687080000	1105500000	7	7	7	9	30
P37837	Transaldolase	20	20	14	12	13	16	14	12	13	16	58.5	58.5	32.6	33.2	35	50.7	37.54	89.209	15545000000	2120000000	1721200000	3942000000	7761800000	914410000	124710000	101250000	231880000	456570000	1674200000	1777900000	2104700000	2004200000	19	12	14	17	62	335
P22061	Protein-L-isoaspartate(D-aspartate) O-methyltransferase	16	16	15	13	14	13	15	13	14	13	68.7	68.7	64.8	65.6	67	62.1	24.636	120.16	10899000000	1605800000	1630200000	2543100000	5120100000	908270000	133820000	135850000	211930000	426670000	1518100000	1583500000	1189300000	1356100000	24	17	23	25	89
P04275	von Willebrand factor	141	141	113	110	116	120	113	110	116	120	64	64	53.9	54.5	55	54.5	309.26	323.31	119790000000	15619000000	10108000000	26813000000	67248000000	900670000	117440000	76003000	201600000	505620000	13634000000	11243000000	13038000000	16248000000	159	138	178	183	658	78;453;528;530;531;1048;1049;1138;1633;1641;1865;1929;1990;2053;2065;2091;2187
Q9H4X1	Regulator of cell cycle RGCC	5	5	4	5	3	4	4	5	3	4	52.6	52.6	36.5	52.6	28.5	36.5	14.559	40.204	4496200000	643750000	1021300000	1944200000	886950000	899240000	128750000	204260000	388840000	177390000	530620000	978910000	1064200000	190770000	10	9	5	5	29
P63313	Thymosin beta-10	1	1	1	1	1	1	1	1	1	1	31.8	31.8	31.8	31.8	31.8	31.8	5.0256	6.6728	1795000000	233800000	211060000	471590000	878590000	897520000	116900000	105530000	235790000	439300000	0	0	0	214650000	1	1	1	1	4
P21291	Cysteine and glycine-rich protein 1	13	13	9	12	11	10	9	12	11	10	64.8	64.8	59.1	61.1	60.6	59.1	20.567	184.89	10721000000	1228600000	2011300000	4148300000	3332700000	893410000	102390000	167610000	345690000	277730000	1511900000	1812200000	1612000000	1014900000	10	11	12	9	42	105;184
O00429	Dynamin-1-like protein	54	54	40	45	46	41	40	45	46	41	85.2	85.2	73.2	75.7	77.6	71.5	81.876	323.31	44587000000	4467500000	5648900000	12877000000	21593000000	891730000	89350000	112980000	257530000	431870000	4753800000	5759400000	5628800000	5172700000	60	66	68	70	264	83;158;165
P13716	Delta-aminolevulinic acid dehydratase	25	25	17	18	19	20	17	18	19	20	81.2	81.2	50.9	65.2	75.8	80	36.294	215.24	14220000000	1377300000	1359800000	3050300000	8432400000	888740000	86081000	84987000	190650000	527020000	1537400000	1370700000	1367300000	1837500000	25	27	34	42	128
Q9NYL9	Tropomodulin-3	23	22	18	13	18	18	18	12	17	17	80.4	77.8	73	59.9	68.5	65.9	39.594	323.31	16882000000	2047300000	1357200000	3684200000	9792900000	888510000	107750000	71433000	193910000	515420000	2031300000	1703800000	1781100000	1969000000	29	19	26	27	101	157
P68036	Ubiquitin-conjugating enzyme E2 L3	9	9	6	7	7	7	6	7	7	7	54.5	54.5	47.4	50	47.4	51.9	17.861	66.887	6136200000	685360000	808590000	1804300000	2838000000	876600000	97909000	115510000	257750000	405430000	629580000	590160000	834350000	967760000	10	10	11	14	45
P17301	Integrin alpha-2	39	39	28	33	27	28	28	33	27	28	43.7	43.7	34.2	39.1	33	31.9	129.29	323.31	39356000000	5992200000	5819300000	8539000000	19005000000	874570000	133160000	129320000	189750000	422340000	5484300000	6060700000	3762200000	4894600000	40	38	35	47	160	732;733
P30491	HLA class I histocompatibility antigen, B-53 alpha chain	22	0	17	17	14	15	0	0	0	0	60.5	0	54.1	50.3	50.3	48.9	40.495	131.25	14787000000	2787300000	1960200000	2849300000	7190500000	869840000	163960000	115300000	167610000	422970000	2181000000	2037400000	1745100000	1693600000	21	23	22	30	96
P19971	Thymidine phosphorylase	27	27	18	21	21	24	18	21	21	24	74.1	74.1	55.6	61.6	61.2	71.2	49.955	192.57	20761000000	1877800000	2150800000	6148000000	10585000000	865060000	78243000	89619000	256170000	441030000	2147500000	1999100000	2963700000	2327200000	24	25	29	37	115
Q70J99	Protein unc-13 homolog D	53	53	37	44	49	48	37	44	49	48	66.4	66.4	47.6	53.9	62.1	64.2	123.28	323.31	43217000000	5571600000	3261200000	12118000000	22266000000	864330000	111430000	65224000	242350000	445320000	4923800000	3809000000	5856000000	5241800000	58	59	74	83	274	1050
P11413	Glucose-6-phosphate 1-dehydrogenase	44	44	36	32	32	39	36	32	32	39	80	80	70.9	68.2	72.8	71.8	59.256	293.64	30170000000	3456500000	3528700000	7025300000	16159000000	862000000	98756000	100820000	200720000	461700000	3125400000	3035400000	3286900000	4643100000	52	51	45	58	206
P19367	Hexokinase-1	51	47	40	40	43	47	36	36	40	43	56.6	54.1	51.6	51	52.1	55.2	102.48	323.31	41345000000	4658600000	3712600000	10497000000	22477000000	861360000	97054000	77347000	218680000	468280000	4516800000	3855500000	4870700000	5397300000	48	49	58	67	222	525
P51452	Dual specificity protein phosphatase 3	9	9	8	7	8	9	8	7	8	9	61.6	61.6	55.1	49.7	57.8	61.6	20.478	116.63	7708200000	863810000	744020000	2896300000	3204000000	856460000	95979000	82668000	321820000	356000000	770740000	733230000	1312800000	915410000	12	10	11	11	44
P31150	Rab GDP dissociation inhibitor alpha	35	24	32	30	27	29	22	19	17	20	81.9	60.4	73.2	72.9	65.5	79.6	50.582	323.31	21324000000	2458800000	2275500000	4205400000	12384000000	852960000	98353000	91020000	168210000	495370000	2282500000	2215800000	2178300000	2982300000	31	27	29	40	127	84;262
P27824	Calnexin	37	37	24	23	31	30	24	23	31	30	60.6	60.6	42.9	45.3	53.9	54.7	67.567	323.31	27084000000	2932000000	2458900000	6262000000	15431000000	846380000	91626000	76841000	195690000	482230000	2898700000	2722000000	2904000000	3515100000	32	29	44	51	156	156;565;581
P30405	Peptidyl-prolyl cis-trans isomerase F, mitochondrial	14	13	11	11	13	13	11	11	12	13	67.6	64.3	60.9	60.9	67.6	64.3	22.04	210.76	9297900000	1113300000	876480000	2738000000	4570100000	845260000	101210000	79680000	248910000	415470000	973400000	952940000	1247400000	1182000000	12	12	16	15	55	55;111;113;144;148;150;153
P55145	Mesencephalic astrocyte-derived neurotrophic factor	10	10	8	9	10	8	8	9	10	8	46.2	46.2	46.2	46.2	46.2	37.9	20.7	67.62	8447700000	1059500000	1230400000	2668000000	3489800000	844770000	105950000	123040000	266800000	348980000	1100100000	1239600000	968640000	1055900000	14	15	17	15	61
Q01813	ATP-dependent 6-phosphofructokinase, platelet type	44	40	23	37	38	25	19	33	35	23	63.9	58.2	38	54.6	54.3	44.4	85.595	323.31	26903000000	1805800000	5536700000	11003000000	8557400000	840710000	56432000	173020000	343840000	267420000	1881800000	4991100000	4547200000	3028400000	29	53	55	36	173
P0DMV9	Heat shock 70 kDa protein 1B	38	21	29	27	34	33	16	16	18	20	72.7	48	58.8	58.8	66.6	68.2	70.051	323.31	26740000000	4445600000	3458700000	6619500000	12216000000	835630000	138930000	108080000	206860000	381760000	4207500000	3123700000	3531200000	3084400000	39	38	45	49	171	57;58;355;604
Q16181	Septin-7	29	28	17	20	26	23	17	20	25	23	71.9	70.3	48.1	55.1	65.2	62.2	50.679	233.21	18993000000	1865900000	2425200000	5483100000	9218500000	825770000	81125000	105440000	238400000	400810000	2009800000	2131000000	2127700000	1645800000	15	28	31	30	104	258;276;302;320;324;325
Q14141	Septin-6	22	13	16	18	18	20	7	9	11	11	61.1	43.8	47.9	54.8	54.8	55.1	49.716	268.04	17151000000	2198600000	2293900000	3798800000	8860100000	816740000	104700000	109240000	180890000	421910000	2042300000	2516800000	1629200000	2123100000	27	24	31	33	115
O95399	Urotensin-2	1	1	1	1	1	1	1	1	1	1	6.5	6.5	6.5	6.5	6.5	6.5	14.295	1.8687	5689800000	1061700000	1043500000	1137400000	2447100000	812820000	151680000	149070000	162480000	349590000	0	0	0	597850000	1	1	2	2	6
P13501	C-C motif chemokine 5	5	5	3	5	4	4	3	5	4	4	40.7	40.7	30.8	40.7	31.9	31.9	9.9896	14.108	3242300000	655500000	312920000	131510000	2142300000	810570000	163870000	78230000	32878000	535590000	690700000	246950000	248880000	365240000	2	4	3	5	14	59
O60234	Glia maturation factor gamma	10	8	9	8	7	7	7	6	6	6	83.1	76.8	76.1	71.1	64.8	66.9	16.801	150.84	7292200000	1513400000	1478000000	1890300000	2410500000	810240000	168150000	164220000	210030000	267830000	1386000000	1164000000	1094600000	780460000	14	11	14	12	51
P52209	6-phosphogluconate dehydrogenase, decarboxylating	30	30	21	21	28	24	21	21	28	24	75.8	75.8	62.3	59.8	73.3	73.3	53.139	323.31	19342000000	2090500000	2700800000	4423800000	10127000000	805920000	87106000	112530000	184330000	421950000	2233400000	2232100000	2143900000	2645300000	26	32	33	37	128
O75347	Tubulin-specific chaperone A	7	7	7	6	5	5	7	6	5	5	46.3	46.3	46.3	46.3	36.1	36.1	12.855	23.186	4814400000	887140000	842980000	1004300000	2080000000	802400000	147860000	140500000	167390000	346660000	716030000	905470000	588510000	489330000	10	8	5	8	31
O43294	Transforming growth factor beta-1-induced transcript 1 protein	31	31	25	28	25	25	25	28	25	25	92	92	79.2	88.1	79.6	75.7	49.814	323.31	20017000000	2288400000	2296000000	4331500000	11101000000	800670000	91536000	91839000	173260000	444030000	2484700000	2256100000	2176300000	2319000000	39	35	31	46	151	171;172
P62993	Growth factor receptor-bound protein 2	17	17	14	15	13	10	14	15	13	10	77.4	77.4	71.4	67.7	53.5	46.5	25.206	82.082	11182000000	1575800000	1348100000	3515900000	4742400000	798730000	112560000	96291000	251140000	338740000	1424400000	1292500000	1411700000	1553100000	21	18	18	18	75	103
P40925	Malate dehydrogenase, cytoplasmic	13	13	10	9	11	10	10	9	11	10	43.1	43.1	35.9	33.5	38.3	35.3	36.426	63.314	11944000000	2034200000	1221500000	3965800000	4723100000	796300000	135610000	81430000	264380000	314870000	1785400000	1377500000	1472700000	1606800000	13	9	17	14	53
P47755	F-actin-capping protein subunit alpha-2	13	11	10	11	13	13	8	9	11	11	74.1	64.7	56.6	64.3	74.1	74.1	32.949	279.82	10113000000	911810000	1078900000	2804900000	5317900000	777960000	70139000	82991000	215760000	409070000	1013900000	1509500000	1203500000	861060000	11	13	15	12	51	34;41;42;84;138
P52907	F-actin-capping protein subunit alpha-1	13	11	11	11	13	13	9	9	11	11	73.1	63.6	66.1	63.3	73.1	73.1	32.922	204.51	10013000000	1617900000	1670500000	2614300000	4109900000	770210000	124460000	128500000	201100000	316140000	1308800000	1894900000	1271600000	993010000	12	15	16	16	59	34;41;42;138
Q9NY65	Tubulin alpha-8 chain	31	12	26	30	30	28	8	12	11	11	69.3	31.6	65.3	69.3	68.8	68.8	50.093	323.31	16025000000	1799400000	1804400000	4320100000	8101500000	763110000	85687000	85922000	205720000	385790000	2095900000	1649700000	1872900000	1758400000	16	17	28	27	88	58;216;226;256;356;358;380
P14314	Glucosidase 2 subunit beta	24	24	23	20	21	21	23	20	21	21	51.1	51.1	49.8	48.1	44.7	43.8	59.425	243.41	14427000000	2199200000	1640700000	4111100000	6476300000	759330000	115750000	86352000	216370000	340860000	1992900000	1752900000	1772600000	1786600000	27	25	26	29	107	72
Q9H939	Proline-serine-threonine phosphatase-interacting protein 2	31	31	18	18	25	25	18	18	25	25	76.6	76.6	63.2	58.4	63.5	74	38.858	113.99	15119000000	2182200000	1482300000	3956600000	7497900000	755950000	109110000	74114000	197830000	374900000	2243000000	1708200000	1810200000	1553400000	27	23	29	32	111
P48643	T-complex protein 1 subunit epsilon	40	40	33	30	34	36	33	30	34	36	77.8	77.8	71.3	66.2	74.7	74.7	59.67	323.31	24814000000	3226400000	2226900000	7001100000	12360000000	751950000	97769000	67481000	212160000	374540000	3082700000	2618300000	2949000000	2980400000	47	34	51	55	187	55
P16109	P-selectin	27	27	23	22	24	21	23	22	24	21	45.1	45.1	42	41.8	39.6	37.3	90.833	323.31	24030000000	3268400000	3086700000	5158300000	12517000000	750950000	102140000	96459000	161200000	391160000	2360800000	3517300000	2763300000	3135400000	31	25	29	27	112	612;810
P29401	Transketolase	37	37	26	24	28	30	26	24	28	30	77.2	77.2	55.1	47.4	62.9	67.6	67.877	296.88	18752000000	1855200000	1785200000	4759100000	10352000000	750060000	74208000	71409000	190360000	414080000	1716500000	2196300000	2271100000	2183800000	32	32	42	41	147
P61604	10 kDa heat shock protein, mitochondrial	7	7	4	6	5	6	4	6	5	6	61.8	61.8	38.2	54.9	45.1	54.9	10.932	19.194	5947900000	921540000	1033800000	1342300000	2650300000	743490000	115190000	129230000	167780000	331280000	1167800000	841020000	664950000	548470000	5	7	8	8	28
Q14766	Latent-transforming growth factor beta-binding protein 1	60	60	48	47	47	49	48	47	47	49	50.8	50.8	42.8	41.5	44.2	39.1	186.79	323.31	57191000000	9643300000	7875900000	14649000000	25022000000	742740000	125240000	102280000	190250000	324970000	8303200000	9203700000	7498000000	5139900000	60	60	67	78	265	268;324;409;444;499;518;520;541;542;567;608;837;1091;1438;1670
P01033	Metalloproteinase inhibitor 1	7	7	6	6	7	7	6	6	7	7	45.4	45.4	40.1	41.1	45.4	45.4	23.171	153.46	8033900000	457010000	403470000	1957500000	5215900000	730350000	41546000	36679000	177960000	474170000	566310000	445520000	777590000	1252400000	7	6	11	11	35
P50502	Hsc70-interacting protein	13	13	9	10	11	12	9	10	11	12	33.1	33.1	23	28.5	27.6	33.1	41.331	95.166	7968700000	821790000	709580000	2022100000	4415300000	724430000	74708000	64507000	183820000	401390000	1102700000	728200000	793910000	921220000	12	14	15	18	59
Q15365	Poly(rC)-binding protein 1	15	10	15	12	11	10	10	9	8	6	66.3	52.8	66.3	60.7	57	41.9	37.497	118.33	12248000000	2023600000	1841800000	1887000000	6495600000	720470000	119030000	108340000	111000000	382090000	1810300000	1704300000	1207900000	1599200000	19	15	15	16	65	89;225;227
P10768	S-formylglutathione hydrolase	15	15	12	10	15	12	12	10	15	12	86.5	86.5	67	56	86.5	61.3	31.462	190.63	10028000000	1005400000	1023800000	2407200000	5591900000	716300000	71814000	73130000	171940000	399420000	1024100000	1077500000	1187300000	1213400000	18	15	23	23	79
Q14247	Src substrate cortactin	32	32	28	29	27	26	28	29	27	26	54.5	54.5	51.3	53.3	51.1	46.9	61.585	196.92	19306000000	3580100000	3276600000	4389000000	8060900000	715050000	132590000	121350000	162550000	298550000	3120700000	3260500000	2240900000	2170400000	25	25	33	25	108	50;64;134;253;335
Q9UJU6	Drebrin-like protein	25	25	18	21	21	20	18	21	21	20	60	60	48.6	57.7	54	53.3	48.207	318.91	14270000000	2398500000	1387000000	4539000000	5945600000	713500000	119920000	69349000	226950000	297280000	2156800000	1367100000	2060900000	1741000000	23	22	24	26	95	8;116;163;239;251
P50990	T-complex protein 1 subunit theta	42	42	30	27	32	36	30	27	32	36	78.1	78.1	54	48.7	65.9	72.6	59.62	217.04	26183000000	2710600000	1757900000	6670200000	15044000000	707650000	73260000	47511000	180280000	406600000	2803900000	2019000000	3011300000	3387700000	34	31	42	48	155	50
P0DOX7	Immunoglobulin kappa light chain	7	3	7	6	6	6	3	2	2	2	53.7	22.4	53.7	44.9	44.9	45.3	23.379	323.01	6352900000	1549000000	1353100000	1534700000	1916200000	705880000	172110000	150350000	170520000	212910000	1338700000	1201400000	1028300000	504980000	9	10	8	8	35	137;152;158;166
O43665	Regulator of G-protein signaling 10	8	8	7	7	5	6	7	7	5	6	45.1	45.1	39.3	38.2	31.8	38.7	20.236	105.66	5646300000	695230000	441360000	745100000	3764600000	705780000	86903000	55171000	93138000	470570000	626700000	524340000	500360000	749190000	10	10	7	10	37
P09496	Clathrin light chain A	9	9	7	6	7	8	7	6	7	8	22.6	22.6	20.2	16.5	17.3	19.8	27.076	19.271	4920000000	745190000	595870000	1364900000	2214000000	702850000	106460000	85125000	194990000	316280000	655950000	612170000	655960000	589270000	10	6	6	10	32
P00568	Adenylate kinase isoenzyme 1	16	15	12	11	14	15	11	10	13	14	77.8	73.2	61.3	66	77.3	77.3	21.635	80.945	7707600000	441940000	672950000	2022800000	4569900000	700690000	40176000	61177000	183890000	415440000	786170000	746500000	829600000	805520000	16	13	20	20	69
P51148	Ras-related protein Rab-5C	10	7	8	9	10	9	5	6	7	6	72.2	57.4	47.7	66.7	72.2	59.3	23.482	71.979	7704200000	530220000	663810000	1703300000	4806900000	700380000	48202000	60346000	154850000	436990000	549330000	755900000	914380000	927340000	10	9	12	15	46
P30049	ATP synthase subunit delta, mitochondrial	4	4	3	3	2	4	3	3	2	4	41.1	41.1	37.5	37.5	32.1	41.1	17.49	37.171	3483100000	423580000	352920000	540180000	2166400000	696610000	84717000	70584000	108040000	433280000	508290000	389840000	308350000	348770000	3	3	3	5	14
Q9Y624	Junctional adhesion molecule A	16	16	12	13	15	13	12	13	15	13	52.2	52.2	44.8	46.2	50.8	41.1	32.583	96.783	11131000000	983080000	1106000000	4202100000	4839700000	695680000	61443000	69123000	262630000	302480000	1328700000	1281600000	1585200000	1017000000	13	16	22	18	69	216
P11216	Glycogen phosphorylase, brain form	60	45	44	44	44	50	32	34	33	38	70.7	52.4	54.6	59.9	60.4	63.5	96.695	323.31	33945000000	3892500000	2868000000	9355600000	17829000000	692760000	79438000	58531000	190930000	363860000	3749100000	3304500000	4286100000	4065600000	56	51	63	81	251	173;283;339;454
P18085	ADP-ribosylation factor 4	11	7	8	9	11	9	5	6	7	6	64.4	35.6	48.3	58.3	64.4	64.4	20.511	82.229	7520800000	614030000	499810000	1514600000	4892300000	683710000	55821000	45437000	137690000	444760000	533380000	371870000	557430000	1446800000	8	10	11	10	39
P16284	Platelet endothelial cell adhesion molecule	37	37	31	29	32	26	31	29	32	26	55.7	55.7	50.4	49.7	49.7	42.8	82.521	323.31	30752000000	3727500000	5115500000	7308500000	14601000000	683380000	82834000	113680000	162410000	324460000	3409400000	5066200000	3752800000	3512700000	39	42	48	37	166	49;646;660;666
P68104	Elongation factor 1-alpha 1	24	24	14	16	17	20	14	16	17	20	64.3	64.3	45.5	44.4	53.9	53.2	50.14	124.32	14149000000	1505800000	1430800000	4134100000	7078000000	673750000	71705000	68131000	196860000	337050000	1565400000	1583400000	1783200000	1616700000	19	24	30	31	104
Q969T9	WW domain-binding protein 2	9	9	5	6	8	5	5	6	8	5	50.2	50.2	30.7	30.7	50.2	22.2	28.087	43.037	4660900000	668110000	498120000	1629000000	1865700000	665840000	95444000	71160000	232710000	266530000	656060000	626830000	633360000	432280000	6	8	12	6	32
Q7LDG7	RAS guanyl-releasing protein 2	37	37	29	28	31	28	29	28	31	28	74.7	74.7	66.8	63.5	60.9	60.9	69.248	323.31	22617000000	2654500000	1948600000	5248800000	12765000000	665200000	78074000	57312000	154380000	375430000	2536000000	2078300000	2493800000	2942600000	37	40	55	56	188
P56134	ATP synthase subunit f, mitochondrial	3	3	3	2	3	3	3	2	3	3	39.4	39.4	39.4	25.5	39.4	39.4	10.918	18.092	2627700000	136050000	109590000	599740000	1782400000	656930000	34013000	27398000	149930000	445590000	121210000	122790000	277170000	437870000	3	2	3	5	13
Q14974	Importin subunit beta-1	43	43	32	27	34	36	32	27	34	36	66.1	66.1	51.9	51	54.8	57.1	97.169	323.31	26269000000	2203100000	1799800000	6117200000	16149000000	656730000	55077000	44994000	152930000	403730000	2650100000	2181100000	2579000000	3345200000	38	30	46	53	167	737;740
O76074	cGMP-specific 3,5-cyclic phosphodiesterase	63	63	44	46	51	51	44	46	51	51	69	69	55.2	57.7	65.3	66.9	99.984	323.31	32742000000	4100200000	3654600000	8079400000	16908000000	654850000	82004000	73092000	161590000	338160000	3712900000	3769100000	3907300000	4169900000	57	57	71	73	258	291;661;866
P11766	Alcohol dehydrogenase class-3	21	21	11	13	18	19	11	13	18	19	81	81	43	51.6	65	72.5	39.724	288.59	13091000000	1229000000	1091700000	2836100000	7934000000	654540000	61451000	54585000	141800000	396700000	1364300000	1193800000	1442200000	1567500000	16	20	23	34	93
P17987	T-complex protein 1 subunit alpha	36	36	31	31	29	32	31	31	29	32	79.7	79.7	69.1	65.5	65.3	73.6	60.343	323.31	20125000000	2040200000	1879000000	4788100000	11417000000	649180000	65812000	60611000	154460000	368300000	2059800000	2000400000	2215600000	2644400000	37	37	37	45	156	164;492
Q15185	Prostaglandin E synthase 3	8	8	6	6	7	8	6	6	7	8	41.9	41.9	41.9	34.4	34.4	41.9	18.697	78.533	5841700000	689210000	700600000	1140000000	3311900000	649080000	76579000	77844000	126670000	367990000	770580000	795300000	529680000	630040000	7	8	11	12	38
P55957	BH3-interacting domain death agonist	8	8	8	8	8	8	8	8	8	8	60.5	60.5	60.5	60.5	60.5	60.5	21.994	174.94	6465000000	519470000	440060000	1212900000	4292600000	646500000	51947000	44006000	121290000	429260000	440170000	445420000	700460000	975240000	11	10	9	10	40	107
P30085	UMP-CMP kinase	17	17	14	13	12	14	14	13	12	14	63.3	63.3	63.3	63.3	51.5	63.3	22.222	149.46	7106100000	693410000	600460000	2155000000	3657300000	646010000	63037000	54587000	195910000	332480000	662550000	684620000	999160000	837770000	19	18	18	23	78
Q9NTJ5	Phosphatidylinositide phosphatase SAC1	37	37	33	29	31	31	33	29	31	31	70.2	70.2	61.5	54.9	61	65.8	66.966	318.77	22417000000	3094700000	2182800000	6035600000	11104000000	640490000	88421000	62367000	172450000	317250000	2598800000	2105300000	2997100000	3015500000	44	32	42	45	163	169
P61088	Ubiquitin-conjugating enzyme E2 N	9	9	7	5	8	7	7	5	8	7	75	75	63.8	40.1	67.8	65.1	17.138	31.661	6385500000	609940000	336220000	1725500000	3713800000	638550000	60994000	33622000	172550000	371380000	462440000	412460000	896770000	872960000	9	4	10	11	34	150;151
P02765	Alpha-2-HS-glycoprotein	11	8	11	7	7	6	8	7	6	6	48.2	42.8	48.2	34.9	30.2	28.3	39.34	225.88	8298800000	1975100000	2518800000	2394100000	1410800000	638370000	151930000	193760000	184160000	108530000	1836600000	2589600000	1157200000	336420000	19	14	13	9	55	62
Q16643	Drebrin	31	31	22	23	25	18	22	23	25	18	48.7	48.7	42.4	36.4	44.4	27.9	71.428	253.24	17068000000	2911100000	2223100000	5080700000	6853000000	632150000	107820000	82337000	188170000	253820000	2908300000	2316900000	2271200000	1662200000	31	27	35	24	117	289;291
P28066	Proteasome subunit alpha type-5	12	12	8	10	9	10	8	10	9	10	62.2	62.2	41.9	56.4	54.4	60.2	26.411	159.72	6906000000	592410000	614290000	1743600000	3955800000	627820000	53855000	55844000	158510000	359620000	535420000	670170000	843530000	926550000	12	11	11	17	51
O15117	FYN-binding protein 1	39	39	34	31	31	34	34	31	31	34	52.6	52.6	48.3	43.2	44.7	43.3	85.386	278.86	16927000000	3238900000	1716300000	4032500000	7939200000	626920000	119960000	63566000	149350000	294040000	2839000000	1915900000	1960200000	1978000000	41	40	42	48	171	17;27;40;42;90;164;208;278;300;301
P01009	Alpha-1-antitrypsin	28	28	26	25	23	23	26	25	23	23	66.7	66.7	65.1	59.6	59.3	57.2	46.736	323.31	13777000000	1944500000	2190600000	2809700000	6832200000	626230000	88385000	99572000	127710000	310560000	1820500000	2355200000	1309800000	1573900000	31	33	28	32	124	140;338
Q16836	Hydroxyacyl-coenzyme A dehydrogenase, mitochondrial	15	15	9	10	9	12	9	10	9	12	67.8	67.8	48.1	47.5	49.7	61.1	34.293	178.22	8710500000	437050000	597370000	1403500000	6272500000	622180000	31218000	42669000	100250000	448040000	683370000	509730000	745590000	1266600000	11	16	14	20	61
Q06323	Proteasome activator complex subunit 1	17	17	14	16	14	13	14	16	14	13	72.3	72.3	65.1	66.7	59	57.8	28.723	183.02	9332600000	1007000000	1031100000	2644700000	4649800000	622170000	67136000	68737000	176310000	309990000	952410000	946730000	1039800000	1459000000	16	21	19	15	71
P23229	Integrin alpha-6	51	51	41	45	44	45	41	45	44	45	54.7	54.7	46.6	51.1	50	50	126.6	323.31	37281000000	4591700000	4716500000	9302900000	18669000000	621340000	76529000	78608000	155050000	311160000	4047500000	4194200000	5119200000	4736500000	51	60	61	67	239	454;637;1026;1028;1031
P07108	Acyl-CoA-binding protein	5	5	5	5	5	4	5	5	5	4	60.9	60.9	60.9	60.9	60.9	52.9	10.044	78.511	3090100000	436920000	651910000	924900000	1076300000	618010000	87383000	130380000	184980000	215260000	421560000	459160000	385290000	512780000	5	9	9	5	28
P29350	Tyrosine-protein phosphatase non-receptor type 6	38	38	36	30	32	32	36	30	32	32	72.8	72.8	72.8	59.2	68.6	64.5	67.56	323.31	21569000000	2839100000	2664700000	5965900000	10100000000	616270000	81118000	76133000	170450000	288560000	2299900000	2768200000	2700100000	2952500000	42	36	42	45	165	35;36;402
P26641	Elongation factor 1-gamma	25	25	18	16	19	23	18	16	19	23	53.1	53.1	41.4	40.3	44.2	50.3	50.118	138.37	14767000000	1842000000	1219300000	2865300000	8840800000	615310000	76750000	50802000	119390000	368370000	1751500000	1763100000	1512400000	1471200000	25	23	28	34	110
Q9Y277	Voltage-dependent anion-selective channel protein 3	13	13	10	12	13	11	10	12	13	11	59	59	47	55.8	59	53	30.658	200.92	8596800000	1014300000	1208900000	1639200000	4734400000	614060000	72453000	86353000	117080000	338170000	768580000	1189100000	1062300000	1092000000	12	15	14	14	55	167;239
P40227	T-complex protein 1 subunit zeta	27	27	19	20	18	24	19	20	18	24	54	54	41.6	38.6	38	49.3	58.024	168.51	15945000000	1722600000	1569800000	3089500000	9562800000	613250000	66253000	60376000	118830000	367800000	1765800000	1551100000	1532600000	2199800000	22	25	24	32	103
P61163	Alpha-centractin	23	12	12	13	15	22	7	7	8	11	76.1	41	43.4	47.1	49.2	72.1	42.613	236.48	12246000000	975560000	807530000	2282400000	8180700000	612310000	48778000	40377000	114120000	409040000	1231600000	895990000	1209100000	1501400000	17	16	19	32	84
P54920	Alpha-soluble NSF attachment protein	20	18	14	17	18	18	12	15	16	16	79.3	71.2	60	69.5	76.9	69.2	33.232	209.88	10989000000	1293800000	1110300000	2905600000	5678900000	610470000	71877000	61681000	161420000	315500000	1333400000	1157800000	1286300000	1358500000	18	19	23	26	86
Q9Y6E0	Serine/threonine-protein kinase 24	22	14	19	16	18	18	12	10	11	13	67.9	49.2	56.7	49.2	53	58.2	49.307	154.47	12812000000	1649300000	1522200000	3537200000	6103300000	610100000	78539000	72486000	168440000	290630000	1542200000	1471300000	1570700000	1707600000	24	23	23	23	93	351
Q0ZGT2	Nexilin	42	42	29	32	38	28	29	32	38	28	59.9	59.9	48.9	50.4	55.3	45	80.657	215.26	17668000000	2566200000	3098900000	5432200000	6570700000	609240000	88491000	106860000	187320000	226570000	2674900000	3077700000	2177100000	1821500000	27	33	44	30	134	295;296;366;567
P22694	cAMP-dependent protein kinase catalytic subunit beta	16	5	13	12	12	14	5	5	4	4	56.1	17.9	37.9	35.3	34.5	53.6	40.622	123.25	10956000000	1288500000	1407000000	2810700000	5450200000	608690000	71582000	78166000	156150000	302790000	1143900000	1464000000	1478300000	1237400000	19	17	20	25	81
Q9H4M9	EH domain-containing protein 1	44	26	38	39	38	40	22	23	21	22	83.1	54.9	79.2	78.8	77.2	79.6	60.626	323.31	17571000000	1739300000	2387000000	4041600000	9402800000	605880000	59976000	82309000	139370000	324230000	1679100000	1989800000	1921700000	2614500000	33	28	32	40	133	126;130;459
Q9NR12	PDZ and LIM domain protein 7	25	25	20	18	22	21	20	18	22	21	77.5	77.5	67.4	55.1	70.5	63.9	49.844	230.93	16327000000	1849100000	1678600000	4217200000	8582500000	604720000	68484000	62170000	156190000	317870000	2037500000	1809300000	2144400000	1581900000	25	18	31	26	100	130;131;132;158;163;207;275;276
Q13404	Ubiquitin-conjugating enzyme E2 variant 1	10	4	8	6	7	9	3	1	2	4	68.7	29.9	48.3	36.7	55.8	54.4	16.495	39.245	6038100000	779540000	680700000	1158100000	3419700000	603810000	77954000	68070000	115810000	341970000	902420000	899100000	474900000	554440000	8	7	8	10	33	97
Q9Y696	Chloride intracellular channel protein 4	22	21	19	19	20	21	18	18	20	20	83.8	80.6	83.8	79.4	78.7	80.6	28.772	216.23	9041500000	1332400000	907200000	2282200000	4519700000	602770000	88829000	60480000	152150000	301310000	1090400000	1034100000	1073100000	1127300000	28	21	25	33	107	8;131
P20674	Cytochrome c oxidase subunit 5A, mitochondrial	8	8	7	6	6	8	7	6	6	8	52.7	52.7	52.7	42.7	52.7	52.7	16.762	79.649	7226700000	913170000	488180000	1625000000	4200400000	602230000	76098000	40681000	135420000	350030000	744980000	632620000	984940000	817460000	11	6	10	12	39
Q08495	Dematin	19	19	15	16	16	12	15	16	16	12	56	56	50.9	52.6	51.9	41.2	45.514	166.33	14371000000	2393200000	1470500000	5263600000	5243500000	598780000	99715000	61270000	219320000	218480000	2277800000	1601800000	2245400000	1403500000	27	18	22	14	81
O75608	Acyl-protein thioesterase 1	9	9	7	5	7	8	7	5	7	8	77.8	77.8	50.4	39.1	60	70	24.669	165.06	7183900000	523340000	450430000	2235100000	3975100000	598660000	43611000	37536000	186260000	331260000	522680000	519680000	916810000	1021400000	8	5	8	9	30
P78371	T-complex protein 1 subunit beta	31	31	25	25	24	26	25	25	24	26	77.4	77.4	61.1	63.2	58.1	67.7	57.488	303.39	19079000000	1881400000	2304200000	4561000000	10333000000	596230000	58795000	72007000	142530000	322900000	1856700000	2125200000	2600100000	2206100000	31	33	34	44	142
P49407	Beta-arrestin-1	27	25	21	20	24	24	19	18	23	23	76.8	73.2	60.5	70.1	74.2	74.2	47.065	269.39	12515000000	1726600000	1400200000	3479100000	5909200000	595950000	82217000	66677000	165670000	281390000	1765700000	1590900000	1595400000	1211500000	28	27	31	36	122	280;416
Q9NRW1	Ras-related protein Rab-6B	15	7	12	10	15	13	5	5	7	6	68.8	32.2	49.5	46.6	68.8	55.3	23.461	42.967	7693600000	1212600000	906220000	1706500000	3868300000	591820000	93279000	69710000	131270000	297560000	1083600000	1009500000	862180000	897430000	9	6	9	10	34
P13693	Translationally-controlled tumor protein	8	8	5	5	7	7	5	5	7	7	41.3	41.3	35.5	37.2	41.3	41.3	19.595	38.945	4140600000	582920000	283540000	1149100000	2125000000	591510000	83274000	40505000	164160000	303580000	471330000	396610000	421570000	539590000	10	10	18	15	53
Q08722	Leukocyte surface antigen CD47	3	3	2	3	2	2	2	3	2	2	8.7	8.7	5.3	8.7	5.3	5.3	35.213	7.7926	5900500000	258860000	1131200000	1290400000	3220100000	590050000	25886000	113120000	129040000	322010000	0	818370000	881980000	812510000	3	3	2	2	10
P01871	Immunoglobulin heavy constant mu	17	17	15	14	12	10	15	14	12	10	48.8	48.8	44.6	40	33.1	32.7	49.439	140.32	14067000000	3556300000	3422500000	5252600000	1835400000	586120000	148180000	142600000	218860000	76477000	3543300000	2864500000	2795300000	638000000	28	25	25	15	93
P11234	Ras-related protein Ral-B	8	5	6	8	5	7	4	5	2	4	43.7	22.3	26.7	43.7	32.5	41.3	23.408	23.994	5245200000	947590000	379590000	1162100000	2756000000	582800000	105290000	42177000	129120000	306220000	894860000	473550000	508440000	654490000	8	9	6	10	33
Q15019	Septin-2	25	25	25	17	22	19	25	17	22	19	71.2	71.2	71.2	58.2	66.2	59	41.487	145.29	12119000000	1555400000	1371500000	3074000000	6118200000	577100000	74066000	65307000	146380000	291340000	1348500000	1599400000	1438700000	1397500000	32	21	34	31	118	271
P60842	Eukaryotic initiation factor 4A-I	29	14	23	20	21	25	12	11	12	13	70	40.6	58.4	57.6	60.1	68	46.153	229.79	13270000000	1480100000	1286500000	3335300000	7168100000	576960000	64353000	55933000	145010000	311660000	1687200000	1266800000	1591500000	1341500000	27	29	24	38	118
P01876	Immunoglobulin heavy constant alpha 1	14	8	12	12	10	11	6	8	6	6	52.4	36	44.8	50.4	41.4	47	37.654	214.42	9197500000	2409600000	2707000000	1388400000	2692500000	574840000	150600000	169190000	86775000	168280000	2396900000	2543000000	653970000	791560000	24	24	11	16	75
P48047	ATP synthase subunit O, mitochondrial	10	10	7	8	9	9	7	8	9	9	58.7	58.7	45.1	53.5	52.1	55.4	23.277	147.3	6893300000	412100000	218010000	1357300000	4905900000	574440000	34342000	18167000	113110000	408820000	527260000	223470000	673630000	1033400000	8	9	11	13	41
P62826	GTP-binding nuclear protein Ran	12	12	10	9	12	9	10	9	12	9	48.6	48.6	45.4	37	48.6	38.4	24.423	42.207	6314300000	858850000	759440000	1597600000	3098300000	574020000	78078000	69040000	145240000	281670000	729300000	721430000	715630000	947700000	14	12	16	14	56
O75964	ATP synthase subunit g, mitochondrial	6	6	4	5	4	5	4	5	4	5	75.7	75.7	44.7	52.4	41.7	68	11.428	25.939	3402500000	282560000	258480000	558290000	2303200000	567080000	47093000	43079000	93049000	383860000	255250000	226830000	347560000	532280000	5	6	7	7	25
P13073	Cytochrome c oxidase subunit 4 isoform 1, mitochondrial	8	8	7	6	8	7	7	6	8	7	39.1	39.1	31.4	32.5	39.1	39.1	19.576	32.167	6198500000	839550000	438720000	1446700000	3473500000	563500000	76323000	39883000	131520000	315780000	874120000	472980000	703850000	745830000	10	8	11	9	38
O75563	Src kinase-associated phosphoprotein 2	19	19	18	13	15	15	18	13	15	15	56.3	56.3	53.8	42.6	52.9	42.9	41.216	124.79	10078000000	1790700000	1142100000	2096000000	5049200000	559890000	99485000	63450000	116450000	280510000	1444900000	1255500000	1149300000	1285500000	23	15	19	22	79
Q9P0L0	Vesicle-associated membrane protein-associated protein A	16	15	10	10	13	15	10	10	12	14	63.9	59	52.2	41.8	63.5	61.4	27.893	103.28	7805000000	590690000	656760000	1667900000	4889600000	557500000	42192000	46912000	119140000	349250000	752900000	686250000	824800000	944080000	13	14	19	25	71	168
P54727	UV excision repair protein RAD23 homolog B	13	10	10	11	11	12	8	9	9	10	39.1	35	25.2	36.7	32.8	39.1	43.171	178.77	7246600000	891330000	1227600000	2165100000	2962600000	557430000	68564000	94433000	166550000	227890000	898270000	1285400000	924590000	735070000	14	14	14	16	58
Q27J81	Inverted formin-2	59	59	44	49	46	47	44	49	46	47	66.9	66.9	52.7	52.8	58	54.4	135.62	323.31	29369000000	2304500000	3383800000	5963300000	17717000000	554130000	43481000	63845000	112520000	334290000	2843900000	3595000000	3050600000	3255300000	58	62	64	70	254	368;401
Q9BS26	Endoplasmic reticulum resident protein 44	21	21	15	14	16	16	15	14	16	16	60.3	60.3	43.3	47.8	49	52.5	46.971	227.55	11078000000	1248200000	792680000	3308600000	5728600000	553910000	62409000	39634000	165430000	286430000	1181200000	1054900000	1282100000	1238700000	24	18	28	27	97
P02766	Transthyretin	11	11	8	11	7	6	8	11	7	6	73.5	73.5	65.3	73.5	50.3	49.7	15.887	86.587	3316700000	442710000	702170000	671130000	1500700000	552780000	73784000	117030000	111860000	250110000	389100000	728340000	340190000	357740000	12	13	12	11	48
P13667	Protein disulfide-isomerase A4	45	44	31	33	41	33	30	33	41	33	62.8	60.5	50.9	53.5	60.3	52.9	72.932	308.8	20960000000	2632300000	2648200000	7203700000	8475700000	551570000	69271000	69689000	189570000	223040000	2561100000	2554800000	3041700000	2522600000	40	42	51	44	177	62
Q8WWA1	Transmembrane protein 40	10	10	8	7	6	8	8	7	6	8	51.5	51.5	51.1	34.8	44.6	40.8	25.495	138.48	3856700000	754690000	457800000	1436600000	1207600000	550950000	107810000	65400000	205230000	172510000	679790000	486750000	685950000	318170000	9	8	9	10	36	97
P02656	Apolipoprotein C-III	4	4	4	4	3	3	4	4	3	3	53.5	53.5	53.5	53.5	34.3	42.4	10.852	86.923	3855400000	1991900000	1192900000	288610000	382010000	550770000	284550000	170420000	41230000	54573000	1863200000	1233000000	132960000	178810000	5	5	3	3	16
Q13576	Ras GTPase-activating-like protein IQGAP2	95	93	77	70	71	73	76	68	70	72	65.2	64.2	57.8	55.5	55.6	58.5	180.58	323.31	46122000000	5322700000	5190500000	9913000000	25695000000	549070000	63366000	61792000	118010000	305900000	5206400000	5514500000	5018900000	5613400000	100	88	99	110	397
O60610	Protein diaphanous homolog 1	68	68	38	51	63	47	38	51	63	47	56.9	56.9	36.9	50.8	54.5	45.6	141.35	323.31	32719000000	1842300000	5162100000	16155000000	9558900000	545310000	30706000	86034000	269260000	159320000	2080900000	5071700000	6811900000	2625600000	53	72	104	65	294	1253
P61006	Ras-related protein Rab-8A	12	6	10	9	12	11	4	4	6	6	51.7	30.9	41.1	47.8	51.7	47.8	23.668	43.675	7067400000	638610000	1058500000	2000000000	3370300000	543650000	49124000	81425000	153840000	259250000	596390000	869390000	664290000	1065100000	7	7	11	10	35	160;186
Q15843	NEDD8	3	3	3	3	2	1	3	3	2	1	34.6	34.6	34.6	34.6	30.9	17.3	9.0714	17.256	1630700000	185880000	142730000	382900000	919210000	543570000	61958000	47576000	127630000	306400000	204400000	114250000	146180000	265550000	3	5	2	2	12
P30153	Serine/threonine-protein phosphatase 2A 65 kDa regulatory subunit A alpha isoform	31	23	21	21	26	25	15	17	19	19	65.7	48.7	47.9	48.9	54.5	61.8	65.308	323.31	17332000000	1537100000	1498600000	4170900000	10125000000	541620000	48035000	46832000	130340000	316410000	1625500000	1525200000	2033500000	2248800000	30	27	34	34	125	339
Q16851	UTP--glucose-1-phosphate uridylyltransferase	32	32	19	23	25	26	19	23	25	26	68.3	68.3	39	56.3	52.8	60.8	56.94	315.04	15161000000	1614800000	2204400000	3945700000	7396000000	541460000	57670000	78728000	140920000	264140000	1727700000	1909900000	1905400000	1906700000	28	30	31	33	122	114
P00390	Glutathione reductase, mitochondrial	21	21	15	15	18	19	15	15	18	19	63.4	63.4	47.1	46.7	48.9	60	56.256	268.14	12321000000	1428000000	1445800000	2909500000	6538100000	535710000	62086000	62862000	126500000	284270000	1322200000	1633200000	1310200000	1550800000	24	24	26	28	102
Q96C24	Synaptotagmin-like protein 4	38	38	27	30	21	30	27	30	21	30	59.8	59.8	43.1	52	40.4	53.9	76.023	291.35	18643000000	2805700000	2060700000	4905700000	8870600000	532650000	80164000	58877000	140160000	253450000	2591100000	2121700000	2244500000	2335700000	33	35	28	33	129	97;585
P15531	Nucleoside diphosphate kinase A	10	5	9	10	10	9	5	5	5	4	69.7	39.5	64.5	69.7	69.7	63.2	17.149	47.588	4764200000	1091500000	452410000	1429100000	1791200000	529350000	121270000	50268000	158790000	199020000	1074500000	451810000	629720000	457730000	7	6	7	9	29
P43304	Glycerol-3-phosphate dehydrogenase, mitochondrial	44	44	27	29	34	39	27	29	34	39	67	67	52.3	55.7	64.5	66	80.852	323.31	22662000000	1498500000	1824200000	5747600000	13592000000	527030000	34849000	42423000	133660000	316090000	1917500000	2056800000	2759000000	2505800000	31	34	45	54	164	676;678
P17066	Heat shock 70 kDa protein 6	10	1	8	7	9	7	1	1	1	1	15.4	1.7	14.3	13.2	14.3	12	71.027	3.9767	19412000000	2616800000	3140500000	5631100000	8023800000	524650000	70724000	84877000	152190000	216860000	0	3621700000	2198800000	1876700000	2	2	3	1	8	357
Q13162	Peroxiredoxin-4	18	15	13	11	14	16	11	9	12	14	73.4	67.9	62.4	49.1	53.1	61.6	30.54	121.59	8394300000	1563400000	842700000	2390300000	3597900000	524640000	97710000	52669000	149400000	224870000	1323000000	758140000	1333000000	973940000	18	16	19	23	76
P35237	Serpin B6	22	21	17	18	18	18	16	18	17	17	68.6	66.5	52.7	60.9	64.1	62.8	42.621	289.85	11001000000	989210000	1230600000	3539200000	5241500000	523840000	47105000	58601000	168530000	249590000	940970000	1338500000	1441700000	1412000000	21	19	24	26	90	8;365
Q9BR76	Coronin-1B	23	23	18	14	18	18	18	14	18	18	54.2	54.2	37	30.9	41.5	50.1	54.234	120.9	10472000000	1185600000	1097700000	2909200000	5279800000	523620000	59282000	54887000	145460000	263990000	1075300000	1160100000	1313700000	1370500000	20	17	18	23	78	187
Q9BV40	Vesicle-associated membrane protein 8	7	7	6	5	6	6	6	5	6	6	55	55	53	44	53	55	11.438	31.286	3141700000	391290000	380940000	632260000	1737200000	523620000	65215000	63490000	105380000	289530000	408210000	399630000	359020000	317390000	6	7	7	8	28
P24534	Elongation factor 1-beta	11	8	9	9	8	10	7	7	7	7	70.7	62.2	64.4	64.9	64.4	64.9	24.763	120.62	6276400000	733530000	723360000	1730600000	3088900000	523030000	61128000	60280000	144220000	257410000	617780000	809790000	812190000	711950000	7	8	10	6	31	16
Q8TF42	Ubiquitin-associated and SH3 domain-containing protein B	29	29	22	23	24	27	22	23	24	27	63.6	63.6	53	52.1	52.2	60.6	72.695	290.43	16626000000	1445300000	1406200000	3085600000	10688000000	519550000	45167000	43944000	96426000	334010000	1325400000	1465600000	1466100000	2620700000	30	27	36	45	138
Q13637	Ras-related protein Rab-32	16	14	13	12	16	14	12	11	14	12	77.3	68	67.1	65.8	77.3	74.2	24.997	96.351	7256400000	706770000	578250000	1341400000	4630000000	518320000	50484000	41303000	95816000	330710000	817530000	699030000	629640000	849810000	12	11	17	19	59	132;204
Q13561	Dynactin subunit 2	19	19	17	13	17	16	17	13	17	16	59.1	59.1	56.4	45.1	55.1	50.4	44.23	156.42	10347000000	1405600000	1124000000	3248000000	4568900000	517330000	70280000	56201000	162400000	228440000	1339700000	1232800000	1444900000	1130000000	30	23	27	23	103
Q14554	Protein disulfide-isomerase A5	28	28	21	14	16	25	21	14	16	25	61.7	61.7	48.2	32	39.7	54.5	59.594	182.24	12903000000	1752200000	538600000	1108400000	9503800000	516120000	70089000	21544000	44335000	380150000	1667800000	733260000	601430000	2082100000	30	16	19	36	101
P30086	Phosphatidylethanolamine-binding protein 1	11	11	11	10	9	9	11	10	9	9	80.7	80.7	80.7	75.9	65.2	69	21.057	152.53	5145800000	671580000	988600000	1493900000	1991700000	514580000	67158000	98860000	149390000	199170000	588830000	921200000	844410000	475840000	14	15	13	13	55
Q5SQ64	Lymphocyte antigen 6 complex locus protein G6f	11	11	8	8	8	10	8	8	8	10	41.4	41.4	33	36	28.3	41.4	32.464	43.656	6168000000	852940000	777010000	1740300000	2797700000	514000000	71079000	64751000	145030000	233140000	814990000	885680000	726070000	685720000	9	11	11	15	46
O00139	Kinesin-like protein KIF2A	35	33	22	25	31	30	21	25	31	28	57.6	55.2	31.6	41.5	52.7	44.2	79.954	165.6	17902000000	1825700000	1719300000	3742200000	10615000000	511500000	52163000	49122000	106920000	303290000	2156000000	1655700000	1753900000	2299200000	29	29	39	38	135	133
Q99832	T-complex protein 1 subunit eta	31	31	22	22	24	24	22	22	24	24	61.9	61.9	48.6	46.6	49.4	49.9	59.366	185.48	15852000000	1154700000	1356200000	3506600000	9834400000	511350000	37249000	43749000	113120000	317240000	1047000000	1370600000	1525000000	2580500000	26	25	33	32	116
Q14165	Malectin	17	17	12	12	17	11	12	12	17	11	51.4	51.4	41.1	42.8	51.4	45.9	32.233	240.97	8129300000	718570000	873060000	2629600000	3908100000	508080000	44910000	54567000	164350000	244250000	839630000	913320000	945880000	1064900000	17	15	25	19	76
P31948	Stress-induced-phosphoprotein 1	38	38	25	25	30	29	25	25	30	29	62.4	62.4	48.4	45.5	53.8	48.3	62.639	288.55	17781000000	2701800000	2352100000	4448200000	8278500000	508020000	77195000	67203000	127090000	236530000	2494900000	2327000000	1958000000	2333400000	36	33	42	41	152
P68402	Platelet-activating factor acetylhydrolase IB subunit beta	9	9	5	5	7	8	5	5	7	8	77.7	77.7	36.7	48.9	65.1	67.2	25.569	204.68	3553000000	239890000	376540000	1090400000	1846100000	507570000	34270000	53792000	155780000	263730000	364110000	383890000	454860000	361920000	6	6	10	15	37
O43852	Calumenin	18	18	15	13	15	14	15	13	15	14	50.5	50.5	45.1	43.5	46.7	44.8	37.106	126.39	8109300000	1064400000	826920000	2221200000	3996800000	506830000	66523000	51682000	138820000	249800000	943990000	922010000	922840000	1100400000	19	18	20	22	79
P02652	Apolipoprotein A-II	6	6	5	6	4	3	5	6	4	3	60	60	60	60	59	39	11.175	230.67	2528300000	429220000	1169400000	462770000	466900000	505660000	85845000	233880000	92554000	93380000	396560000	1038500000	264770000	223650000	7	9	6	4	26
Q14012	Calcium/calmodulin-dependent protein kinase type 1	19	19	16	17	16	13	16	17	16	13	64.6	64.6	57.8	64.3	61.9	49.7	41.337	178.14	7566400000	1031000000	1073400000	1622400000	3839500000	504430000	68735000	71561000	108160000	255970000	941270000	1050700000	914090000	877160000	22	25	25	27	99
P02787	Serotransferrin	48	47	35	37	30	36	34	37	29	36	66.8	65.8	48.1	58.2	48.1	57.4	77.063	323.31	20679000000	4019700000	5423700000	2954200000	8281800000	504380000	98042000	132290000	72054000	202000000	3332000000	5469000000	1835000000	2183300000	47	47	37	50	181	402
P49368	T-complex protein 1 subunit gamma	31	31	25	26	23	24	25	26	23	24	68.1	68.1	57.2	62.9	53.8	55.8	60.533	253.13	15524000000	1333500000	1647500000	2976900000	9566500000	500790000	43017000	53145000	96029000	308600000	1474700000	1400300000	1434600000	2336700000	31	34	30	39	134	188
Q9BUL8	Programmed cell death protein 10	13	13	7	11	9	12	7	11	9	12	67.5	67.5	51.4	55.2	53.8	64.2	24.701	67.887	6464100000	346390000	484490000	924980000	4708300000	497240000	26645000	37269000	71152000	362170000	560460000	380630000	620600000	838340000	9	12	11	13	45
Q9BSJ8	Extended synaptotagmin-1	54	54	38	35	39	42	38	35	39	42	59.4	59.4	42.2	44.7	41.9	53.4	122.85	323.31	24296000000	2229700000	1579300000	4999100000	15488000000	495840000	45505000	32231000	102020000	316080000	1909400000	1890900000	2620300000	3440400000	48	43	46	65	202	1000;1001;1003
P18859	ATP synthase-coupling factor 6, mitochondrial	9	9	8	3	5	9	8	3	5	9	55.6	55.6	55.6	42.6	49.1	55.6	12.587	61.08	2473500000	391090000	149890000	432450000	1500100000	494700000	78218000	29978000	86489000	300010000	372550000	210270000	249770000	275030000	10	4	5	14	33
P54819	Adenylate kinase 2, mitochondrial	17	17	16	12	14	12	16	12	14	12	69.9	69.9	69.9	64	68.2	59.8	26.477	100.36	6904000000	1005400000	770800000	2447200000	2680500000	493140000	71817000	55057000	174800000	191460000	858640000	868290000	1066000000	768650000	18	15	19	17	69	94
P61970	Nuclear transport factor 2	7	7	5	5	5	6	5	5	5	6	76.4	76.4	56.7	56.7	56.7	70.1	14.478	43.561	3423500000	509480000	471970000	758560000	1683500000	489070000	72784000	67424000	108370000	240500000	487650000	380130000	450050000	425340000	6	5	5	6	22
P36959	GMP reductase 1	18	16	14	16	13	14	13	14	12	13	71.9	67	52.5	66.7	54.8	56.8	37.418	213.26	7757500000	1056100000	944350000	1773900000	3983100000	484840000	66006000	59022000	110870000	248940000	946520000	766850000	938280000	1139000000	15	15	13	19	62	132
Q9BQE3	Tubulin alpha-1C chain	36	2	35	33	33	32	2	2	2	2	80.8	9.1	79.5	79.7	79.7	78.6	49.895	201.25	10098000000	993080000	897840000	2237700000	5969300000	480850000	47290000	42754000	106560000	284250000	1033100000	1004400000	1127900000	1215200000	10	7	11	10	38	31;50;216;226;256;329;356;358
P07225	Vitamin K-dependent protein S	33	33	25	22	25	26	25	22	25	26	52.1	52.1	39.5	40.5	41.4	49.3	75.122	268.19	15779000000	1807700000	2084700000	3427200000	8459200000	478150000	54779000	63174000	103850000	256340000	1780100000	2031700000	1557400000	2104000000	28	29	30	34	121	188;418
P00492	Hypoxanthine-guanine phosphoribosyltransferase	13	12	10	10	13	12	10	9	12	11	79.4	76.1	63.3	53.7	79.4	73.4	24.579	131.62	6127300000	612930000	522010000	1205700000	3786700000	471330000	47149000	40155000	92742000	291280000	557870000	584550000	534710000	939290000	10	11	17	13	51
Q16762	Thiosulfate sulfurtransferase	12	12	8	7	11	11	8	7	11	11	52.2	52.2	33.7	37.7	52.2	48.1	33.429	89.169	7538900000	1033500000	424880000	1897400000	4183200000	471180000	64593000	26555000	118590000	261450000	1063200000	498790000	754840000	1032300000	11	9	15	17	52	128
O75947	ATP synthase subunit d, mitochondrial	10	10	5	9	7	8	5	9	7	8	64	64	29.2	58.4	42.2	44.7	18.491	33.983	4707900000	337410000	496410000	944040000	2930100000	470790000	33741000	49641000	94404000	293010000	371830000	397660000	481380000	735200000	4	11	9	8	32
Q9Y2Q3	Glutathione S-transferase kappa 1	11	11	7	9	9	11	7	9	9	11	65	65	38.9	54	59.3	65	25.497	101.6	7049600000	573450000	474410000	1952000000	4049700000	469970000	38230000	31627000	130140000	269980000	686240000	463190000	1030700000	750200000	11	11	17	19	58
Q9NVJ2	ADP-ribosylation factor-like protein 8B	15	7	14	10	10	10	6	4	4	3	51.1	32.8	51.1	41.9	42.5	37.6	21.539	162.95	5122100000	764150000	730820000	1160200000	2466900000	465640000	69469000	66438000	105470000	224260000	567280000	672880000	705570000	679180000	21	15	16	21	73
P04844	Dolichyl-diphosphooligosaccharide--protein glycosyltransferase subunit 2	23	23	18	15	18	17	18	15	18	17	56.4	56.4	45.5	42.9	44.7	49.4	69.283	323.31	10709000000	940300000	679980000	4134400000	4954700000	465630000	40883000	29564000	179760000	215420000	1007400000	1051300000	1324400000	1364100000	22	18	25	25	90
P36542	ATP synthase subunit gamma, mitochondrial	9	9	6	6	6	9	6	6	6	9	37.6	37.6	21.1	28.9	27.5	37.6	32.996	45.267	6005000000	698360000	334400000	2033100000	2939100000	461920000	53720000	25723000	156400000	226080000	685020000	402190000	1020500000	585520000	8	7	9	11	35
Q13586	Stromal interaction molecule 1	32	32	24	29	26	23	24	29	26	23	54.6	54.6	43.2	52.7	48.9	42.9	77.422	323.01	14673000000	2156300000	2172700000	3933100000	6411100000	458540000	67384000	67897000	122910000	200350000	1960600000	2277800000	1952600000	1522200000	30	30	26	29	115	513;554;587;658
P09669	Cytochrome c oxidase subunit 6C	4	4	3	2	3	3	3	2	3	3	38.7	38.7	29.3	20	29.3	29.3	8.7813	5.9965	1814200000	181230000	136390000	484080000	1012500000	453560000	45308000	34098000	121020000	253130000	186520000	142130000	230570000	229960000	2	2	3	2	9
O43399	Tumor protein D54	12	12	10	9	10	8	10	9	10	8	72.3	72.3	66	60.2	67	52.9	22.237	95.028	5430700000	731350000	564670000	1934800000	2199900000	452550000	60946000	47056000	161230000	183320000	691330000	682690000	845070000	510330000	10	10	11	11	42	182;184
P35232	Prohibitin	19	19	11	11	13	17	11	11	13	17	81.6	81.6	46	50.7	59.2	75.7	29.804	120.71	8063100000	682620000	489060000	1588800000	5302600000	447950000	37923000	27170000	88269000	294590000	913060000	576090000	721460000	982510000	11	10	13	20	54
Q6PJW8	Consortin	25	25	16	16	21	16	16	16	21	16	49.5	49.5	32.8	36.3	39.4	30.1	79.596	154.91	10300000000	1132500000	1134200000	2970000000	5063500000	447830000	49237000	49312000	129130000	220150000	1430200000	1228500000	1168400000	1051100000	17	16	22	19	74	138;257
P02654	Apolipoprotein C-I	3	3	2	3	2	2	2	3	2	2	24.1	24.1	24.1	24.1	24.1	24.1	9.3318	8.9515	1336400000	342610000	426550000	307700000	259500000	445450000	114200000	142180000	102570000	86498000	290800000	464930000	108970000	109200000	2	4	2	2	10
P13804	Electron transfer flavoprotein subunit alpha, mitochondrial	19	19	14	10	15	19	14	10	15	19	72.4	72.4	63.1	43.5	66.1	72.4	35.079	116.47	8904000000	596250000	595550000	2288100000	5424100000	445200000	29813000	29777000	114400000	271210000	777920000	804500000	947120000	1047200000	19	14	19	24	76
Q99714	3-hydroxyacyl-CoA dehydrogenase type-2	16	16	14	11	16	15	14	11	16	15	89.3	89.3	73.9	74.3	89.3	83.9	26.923	178.66	6231100000	613490000	397370000	1789900000	3430400000	445080000	43821000	28384000	127850000	245030000	569240000	598720000	782180000	728060000	19	13	23	18	73	247
Q96HC4	PDZ and LIM domain protein 5	28	28	24	17	23	18	24	17	23	18	55.5	55.5	50.3	41.3	44.3	36.4	63.944	188.43	14623000000	1940300000	1265600000	3218100000	8198500000	443110000	58797000	38352000	97520000	248440000	1781400000	1424500000	1446400000	2032200000	28	19	30	26	103	121
P24539	ATP synthase F(0) complex subunit B1, mitochondrial	13	13	10	8	8	11	10	8	8	11	50	50	50	36.3	36.7	44.5	28.908	265.29	7085600000	613610000	316720000	1449700000	4705500000	442850000	38351000	19795000	90607000	294100000	576580000	474150000	616560000	1084300000	15	10	14	20	59
Q15369	Elongin-C	8	8	5	5	5	8	5	5	5	8	92.9	92.9	58.9	58.9	58.9	92.9	12.473	81.151	3081900000	416330000	301000000	531520000	1833000000	440270000	59476000	43001000	75932000	261860000	318410000	353000000	319060000	420330000	8	8	9	14	39
P30048	Thioredoxin-dependent peroxide reductase, mitochondrial	12	12	10	10	11	11	10	10	11	11	64.8	64.8	52.3	51.2	60.9	64.5	27.692	162.93	6550700000	768790000	493070000	1510300000	3778500000	436710000	51253000	32872000	100690000	251900000	874060000	571350000	657220000	781570000	9	10	11	13	43	79;150;157;192
P36871	Phosphoglucomutase-1	36	36	24	23	25	28	24	23	25	28	79.7	79.7	58.9	61.6	65.3	65.1	61.448	287.15	14848000000	1560000000	2001200000	4324200000	6962500000	436700000	45882000	58859000	127180000	204780000	1784300000	1745700000	2003100000	1729000000	26	27	32	34	119	135
P50991	T-complex protein 1 subunit delta	33	33	20	25	22	25	20	25	22	25	68.6	68.6	48.4	53.8	51	55.3	57.924	219.59	14314000000	1329800000	1316400000	4244800000	7423500000	433770000	40296000	39891000	128630000	224950000	1447300000	1439000000	1607300000	1931500000	26	33	31	29	119	368
O95336	6-phosphogluconolactonase	15	15	10	12	12	12	10	12	12	12	91.1	91.1	71.3	60.5	81.8	75.6	27.547	171.53	5625700000	608050000	430680000	1451500000	3135500000	432750000	46773000	33129000	111650000	241190000	594130000	527660000	625700000	723780000	10	12	15	15	52
B2RUZ4	Small integral membrane protein 1	1	1	1	1	1	1	1	1	1	1	15.4	15.4	15.4	15.4	15.4	15.4	8.749	16.379	1292300000	206640000	109460000	242510000	733640000	430750000	68881000	36488000	80836000	244550000	185440000	0	0	200430000	2	1	1	2	6
O43504	Ragulator complex protein LAMTOR5	5	5	5	5	4	4	5	5	4	4	96.7	96.7	96.7	96.7	81.3	70.3	9.6138	96.043	2151300000	173060000	237170000	389550000	1351600000	430270000	34612000	47434000	77910000	270310000	198910000	183760000	215150000	279830000	8	10	8	7	33
P05067	Amyloid-beta precursor protein	26	24	20	21	20	19	18	20	19	18	35.2	34	29.5	32.3	31	27.7	86.942	207.6	15052000000	1690400000	2194600000	3492300000	7674700000	430060000	48297000	62703000	99781000	219280000	1636600000	1801000000	1802100000	2100900000	30	27	31	32	120	49
Q96AG4	Leucine-rich repeat-containing protein 59	13	13	10	10	10	9	10	10	10	9	51.5	51.5	37.8	40.4	43.6	32.9	34.93	63.925	6007300000	715040000	474580000	1287200000	3530400000	429090000	51074000	33899000	91945000	252170000	643090000	500000000	673180000	831620000	13	14	15	15	57
P56385	ATP synthase subunit e, mitochondrial	4	4	3	4	4	3	3	4	4	3	52.2	52.2	31.9	52.2	52.2	37.7	7.9331	13.116	1286700000	164660000	211110000	396430000	514510000	428900000	54886000	70369000	132140000	171500000	156140000	143360000	152240000	221300000	4	6	8	8	26
O14618	Copper chaperone for superoxide dismutase	12	12	9	9	4	9	9	9	4	9	54.4	54.4	47.1	48.5	15.7	34.3	29.04	92.539	5572200000	1117200000	960480000	324170000	3170400000	428630000	85937000	73883000	24936000	243880000	1109400000	935450000	254460000	683210000	10	10	4	11	35
P30626	Sorcin	14	14	13	11	12	8	13	11	12	8	66.7	66.7	61.1	56.6	62.6	45.5	21.676	58.915	5108000000	863950000	700980000	1196400000	2346700000	425670000	71996000	58415000	99696000	195560000	790090000	537450000	485670000	877860000	13	12	13	6	44	103
P09104	Gamma-enolase	22	16	17	18	20	19	12	12	16	15	72.4	56.5	62.2	60.6	69.6	68	47.268	211.56	8506900000	771690000	1229300000	2023700000	4482300000	425350000	38585000	61464000	101180000	224120000	825250000	1072700000	1097400000	1009800000	16	15	19	23	73	109;154;161
P45880	Voltage-dependent anion-selective channel protein 2	15	15	12	12	15	14	12	12	15	14	63.3	63.3	49.3	51.7	63.3	60.2	31.566	192.46	6800300000	556360000	826890000	2575700000	2841400000	425020000	34773000	51681000	160980000	177580000	546570000	909150000	1225200000	581550000	12	13	16	17	58	249
Q9UL46	Proteasome activator complex subunit 2	16	16	13	11	13	11	13	11	13	11	74.5	74.5	64.4	46.9	68.6	60.7	27.401	177.3	5927400000	486440000	507760000	1579400000	3353800000	423390000	34746000	36269000	112810000	239560000	708270000	621060000	542430000	673030000	17	13	20	16	66
P12259	Coagulation factor V	83	69	63	63	67	69	53	53	55	57	40.1	34.4	33.2	32.9	34.5	35.3	251.7	323.31	38491000000	5180300000	5123900000	8179900000	20007000000	422980000	56926000	56306000	89889000	219860000	4428900000	5139400000	4405300000	4967800000	70	68	81	87	306	789;1809;1941;2019;2021;2064
P09622	Dihydrolipoyl dehydrogenase, mitochondrial	17	17	12	12	15	17	12	12	15	17	45.2	45.2	31.6	32.4	41.8	45.2	54.177	131.57	9263500000	590550000	431580000	2874000000	5367400000	421070000	26843000	19617000	130640000	243970000	711650000	599870000	1173700000	1164100000	12	12	17	22	63	151
O43488	Aflatoxin B1 aldehyde reductase member 2	14	14	10	8	14	11	10	8	14	11	45.7	45.7	39.3	32.9	45.7	38.4	39.589	107.49	6299900000	948820000	658710000	1575300000	3117100000	419990000	63255000	43914000	105020000	207800000	807550000	731810000	677310000	878230000	13	12	18	16	59
Q96IU4	Protein ABHD14B	8	8	7	6	7	8	7	6	7	8	56.7	56.7	50	41.4	51.9	56.7	22.345	58.625	4608100000	403650000	251890000	757360000	3195200000	418920000	36696000	22900000	68851000	290470000	400710000	222150000	268840000	873130000	8	7	13	10	38
P61960	Ubiquitin-fold modifier 1	4	4	4	2	2	3	4	2	2	3	68.2	68.2	68.2	42.4	42.4	50.6	9.1175	114.49	1667500000	276000000	136430000	277870000	977170000	416870000	68999000	34108000	69467000	244290000	231540000	167590000	171880000	208630000	4	2	1	5	12
P51659	Peroxisomal multifunctional enzyme type 2	42	42	28	26	34	39	28	26	34	39	68.1	68.1	49.6	45.5	59.9	67	79.685	323.31	17487000000	1359400000	1470800000	2889000000	11768000000	416370000	32367000	35020000	68785000	280190000	1471400000	1757900000	1639500000	2141000000	31	32	39	61	163	176;311
P01859	Immunoglobulin heavy constant gamma 2	14	5	11	11	11	9	4	4	5	4	57.1	30.7	43.9	46.9	49.1	40.2	35.9	60.071	5371100000	735220000	1709700000	1227600000	1698600000	413160000	56555000	131510000	94428000	130660000	954660000	1268700000	702650000	465140000	8	9	5	7	29	194
P26885	Peptidyl-prolyl cis-trans isomerase FKBP2	6	6	5	4	5	6	5	4	5	6	43	43	37.3	36.6	34.5	43	15.649	38.359	2883800000	350920000	193040000	674730000	1665100000	411960000	50131000	27577000	96389000	237870000	315350000	245880000	363440000	338540000	7	5	7	6	25
Q96A00	Protein phosphatase 1 regulatory subunit 14A	5	5	3	3	5	4	3	3	5	4	38.1	38.1	29.3	29.3	38.1	27.2	16.693	20.275	1643200000	220070000	191580000	406320000	825250000	410810000	55018000	47895000	101580000	206310000	215880000	163140000	187980000	234180000	3	5	5	6	19
P29692	Elongation factor 1-delta	19	16	14	15	14	18	12	13	13	15	72.6	66.2	63.7	66.2	66.9	72.6	31.121	146.7	6500200000	977430000	896680000	1768500000	2857600000	406260000	61089000	56042000	110530000	178600000	893660000	924520000	963060000	605790000	16	16	17	18	67	30;41
Q10567	AP-1 complex subunit beta-1	50	29	33	25	37	36	18	13	20	19	65.4	45.9	42.6	30.5	52.2	52.1	104.64	323.31	17837000000	1758300000	1262600000	4372900000	10443000000	405390000	39962000	28695000	99384000	237350000	1810500000	1418800000	1971100000	2393300000	39	33	53	51	176
Q9Y613	FH1/FH2 domain-containing protein 1	60	60	39	41	48	47	39	41	48	47	65.3	65.3	47.3	49.2	56.1	52.8	126.55	323.31	23809000000	2664100000	2279500000	5860100000	13005000000	403530000	45154000	38636000	99325000	220420000	2628500000	2363600000	2591000000	3228700000	49	45	67	69	230
Q8N392	Rho GTPase-activating protein 18	50	50	33	37	34	32	33	37	34	32	75.6	75.6	55.1	57.5	61.4	51	74.976	229.85	16922000000	2967100000	2195600000	5050600000	6708300000	402890000	70645000	52275000	120250000	159720000	2597100000	2242600000	2544300000	1729900000	39	40	44	39	162
P49773	Histidine triad nucleotide-binding protein 1	9	9	7	8	8	6	7	8	8	6	78.6	78.6	77.8	78.6	77.8	51.6	13.802	39.418	3223000000	797370000	462420000	1004800000	958460000	402880000	99672000	57803000	125600000	119810000	606550000	478090000	437360000	425190000	12	13	11	7	43
Q06187	Tyrosine-protein kinase BTK	46	45	29	29	34	39	28	28	33	38	75.7	74.5	50.7	52.7	60.2	69.3	76.28	299.77	16317000000	1847300000	1240300000	3590700000	9639000000	397980000	45055000	30252000	87579000	235100000	1918600000	1718500000	1564300000	1903200000	34	33	44	48	159
P05121	Plasminogen activator inhibitor 1	22	22	10	14	14	20	10	14	14	20	55.7	55.7	32.1	41	37.1	55.7	45.059	101.5	7957800000	347420000	469210000	1976500000	5164600000	397890000	17371000	23461000	98826000	258230000	543050000	599190000	773950000	1068300000	11	13	16	25	65
O75791	GRB2-related adapter protein 2	13	13	9	11	12	13	9	11	12	13	42.4	42.4	33	37.9	38.2	42.4	37.909	48.476	5935500000	730850000	709770000	1401600000	3093200000	395700000	48723000	47318000	93443000	206210000	784380000	678380000	684880000	692870000	11	11	12	15	49
P30040	Endoplasmic reticulum resident protein 29	12	12	7	8	8	9	7	8	8	9	56.3	56.3	34.5	42.1	39.8	39.1	28.993	72.435	5520500000	366790000	394860000	1693800000	3065100000	394320000	26199000	28204000	120990000	218930000	523350000	438320000	635430000	689180000	8	11	11	11	41
P42574	Caspase-3	15	15	11	10	13	15	11	10	13	15	75.1	75.1	58.1	46.2	71.8	75.1	31.608	123.29	5520200000	603930000	725130000	1565800000	2625300000	394300000	43138000	51795000	111840000	187520000	532790000	649360000	639720000	786370000	12	11	16	20	59	6
P23368	NAD-dependent malic enzyme, mitochondrial	32	31	18	18	31	26	18	18	30	25	74.8	73.3	44	48.3	72.4	62.7	65.443	323.31	12220000000	813200000	746820000	3877800000	6782200000	394190000	26232000	24091000	125090000	218780000	886510000	901500000	1413100000	1768100000	21	18	38	35	112	421
Q13423	NAD(P) transhydrogenase, mitochondrial	47	47	31	28	34	39	31	28	34	39	43.6	43.6	30.9	31.9	32.6	41.2	113.89	287.24	18837000000	1822100000	1888400000	4144600000	10982000000	392440000	37961000	39342000	86347000	228790000	1384800000	2118600000	2413100000	2352700000	39	37	47	53	176
P61225	Ras-related protein Rap-2b	9	5	7	6	6	9	5	2	4	5	67.2	36.6	48.6	45.9	48.6	67.2	20.504	68.488	4303800000	795170000	372760000	788030000	2347800000	391250000	72288000	33887000	71639000	213440000	592980000	413580000	555630000	543760000	10	7	7	14	38
P25786	Proteasome subunit alpha type-1	16	16	11	12	11	16	11	12	11	16	73.4	73.4	51.7	55.1	54.4	73.4	29.555	68.324	6637400000	616400000	532980000	1684300000	3803700000	390440000	36259000	31352000	99079000	223750000	592450000	597300000	892890000	775850000	15	15	15	21	66
Q12974	Protein tyrosine phosphatase type IVA 2	8	8	6	7	6	7	6	7	6	7	58.7	58.7	35.9	53.3	40.7	41.3	19.127	37.389	3878800000	303080000	276820000	960780000	2338100000	387880000	30308000	27682000	96078000	233810000	356400000	289420000	424940000	483610000	8	10	11	12	41
Q9HAV0	Guanine nucleotide-binding protein subunit beta-4	14	7	10	10	13	13	4	4	6	7	62.1	35.9	40.6	46.5	55.3	52.9	37.567	105.94	5428800000	697600000	609350000	1406000000	2715900000	387770000	49828000	43525000	100430000	193990000	709320000	787730000	576010000	547810000	10	7	11	17	45
P13489	Ribonuclease inhibitor	26	26	16	17	23	19	16	17	23	19	83.7	83.7	56.2	59.2	75.9	69.6	49.973	323.31	10080000000	1119200000	1042000000	3289500000	4629200000	387690000	43048000	40077000	126520000	178050000	1113800000	1025600000	1411600000	1228700000	21	16	28	30	95
P07948	Tyrosine-protein kinase Lyn	29	26	24	24	19	23	21	21	17	21	63.5	58.6	51.6	54.3	46.7	50.4	58.573	250.56	10447000000	1197900000	1218400000	2303300000	5727000000	386910000	44367000	45124000	85307000	212110000	1098400000	1144300000	1285600000	1351800000	28	24	23	29	104	190
P14209	CD99 antigen	3	3	3	3	2	3	3	3	2	3	40	40	40	40	24.3	40	18.848	24.014	1543800000	346510000	207460000	298640000	691150000	385940000	86629000	51864000	74661000	172790000	301550000	250350000	130450000	171900000	5	4	3	6	18
Q16539	Mitogen-activated protein kinase 14	22	22	15	12	13	14	15	12	13	14	70	70	40.8	39.4	44.2	53.6	41.293	152.15	6930400000	767670000	466640000	2272700000	3423400000	385020000	42648000	25924000	126260000	190190000	757270000	571930000	1041600000	752990000	20	16	20	18	74
P38117	Electron transfer flavoprotein subunit beta	17	17	12	12	13	12	12	12	13	12	60.4	60.4	45.1	42.4	44.7	48.6	27.843	111.12	5389300000	873600000	289020000	1294300000	2932400000	384950000	62400000	20644000	92447000	209460000	779490000	285950000	588570000	824660000	14	13	13	16	56
Q9H3N1	Thioredoxin-related transmembrane protein 1	10	10	9	4	9	6	9	4	9	6	30	30	29.6	15	26.1	18.9	31.791	30.533	4220600000	575860000	215830000	1089000000	2339900000	383690000	52351000	19621000	99003000	212720000	495940000	306680000	414800000	650570000	10	3	11	8	32
O15400	Syntaxin-7	9	9	7	8	7	6	7	8	7	6	47.1	47.1	42.1	41.8	37.5	31	29.815	132.97	4218200000	696670000	499570000	1392900000	1629100000	383480000	63334000	45415000	126620000	148100000	668990000	549350000	619640000	400960000	7	8	9	7	31
Q9HCN6	Platelet glycoprotein VI	10	10	7	9	6	10	7	9	6	10	33.9	33.9	28.9	31	26.5	33.9	36.866	86.359	6497800000	699420000	847050000	931640000	4019700000	382230000	41142000	49827000	54802000	236450000	849550000	852060000	543130000	713240000	9	15	14	20	58
P30046	D-dopachrome decarboxylase	10	10	5	4	9	6	5	4	9	6	63.6	63.6	40.7	39.8	63.6	46.6	12.712	57.38	2673800000	284520000	151570000	1212000000	1025700000	381970000	40645000	21652000	173150000	146520000	281930000	201610000	513670000	251400000	10	5	11	10	36
P50453	Serpin B9	23	21	15	17	19	21	13	15	17	19	76.3	70.5	48.7	62.2	63.3	72.6	42.403	136.48	8345700000	614140000	894290000	1802200000	5035100000	379350000	27915000	40649000	81918000	228870000	696600000	961150000	897530000	1013200000	18	17	21	31	87	163
P14543	Nidogen-1	46	45	33	29	37	43	33	28	36	42	56.5	56.5	39.3	34	38.3	54.8	136.38	323.31	20086000000	2096100000	2138000000	6010900000	9841000000	378980000	39550000	40340000	113410000	185680000	2002100000	2394400000	2571600000	2420900000	40	37	48	52	177	507;1216
P38606	V-type proton ATPase catalytic subunit A	31	31	19	19	24	30	19	19	24	30	68.2	68.2	43.6	41.7	52.4	67.3	68.303	323.31	12875000000	1390500000	1075100000	2735200000	7674100000	378670000	40897000	31622000	80446000	225710000	1214600000	1339600000	1539900000	1512100000	24	26	32	38	120
P34810	Macrosialin	2	2	2	2	2	1	2	2	2	1	15.3	15.3	15.3	15.3	15.3	9	37.408	99.788	2643200000	84316000	76761000	391220000	2090900000	377600000	12045000	10966000	55889000	298700000	85219000	158450000	173310000	412510000	3	2	3	5	13
P05141	ADP/ATP translocase 2	22	8	13	16	19	18	4	7	6	7	61.4	29.5	37.6	43.3	51	56	32.852	52.441	7171100000	846330000	525320000	1456700000	4342800000	377430000	44544000	27649000	76667000	228570000	978710000	489300000	710610000	928230000	7	7	10	9	33	85;88
P08758	Annexin A5	19	19	14	16	16	15	14	16	16	15	65.9	65.9	40.6	55.9	57.5	60.3	35.936	231.58	8253500000	764370000	1346500000	2518100000	3624600000	375160000	34744000	61203000	114460000	164760000	953400000	1279800000	1135800000	791400000	16	19	18	17	70
Q14644	Ras GTPase-activating protein 3	54	54	37	36	39	44	37	36	39	44	75.8	75.8	54.6	60.6	58.5	63.9	95.698	285.68	19133000000	2052700000	1938700000	5133600000	10008000000	375160000	40248000	38015000	100660000	196240000	2178900000	1968400000	2476000000	2181100000	48	47	50	61	206
Q7L576	Cytoplasmic FMR1-interacting protein 1	66	43	43	37	45	49	27	25	30	29	61.1	40.9	39.3	33.8	40.9	46.9	145.18	323.31	23946000000	2688800000	1696600000	5160900000	14400000000	374160000	42013000	26509000	80639000	225000000	2536800000	2301700000	2253100000	3144600000	55	44	58	69	226
O43396	Thioredoxin-like protein 1	20	20	14	12	14	16	14	12	14	16	79.9	79.9	57.1	56.1	60.6	68.2	32.251	220.25	5559100000	770810000	705510000	1703200000	2379600000	370610000	51387000	47034000	113550000	158640000	676450000	1004100000	613940000	544740000	15	16	19	17	67	187
Q9P126	C-type lectin domain family 1 member B	11	11	9	8	10	11	9	8	10	11	42.4	42.4	34.1	33.2	37.1	42.4	26.595	31.943	5524400000	434230000	663050000	1499700000	2927500000	368300000	28949000	44203000	99981000	195160000	392920000	749910000	591250000	764960000	8	9	11	14	42	200
Q00013	55 kDa erythrocyte membrane protein	25	25	23	17	21	19	23	17	21	19	68	68	65.9	55.6	58.8	52.1	52.296	227.09	9194400000	1237000000	1526600000	2572800000	3858000000	367780000	49480000	61064000	102910000	154320000	1389500000	1128100000	1250800000	1126500000	27	22	25	29	103	50
P22314	Ubiquitin-like modifier-activating enzyme 1	55	55	32	29	43	46	32	29	43	46	76.3	76.3	39.8	45.4	60.6	69.1	117.85	323.31	19840000000	1663100000	1852900000	4809500000	11515000000	367410000	30798000	34313000	89064000	213240000	1942500000	2092000000	2108900000	2340200000	39	38	55	63	195	44;924
P40939	Trifunctional enzyme subunit alpha, mitochondrial	38	38	20	23	25	36	20	23	25	36	63.2	63.2	34.6	39.2	44.8	62.3	82.999	263.72	14985000000	1081900000	1307800000	3096700000	9498300000	365480000	26387000	31896000	75530000	231670000	1163200000	1306100000	1622400000	2041000000	27	29	29	46	131
Q9UHQ9	NADH-cytochrome b5 reductase 1	17	17	11	14	13	13	11	14	13	13	66.6	66.6	46.9	63.3	46.9	59	34.094	119.89	5481300000	332610000	555380000	1394500000	3198800000	365420000	22174000	37025000	92965000	213260000	407660000	505080000	589350000	807620000	10	17	13	17	57
Q53GQ0	Very-long-chain 3-oxoacyl-CoA reductase	15	15	8	10	12	11	8	10	12	11	61.9	61.9	29.8	40.7	47.1	54.5	34.324	53.488	5479200000	379550000	535010000	1400100000	3164500000	365280000	25303000	35668000	93339000	210970000	438520000	539230000	673730000	675050000	9	12	12	17	50
Q9Y6C2	EMILIN-1	41	41	30	29	30	33	30	29	30	33	46.9	46.9	36.9	38.2	37.4	41.7	106.69	299.94	17457000000	2151700000	2069100000	4644900000	8591300000	363690000	44828000	43106000	96769000	178990000	2069500000	2056300000	2295800000	2044500000	35	33	43	47	158	219;262;263
P0DPI2	Glutamine amidotransferase-like class 1 domain-containing protein 3A, mitochondrial	13	13	9	10	13	12	9	10	13	12	67.9	67.9	45.1	48.1	67.9	67.9	28.17	144.86	5453100000	353330000	433410000	1721000000	2945400000	363540000	23555000	28894000	114730000	196360000	427930000	493070000	711760000	670730000	10	13	19	17	59
P49755	Transmembrane emp24 domain-containing protein 10	8	8	5	5	6	7	5	5	6	7	33.8	33.8	22.4	22.4	33.8	32	24.976	58.406	4343100000	553770000	626990000	1639800000	1522500000	361930000	46147000	52249000	136650000	126880000	514610000	576790000	706980000	503810000	6	8	10	12	36
P61923	Coatomer subunit zeta-1	5	5	3	5	5	5	3	5	5	5	53.7	53.7	29.4	53.7	53.7	53.7	20.198	65.884	1809200000	137200000	128030000	379880000	1164100000	361830000	27440000	25606000	75975000	232810000	239170000	113760000	155930000	216600000	4	5	7	6	22
P04004	Vitronectin	15	15	14	15	10	10	14	15	10	10	28	28	28	28	24.7	22.4	54.305	68.952	8640700000	2075100000	2601900000	1945300000	2018500000	360030000	86461000	108410000	81055000	84104000	1963500000	2528300000	972030000	600140000	19	19	15	15	68
P23526	Adenosylhomocysteinase	22	22	13	12	17	17	13	12	17	17	51.4	51.4	34.5	27.8	44.2	39.1	47.716	162.49	7192000000	783390000	494940000	1586600000	4327100000	359600000	39169000	24747000	79331000	216350000	885930000	596440000	654540000	848150000	16	13	19	22	70
P13598	Intercellular adhesion molecule 2	10	10	7	6	6	7	7	6	6	7	31.3	31.3	22.9	23.3	23.3	25.8	30.654	62.911	5381100000	414930000	458350000	1492000000	3015800000	358740000	27662000	30557000	99469000	201050000	514440000	429380000	759740000	597350000	9	7	7	9	32
Q86TP1	Exopolyphosphatase PRUNE1	22	22	14	15	15	19	14	15	15	19	67.1	67.1	37.3	49.7	46.4	56.5	50.199	172.04	7889900000	687350000	638420000	1383800000	5180400000	358630000	31243000	29019000	62899000	235470000	862200000	797150000	670770000	901250000	20	18	22	25	85
P16615	Sarcoplasmic/endoplasmic reticulum calcium ATPase 2	46	28	30	32	33	38	20	18	19	22	54	33.4	41.9	37.4	38.8	45.1	114.76	199.94	16470000000	1670000000	2037700000	3757600000	9004900000	358050000	36304000	44298000	81688000	195760000	1827400000	2036800000	1742500000	1912900000	32	32	38	43	145
O94919	Endonuclease domain-containing 1 protein	13	13	11	11	9	12	11	11	9	12	41.6	41.6	34.6	34.6	33.6	39.8	55.016	166.24	8509200000	1099600000	970430000	2292800000	4146300000	354550000	45817000	40435000	95534000	172760000	912780000	985720000	1324000000	873030000	18	16	17	17	68
Q00325	Phosphate carrier protein, mitochondrial	14	14	11	9	12	13	11	9	12	13	43.4	43.4	39	30.4	36.7	43.1	40.094	116.32	6364700000	574540000	178750000	1256200000	4355200000	353590000	31919000	9930700	69787000	241960000	487100000	328950000	545170000	1035200000	9	7	11	16	43	105;198
P41240	Tyrosine-protein kinase CSK	27	27	20	21	22	23	20	21	22	23	67.1	67.1	52.7	54	55.8	57.6	50.704	182.59	9845200000	1250000000	942480000	2151400000	5501400000	351620000	44642000	33660000	76835000	196480000	1135000000	978230000	1095900000	1322600000	26	21	25	27	99
P14927	Cytochrome b-c1 complex subunit 7	7	7	6	5	4	6	6	5	4	6	51.4	51.4	51.4	36.9	29.7	51.4	13.53	25.389	2107900000	281980000	325850000	182620000	1317400000	351310000	46997000	54309000	30437000	219570000	218450000	193590000	258280000	343010000	7	5	4	7	23
O14745	Na(+)/H(+) exchange regulatory cofactor NHE-RF1	23	23	19	20	18	17	19	20	18	17	70.9	70.9	64.2	63.1	57.8	53.6	38.868	114.78	7344900000	1123700000	958410000	2193800000	3069100000	349760000	53508000	45638000	104470000	146150000	1129800000	994490000	839010000	883400000	18	16	19	15	68	22;63;203;252;261
O75116	Rho-associated protein kinase 2	85	73	60	54	58	63	53	49	50	53	61.3	52.8	48.6	43.3	46.8	47.9	160.9	323.31	27922000000	4254600000	3359000000	7493000000	12816000000	349030000	53182000	41987000	93662000	160200000	3900500000	3547000000	3571500000	3172300000	77	61	72	81	291
P00747	Plasminogen	44	44	34	33	30	38	34	33	30	38	66.8	66.8	56.9	58.9	51.7	61.2	90.568	233.17	14638000000	2091600000	1981200000	3727600000	6837700000	348530000	49801000	47171000	88752000	162800000	1831100000	2069600000	2000700000	1551200000	46	41	40	49	176	736
P0DMN0	Sulfotransferase 1A4	15	8	12	13	12	14	6	7	7	7	71.5	43.1	64.1	66.8	66.1	65.1	34.196	233.07	6246500000	642160000	1192600000	1635400000	2776300000	347030000	35676000	66258000	90855000	154240000	477070000	1138700000	967650000	680970000	16	18	17	20	71
P22695	Cytochrome b-c1 complex subunit 2, mitochondrial	20	20	14	11	16	15	14	11	16	15	61.4	61.4	40.8	38.4	47	51	48.442	181.64	6582600000	474720000	401780000	1619300000	4086800000	346450000	24985000	21146000	85229000	215090000	557200000	501300000	653770000	910200000	18	15	23	24	80
P28482	Mitogen-activated protein kinase 1	21	16	11	12	15	16	8	8	11	12	69.2	53.6	47.8	51.7	49.4	52.8	41.389	89.653	7585000000	876360000	570070000	1641200000	4497400000	344770000	39835000	25912000	74598000	204430000	922820000	820730000	715660000	822420000	17	15	20	22	74
Q9H479	Fructosamine-3-kinase	12	12	9	7	9	11	9	7	9	11	53.4	53.4	38.5	28.8	38.5	49.5	35.171	59.047	4817900000	391690000	323680000	577270000	3525200000	344130000	27978000	23120000	41233000	251800000	375850000	387590000	294490000	785470000	10	9	14	15	48
Q99719	Septin-5	23	20	13	14	17	19	13	14	15	16	69.9	59.9	43.4	47.4	59.1	65.6	42.777	139.93	7562100000	837600000	919400000	1954600000	3850500000	343730000	38073000	41791000	88844000	175020000	757590000	820940000	1027700000	965190000	18	18	19	25	80	274;275;285
P04843	Dolichyl-diphosphooligosaccharide--protein glycosyltransferase subunit 1	36	36	27	24	27	32	27	24	27	32	64.3	64.3	54.9	49.1	53.5	61.6	68.569	233.08	12711000000	1529400000	1202400000	3319300000	6660000000	343540000	41336000	32499000	89710000	180000000	1381600000	1299700000	1705100000	1508800000	33	37	41	40	151
Q6EEV6	Small ubiquitin-related modifier 4	1	1	1	1	1	1	1	1	1	1	12.6	12.6	12.6	12.6	12.6	12.6	10.685	4.5898	1367000000	394340000	109890000	457300000	405430000	341740000	98585000	27473000	114330000	101360000	0	0	0	99049000	1	1	1	1	4
P21796	Voltage-dependent anion-selective channel protein 1	19	19	9	11	17	15	9	11	17	15	76	76	46.6	54.1	70	63.6	30.772	153.44	5799900000	425230000	541110000	2334200000	2499300000	341170000	25014000	31830000	137310000	147020000	377380000	599020000	821210000	572470000	10	14	21	19	64
P31323	cAMP-dependent protein kinase type II-beta regulatory subunit	20	17	13	18	15	17	10	15	12	14	59.1	52.2	41.6	54.8	45.2	51.9	46.302	182.19	7156800000	399590000	1064100000	1249100000	4444000000	340800000	19028000	50672000	59480000	211620000	629660000	922410000	608780000	952380000	16	24	20	22	82	336
Q99798	Aconitate hydratase, mitochondrial	40	40	30	29	30	29	30	29	30	29	69.4	69.4	52.7	50	54.7	54.1	85.424	270.36	12949000000	1611100000	1569200000	3438400000	6330500000	340770000	42396000	41296000	90485000	166590000	1660500000	1569700000	1514300000	1572700000	44	35	42	41	162
Q01469	Fatty acid-binding protein 5	9	9	8	4	5	6	8	4	5	6	72.6	72.6	65.2	37.8	37	50.4	15.164	56.857	2717600000	615620000	295290000	302930000	1503700000	339700000	76952000	36911000	37867000	187970000	401970000	324690000	255060000	436130000	11	5	6	7	29
P49593	Protein phosphatase 1F	27	27	18	16	18	21	18	16	18	21	75.1	75.1	48.5	49.8	61.7	66.5	49.83	280.18	7467900000	667130000	769880000	1517300000	4513600000	339450000	30324000	34995000	68967000	205160000	720090000	755520000	813400000	952210000	18	19	26	25	88
Q15370	Elongin-B	8	8	6	6	5	7	6	6	5	7	59.3	59.3	52.5	46.6	49.2	59.3	13.133	24.675	3048400000	328260000	185680000	675730000	1858800000	338710000	36473000	20631000	75081000	206530000	402910000	255660000	301670000	320760000	6	5	5	10	26
P35813	Protein phosphatase 1A	21	17	16	12	10	21	12	10	7	17	68.8	60.2	48.2	40.3	33.2	68.8	42.447	119.09	7444800000	1268400000	719750000	737650000	4719000000	338400000	57654000	32716000	33529000	214500000	1138700000	997440000	487380000	852760000	27	17	11	28	83	188
P00846	ATP synthase subunit a	1	1	1	1	1	1	1	1	1	1	4.4	4.4	4.4	4.4	4.4	4.4	24.817	4.1441	675870000	58117000	54078000	214340000	349330000	337940000	29058000	27039000	107170000	174670000	0	0	0	85344000	1	1	1	1	4
Q13011	Delta(3,5)-Delta(2,4)-dienoyl-CoA isomerase, mitochondrial	13	13	9	10	11	13	9	10	11	13	49.7	49.7	35.1	40.2	42.1	49.7	35.816	157.45	6030700000	478390000	691000000	1795900000	3065400000	335040000	26577000	38389000	99773000	170300000	552130000	720000000	859020000	582410000	9	12	16	17	54	185
Q96KP4	Cytosolic non-specific dipeptidase	30	30	21	18	23	26	21	18	23	26	72.8	72.8	49.3	44.6	64.2	66.1	52.878	187.22	8955500000	933930000	761310000	2385300000	4874900000	331690000	34590000	28197000	88345000	180550000	1017200000	875140000	1029200000	1068100000	24	20	30	35	109
Q8NBX0	Saccharopine dehydrogenase-like oxidoreductase	17	17	9	11	13	11	9	11	13	11	57.3	57.3	35.4	30.1	41	41.3	47.151	130.78	6633200000	492360000	332900000	1484300000	4323600000	331660000	24618000	16645000	74215000	216180000	444850000	370950000	666360000	1087100000	12	12	13	15	52
P60900	Proteasome subunit alpha type-6	11	11	10	9	9	9	10	9	9	9	64.2	64.2	60.6	56.1	56.5	45.5	27.399	78.465	5574000000	661430000	749450000	1378000000	2785200000	327880000	38908000	44085000	81057000	163830000	691930000	671830000	774430000	513690000	11	9	12	13	45
Q8NBS9	Thioredoxin domain-containing protein 5	17	17	13	12	13	13	13	12	13	13	43.8	43.8	37.5	34.7	32.4	32.2	47.628	115.73	7539800000	1102700000	945090000	2543700000	2948400000	327820000	47944000	41091000	110590000	128190000	932720000	970090000	1157000000	885490000	16	14	17	16	63
Q15762	CD226 antigen	8	8	5	4	6	6	5	4	6	6	37.5	37.5	26.8	23.2	35.1	28.6	38.614	110.02	4577900000	390930000	494990000	1081800000	2610200000	326990000	27924000	35356000	77272000	186440000	258750000	635800000	620960000	508460000	9	7	9	11	36
Q8NE86	Calcium uniporter protein, mitochondrial	19	19	14	11	13	16	14	11	13	16	45.3	45.3	38.2	31.6	33	41	39.866	90.317	5214200000	809720000	489640000	1450300000	2464500000	325890000	50607000	30602000	90646000	154030000	580480000	544070000	696960000	751330000	17	13	16	19	65
P19086	Guanine nucleotide-binding protein G(z) subunit alpha	18	17	11	11	14	15	11	10	13	14	50.1	47.9	32.4	34.4	38.6	40.8	40.923	97.042	5528600000	621390000	506920000	1729500000	2670800000	325210000	36552000	29819000	101740000	157100000	669480000	590990000	642070000	668680000	12	12	17	22	63
Q5JSH3	WD repeat-containing protein 44	56	56	39	37	47	42	39	37	47	42	71	71	54.5	51.7	62.9	55.5	101.37	323.31	17853000000	2505000000	2297900000	4784300000	8265400000	324590000	45546000	41779000	86987000	150280000	2387700000	2621600000	1988200000	1950500000	51	50	60	57	218	702;703
P31947	14-3-3 protein sigma	5	1	4	5	5	5	1	1	1	1	16.1	3.2	13.3	16.1	16.1	16.1	27.774	2.0256	5176700000	454310000	368350000	818390000	3535600000	323540000	28394000	23022000	51150000	220970000	0	0	0	863770000	1	1	1	1	4	42;221
P05771	Protein kinase C beta type	36	25	25	24	24	32	18	16	16	22	56.6	40.4	43.5	45.2	42	55.1	76.868	202.71	11235000000	1473200000	964990000	1840000000	6956600000	320990000	42091000	27571000	52570000	198760000	1538100000	984950000	1194700000	1203600000	30	31	34	46	141	189
P49411	Elongation factor Tu, mitochondrial	26	26	19	17	22	21	19	17	22	21	65.3	65.3	56.6	43.8	59.7	54.2	49.541	148.6	9550000000	1444100000	1085500000	2335700000	4684700000	318330000	48136000	36185000	77857000	156160000	1189400000	1149300000	1265400000	1130700000	28	21	27	27	103
P41226	Ubiquitin-like modifier-activating enzyme 7	42	42	34	31	34	34	34	31	34	34	62.6	62.6	49	46.7	52.5	55.6	111.69	323.31	13593000000	1246900000	1392100000	3267300000	7686600000	316120000	28998000	32373000	75985000	178760000	1240400000	1429700000	1469700000	1884900000	43	39	52	56	190
Q14344	Guanine nucleotide-binding protein subunit alpha-13	23	22	19	14	16	16	19	13	15	15	67.1	65	53.1	44.3	45.1	51.2	44.049	83.754	7527200000	1051800000	643740000	1433500000	4398200000	313630000	43826000	26822000	59728000	183260000	955750000	745890000	829080000	898870000	23	16	21	23	83
Q14696	LRP chaperone MESD	11	11	7	8	10	8	7	8	10	8	45.3	45.3	26.1	29.9	42.3	39.3	26.076	39.738	3112600000	519130000	414010000	1162100000	1017400000	311260000	51913000	41401000	116210000	101740000	583120000	399760000	447440000	289250000	9	10	11	8	38
Q9UIJ7	GTP:AMP phosphotransferase AK3, mitochondrial	17	17	10	10	11	13	10	10	11	13	75.3	75.3	45.8	48.9	49.3	70.9	25.565	149.98	5287900000	417720000	224350000	973930000	3671900000	311050000	24572000	13197000	57290000	215990000	413250000	365660000	500210000	711240000	10	9	12	16	47
Q7L9L4	MOB kinase activator 1B	7	1	5	5	6	7	1	1	1	1	38.9	3.2	25.5	25.5	28.7	38.9	25.091	28.984	3085600000	353600000	592230000	513380000	1626400000	308560000	35360000	59223000	51338000	162640000	291920000	528360000	290250000	468880000	8	6	8	8	30
P04080	Cystatin-B	7	7	6	6	6	6	6	6	6	6	77.6	77.6	70.4	70.4	70.4	77.6	11.139	44.305	1846800000	282780000	264560000	257470000	1042000000	307800000	47129000	44093000	42912000	173660000	260970000	243440000	167190000	248880000	7	8	7	8	30
P07339	Cathepsin D	17	17	11	9	11	14	11	9	11	14	46.4	46.4	33.5	31.6	38.6	39.8	44.552	116.19	5837600000	529570000	290030000	1590500000	3427400000	307240000	27872000	15265000	83711000	180390000	387400000	492610000	774920000	735460000	13	11	14	22	60
Q96AP7	Endothelial cell-selective adhesion molecule	17	17	11	11	14	13	11	11	14	13	50	50	37.9	40.8	44.1	45.4	41.176	131.6	6116500000	622500000	419610000	1524900000	3549500000	305820000	31125000	20980000	76243000	177480000	794920000	622690000	670590000	486090000	10	7	15	22	54	89;283;307
Q92619	Rho GTPase-activating protein 45	42	42	28	25	31	33	28	25	31	33	43.6	43.6	36.1	27.8	36.4	34.9	124.61	323.31	12841000000	1579400000	987460000	2851500000	7422800000	305740000	37605000	23511000	67892000	176730000	1231700000	1136900000	1817400000	1513500000	40	28	39	47	154	814
P15170	Eukaryotic peptide chain release factor GTP-binding subunit ERF3A	26	14	13	18	18	18	7	11	8	8	58.5	35.5	36.1	38.7	44.9	49.5	55.755	115.43	7922300000	805560000	790280000	1858600000	4467900000	304700000	30983000	30396000	71484000	171840000	1066900000	711680000	763610000	1005000000	18	20	18	25	81
Q9NTK5	Obg-like ATPase 1	23	23	16	9	17	19	16	9	17	19	66.7	66.7	52	33.3	51.8	59.3	44.743	100.47	7920400000	699640000	393030000	1999300000	4828400000	304630000	26909000	15116000	76897000	185710000	762400000	510200000	929600000	996560000	17	10	21	24	72
P54577	Tyrosine--tRNA ligase, cytoplasmic	40	40	30	28	27	27	30	28	27	27	73.5	73.5	57	49.8	54.2	58.5	59.143	128.56	11220000000	1577800000	1220100000	2523100000	5899100000	303250000	42642000	32976000	68193000	159430000	1410500000	1377800000	1203300000	1414200000	34	28	28	35	125	258
Q8WUM4	Programmed cell death 6-interacting protein	55	55	37	39	41	43	37	39	41	43	66.6	66.6	49.5	53	52.8	59.4	96.022	323.31	14408000000	2017600000	1308100000	3769100000	7312700000	300160000	42034000	27252000	78522000	152350000	1980300000	1488400000	1721900000	1665300000	43	42	48	56	189
P06737	Glycogen phosphorylase, liver form	52	42	35	36	38	43	27	29	31	35	64.5	51.8	49.8	49	49.7	54.5	97.147	292.47	15286000000	1178400000	1212900000	3733700000	9161400000	299730000	23106000	23782000	73211000	179630000	1184300000	1248400000	1944000000	1958500000	32	32	41	48	153	283;748;845
Q86VP6	Cullin-associated NEDD8-dissociated protein 1	56	54	39	38	39	49	37	36	37	48	62.5	61.1	39.3	37.2	44.9	57.2	136.37	323.31	18539000000	1581800000	1335700000	3957200000	11665000000	299020000	25513000	21543000	63826000	188140000	1849200000	1445000000	1925200000	2376100000	41	36	48	64	189	61
Q92882	Osteoclast-stimulating factor 1	10	10	7	9	8	6	7	9	8	6	55.1	55.1	38.8	49.5	50.9	37.9	23.787	65.162	3577100000	329480000	405540000	1183600000	1658500000	298090000	27456000	33795000	98634000	138210000	357100000	392120000	454940000	474330000	9	11	13	10	43
O95674	Phosphatidate cytidylyltransferase 2	9	9	7	5	7	7	7	5	7	7	30.6	30.6	23.8	16.4	27.9	28.3	51.417	77.274	5064700000	844530000	339790000	818930000	3061400000	297920000	49678000	19988000	48172000	180080000	601200000	443110000	418920000	847900000	11	6	9	9	35
P00738	Haptoglobin	22	8	17	16	14	11	7	7	5	6	54.9	30.8	40.4	46.6	33	29.8	45.205	103.87	6537800000	1990900000	1821400000	1095300000	1630300000	297170000	90493000	82791000	49784000	74107000	1370500000	2108700000	690890000	542550000	22	25	18	13	78
P29144	Tripeptidyl-peptidase 2	72	72	48	39	58	54	48	39	58	54	66.3	66.3	49.6	39.2	56.1	57.1	138.35	323.31	18664000000	2123900000	1662900000	5795000000	9082200000	296250000	33712000	26395000	91985000	144160000	1977100000	2034500000	2471700000	2199900000	55	39	65	73	232	160;161;283
Q9NS28	Regulator of G-protein signaling 18	11	11	7	9	9	9	7	9	9	9	51.1	51.1	37	42.6	42.6	45.5	27.582	138.94	4431500000	773550000	608040000	947250000	2102700000	295440000	51570000	40536000	63150000	140180000	811870000	631370000	449390000	440190000	9	10	11	11	41	205;207
P22234	Multifunctional protein ADE2	18	18	7	12	14	17	7	12	14	17	57.6	57.6	20.2	33.9	47.5	55.8	47.079	249.17	5612000000	301020000	352610000	1213500000	3744800000	295370000	15843000	18558000	63870000	197100000	375530000	391950000	463970000	899020000	9	14	15	20	58
P01834	Immunoglobulin kappa constant	6	2	6	6	6	6	2	2	2	2	80.4	17.8	80.4	80.4	80.4	80.4	11.765	32.224	1463100000	365900000	417860000	266060000	413310000	292630000	73179000	83572000	53212000	82663000	287830000	353320000	162490000	170240000	14	8	12	13	47	30;45;51;59
P16930	Fumarylacetoacetase	18	18	15	13	16	14	15	13	16	14	64.2	64.2	48.2	41.3	59.9	48.2	46.374	151.67	6707700000	656760000	476750000	1674700000	3899600000	291640000	28555000	20728000	72811000	169550000	701960000	540460000	733260000	873480000	18	13	20	21	72
Q9Y3F4	Serine-threonine kinase receptor-associated protein	18	18	14	14	15	16	14	14	15	16	70.9	70.9	53.4	52.6	56.3	66.3	38.438	98.753	6123500000	727280000	750720000	1266800000	3378700000	291590000	34632000	35749000	60322000	160890000	789060000	628950000	661710000	786450000	12	16	16	23	67
Q9NVA2	Septin-11	22	13	19	18	17	20	10	9	10	11	56.6	39.2	48.3	48.5	49.9	53.4	49.398	227.46	6116500000	625060000	686940000	1733600000	3070900000	291260000	29765000	32711000	82553000	146230000	715600000	756370000	766080000	626370000	11	13	15	17	56	10
Q13094	Lymphocyte cytosolic protein 2	27	27	18	21	21	23	18	21	21	23	52.7	52.7	44.8	47.3	40.5	42.6	60.187	114.57	8127000000	941280000	802800000	2356500000	4026500000	290250000	33617000	28671000	84159000	143800000	1030100000	902830000	968230000	907350000	23	21	27	28	99	52;168;205
P25788	Proteasome subunit alpha type-3	11	11	8	7	9	9	8	7	9	9	52.5	52.5	33.3	33.3	40.4	41.6	28.433	43.539	3758100000	410920000	310800000	1207600000	1828700000	289080000	31609000	23908000	92895000	140670000	353010000	360950000	574430000	439480000	10	7	11	12	40
Q9UQ80	Proliferation-associated protein 2G4	26	26	17	18	21	19	17	18	21	19	74.4	74.4	53.3	58.1	59.9	56.9	43.786	223.8	6341900000	872970000	808890000	1672700000	2987300000	288270000	39681000	36768000	76032000	135790000	822450000	789340000	663740000	899780000	16	18	28	24	86	83
P14406	Cytochrome c oxidase subunit 7A2, mitochondrial	3	3	2	2	1	2	2	2	1	2	56.6	56.6	44.6	27.7	15.7	44.6	9.3959	24.126	1151000000	122050000	93942000	450680000	484350000	287760000	30512000	23486000	112670000	121090000	111560000	0	0	128820000	1	2	1	2	6
P61077	Ubiquitin-conjugating enzyme E2 D3	4	1	3	4	3	2	1	1	0	0	40.8	4.8	33.3	40.8	36.1	28.6	16.687	76.666	1149100000	113460000	162040000	342340000	531260000	287280000	28366000	40509000	85585000	132820000	139560000	129390000	164860000	0	2	3	2	2	9	79;81
P10606	Cytochrome c oxidase subunit 5B, mitochondrial	5	5	4	2	4	2	4	2	4	2	29.5	29.5	29.5	22.5	28.7	14	13.696	16.368	2297000000	585320000	144270000	1028800000	538610000	287130000	73165000	18034000	128600000	67327000	503370000	136240000	364950000	333570000	5	4	5	3	17
P13746	HLA class I histocompatibility antigen, A-11 alpha chain	20	3	16	9	17	16	2	0	3	3	54.5	3.6	48.5	31.8	49.6	47.7	40.936	47.28	5722100000	1096900000	40153000	2022200000	2562900000	286100000	54843000	2007600	101110000	128150000	1048300000	0	980450000	632650000	11	1	19	19	50
Q16555	Dihydropyrimidinase-related protein 2	26	26	16	19	23	20	16	19	23	20	68.9	68.9	39.2	48.3	61.9	57	62.293	187.74	8843100000	886790000	592450000	3071400000	4292500000	285260000	28606000	19111000	99076000	138470000	911560000	978130000	1074300000	984760000	24	22	30	29	105	356
P63218	Guanine nucleotide-binding protein G(I)/G(S)/G(O) subunit gamma-5	4	4	3	1	3	4	3	1	3	4	77.9	77.9	67.6	13.2	64.7	77.9	7.3184	27.272	1140300000	98975000	14722000	203290000	823290000	285070000	24744000	3680400	50822000	205820000	96966000	0	113890000	183600000	4	1	5	6	16
P59666	Neutrophil defensin 3	4	4	3	4	3	1	3	4	3	1	20.2	20.2	20.2	20.2	20.2	9.6	10.245	9.9205	1136500000	233470000	665650000	201270000	36100000	284120000	58369000	166410000	50319000	9025000	251430000	577790000	161050000	0	3	5	3	1	12
P55084	Trifunctional enzyme subunit beta, mitochondrial	25	25	14	14	19	21	14	14	19	21	61.2	61.2	37.8	34	49.8	54.2	51.294	119.54	7377200000	524770000	502860000	1861600000	4488000000	283740000	20184000	19341000	71599000	172620000	552080000	547850000	786310000	1100000000	15	17	21	26	79
Q8WUW1	Protein BRICK1	7	7	6	6	5	4	6	6	5	4	68	68	66.7	66.7	66.7	56	8.7448	17.354	1702400000	253940000	249010000	494330000	705080000	283730000	42324000	41501000	82389000	117510000	259990000	189020000	213900000	240860000	8	8	6	6	28
P49721	Proteasome subunit beta type-2	13	13	5	7	7	11	5	7	7	11	63.2	63.2	21.9	38.3	39.3	52.7	22.836	52.087	2836300000	106920000	181160000	852770000	1695400000	283630000	10692000	18116000	85277000	169540000	260320000	156180000	319070000	357770000	4	5	7	9	25	71;186
Q07021	Complement component 1 Q subcomponent-binding protein, mitochondrial	9	9	5	6	7	8	5	6	7	8	60.6	60.6	30.5	41.1	50.4	51.4	31.362	112.54	3675300000	205150000	293980000	544230000	2631900000	282710000	15781000	22614000	41864000	202450000	298990000	367450000	252770000	474480000	5	7	11	9	32	114
P51572	B-cell receptor-associated protein 31	13	13	9	8	9	10	9	8	9	10	33.7	33.7	26.8	27.6	30.9	31.7	27.991	47.609	4238500000	605910000	449230000	1145400000	2038000000	282570000	40394000	29948000	76363000	135860000	583650000	352120000	628300000	501260000	9	11	14	13	47	172
Q9UIB8	SLAM family member 5	9	9	7	6	9	6	7	6	9	6	34.8	34.8	27.2	23.2	34.8	22	38.782	56.864	5358300000	688630000	463940000	1486400000	2719300000	282010000	36244000	24418000	78233000	143120000	642510000	752310000	508860000	596490000	10	7	13	7	37
P31930	Cytochrome b-c1 complex subunit 1, mitochondrial	21	20	18	16	15	19	18	16	15	18	57.5	56	51.2	50.4	43.8	54.6	52.645	228.89	6742300000	886280000	570020000	1746400000	3539600000	280930000	36928000	23751000	72765000	147490000	755320000	792200000	816600000	747660000	25	18	23	24	90	86;87
Q9UDY2	Tight junction protein ZO-2	56	56	43	39	41	45	43	39	41	45	55.1	55.1	47	38.7	42.1	44.3	133.96	323.31	18229000000	3140700000	1636100000	3539500000	9912600000	280440000	48318000	25170000	54454000	152500000	2962100000	1804500000	1775500000	2277900000	52	41	45	56	194	89;354;1025;1133
P17858	ATP-dependent 6-phosphofructokinase, liver type	31	26	20	21	21	23	15	17	18	20	51.2	44.2	33.5	37.2	39.9	37.2	85.018	288.74	9509400000	738130000	666430000	2629800000	5475000000	279690000	21710000	19601000	77346000	161030000	758600000	888820000	1128900000	1172900000	23	18	27	26	94
Q15382	GTP-binding protein Rheb	10	10	7	6	8	8	7	6	8	8	37	37	28.8	25	31.5	33.2	20.497	30.513	2513500000	235050000	269040000	611560000	1397800000	279280000	26117000	29893000	67951000	155310000	262270000	221250000	304120000	334330000	8	7	8	10	33
Q9UNF0	Protein kinase C and casein kinase substrate in neurons protein 2	19	19	15	15	15	17	15	15	15	17	50.2	50.2	43.6	43.4	40.3	46.3	55.738	94.342	6396100000	892730000	741790000	1036200000	3725400000	278090000	38815000	32252000	45052000	161970000	828250000	812960000	589300000	750790000	17	16	19	24	76
Q01433	AMP deaminase 2	44	44	25	29	33	32	25	29	33	32	51.2	51.2	28.4	30	37.9	40	100.69	175.2	11078000000	1342400000	1163400000	3418900000	5153800000	276960000	33560000	29084000	85472000	128840000	1315500000	1204300000	1445200000	1349200000	30	34	44	42	150
O95870	Protein ABHD16A	30	30	20	21	21	26	20	21	21	26	55.6	55.6	43.2	45.3	43.2	51.1	63.243	120.29	7739900000	704200000	769940000	1725000000	4540800000	276430000	25150000	27498000	61606000	162170000	823750000	750410000	826260000	971460000	21	24	27	34	106
P02749	Beta-2-glycoprotein 1	14	14	12	10	9	10	12	10	9	10	52.5	52.5	47.2	42.6	37.4	35.7	38.298	105.51	4695300000	1478000000	1086500000	650500000	1480400000	276190000	86940000	63910000	38265000	87080000	1013800000	1403500000	382800000	424150000	14	12	9	12	47	92
Q9NXH8	Torsin-4A	26	26	18	16	20	20	18	16	20	20	61.9	61.9	49.9	45.2	53.9	55.1	46.914	114.78	7167400000	528070000	337780000	1873500000	4428000000	275670000	20310000	12992000	72058000	170310000	620370000	442090000	793820000	959660000	20	17	21	23	81
Q5VTU8	ATP synthase subunit epsilon-like protein, mitochondrial	1	1	1	1	1	1	1	1	1	1	15.7	15.7	15.7	15.7	15.7	15.7	5.8068	2.0302	826880000	102780000	21327000	235700000	467070000	275630000	34260000	7109000	78567000	155690000	0	0	0	114110000	1	1	1	1	4
P37235	Hippocalcin-like protein 1	17	17	9	11	14	12	9	11	14	12	80.8	80.8	50.3	59.1	69.9	63.7	22.313	64.268	4110000000	309300000	554090000	988880000	2257700000	274000000	20620000	36939000	65925000	150510000	381890000	603380000	428860000	452140000	8	12	12	14	46	75;113
P25789	Proteasome subunit alpha type-4	12	12	7	6	9	11	7	6	9	11	68.2	68.2	42.9	31.8	49.4	64.8	29.483	97.665	3540300000	171050000	228710000	972540000	2168000000	272330000	13158000	17593000	74811000	166770000	222810000	324880000	435890000	396390000	7	6	9	15	37	100;102
P14324	Farnesyl pyrophosphate synthase	12	12	6	6	11	11	6	6	11	11	40.8	40.8	16.2	19.1	31.5	40.6	48.275	273.62	4886500000	341390000	397650000	1083900000	3063600000	271470000	18966000	22092000	60217000	170200000	534110000	411990000	410700000	632360000	5	8	12	12	37	228;237
O75874	Isocitrate dehydrogenase [NADP] cytoplasmic	21	20	13	16	16	17	12	15	15	16	55.8	53.6	41.1	44.2	40.3	44.2	46.659	69.318	6757300000	613930000	796360000	1861500000	3485600000	270290000	24557000	31855000	74459000	139420000	730060000	799910000	762550000	830480000	11	16	16	17	60
P50402	Emerin	13	13	9	8	10	9	9	8	10	9	52.8	52.8	39.4	30.7	46.9	34.3	28.994	89.732	3224300000	570880000	419810000	954840000	1278700000	268690000	47573000	34984000	79570000	106560000	488850000	544810000	394060000	317060000	11	8	14	12	45
Q9NQC3	Reticulon-4	10	10	9	8	7	8	9	8	7	8	17.1	17.1	13.3	11.9	8.1	10.5	129.93	117.97	11937000000	1160700000	967810000	2462600000	7346000000	265270000	25794000	21507000	54725000	163250000	834910000	1067600000	1441800000	1672400000	18	17	19	19	73	83;1093;1100
Q15257	Serine/threonine-protein phosphatase 2A activator	13	13	9	9	9	11	9	9	9	11	52.2	52.2	34.1	29.9	34.4	47.5	40.667	120.95	4773600000	521890000	364100000	1094900000	2792700000	265200000	28994000	20228000	60829000	155150000	431440000	407720000	490980000	745000000	13	13	11	12	49
O14818	Proteasome subunit alpha type-7	13	13	10	10	9	10	10	10	9	10	60.9	60.9	44	51.2	48.8	54	27.887	77.746	3709300000	301280000	365610000	1045600000	1996800000	264950000	21520000	26115000	74684000	142630000	383650000	325500000	425200000	504370000	13	11	11	13	48
P50416	Carnitine O-palmitoyltransferase 1, liver isoform	32	32	19	24	25	23	19	24	25	23	53.3	53.3	28.3	36.1	39.8	38.3	88.367	151.95	9794800000	895480000	676200000	1764000000	6459100000	264720000	24202000	18276000	47675000	174570000	901670000	785210000	912430000	1361300000	19	25	25	33	102	95
Q14677	Clathrin interactor 1	22	22	14	15	19	15	14	15	19	15	36.2	36.2	26.7	27.2	33.4	26.7	68.259	95.284	5820600000	755080000	855320000	2027600000	2182600000	264570000	34322000	38878000	92163000	99210000	832700000	820740000	695300000	732940000	16	20	21	17	74	302;303
P20073	Annexin A7	21	21	16	12	13	14	16	12	13	14	43.4	43.4	36.9	29.3	29.7	35	52.739	119.49	5549200000	604060000	600010000	1177600000	3167500000	264250000	28765000	28572000	56074000	150840000	652930000	687720000	596080000	585620000	17	12	18	17	64
P20618	Proteasome subunit beta type-1	12	12	10	8	9	11	10	8	9	11	58.9	58.9	58.9	45.2	58.5	58.9	26.489	146.89	3696000000	661750000	258520000	881000000	1894700000	264000000	47268000	18466000	62929000	135340000	536080000	348390000	463850000	439680000	13	10	13	15	51
Q02978	Mitochondrial 2-oxoglutarate/malate carrier protein	20	20	14	8	16	16	14	8	16	16	71.7	71.7	55.4	34.1	57.6	59.9	34.061	263.04	4464600000	513200000	290660000	1145400000	2515300000	262620000	30188000	17097000	67377000	147960000	448310000	358990000	429410000	698930000	14	9	20	18	61	261
P43405	Tyrosine-protein kinase SYK	38	38	28	25	22	28	28	25	22	28	70.7	70.7	53.7	50.1	45	60.2	72.065	268.14	9911500000	1460200000	1229100000	1582700000	5639500000	260830000	38427000	32344000	41650000	148410000	1272400000	1127900000	1030000000	1367000000	34	31	26	30	121	71;197;199;200
Q99733	Nucleosome assembly protein 1-like 4	15	13	11	10	12	11	9	8	10	9	55.7	52.8	33.1	32	48.3	38.1	42.823	211.82	4170100000	326890000	474320000	1177300000	2191600000	260630000	20431000	29645000	73579000	136980000	451910000	484570000	534290000	410590000	9	9	10	11	39
O14773	Tripeptidyl-peptidase 1	9	9	5	6	7	9	5	6	7	9	26.3	26.3	13.5	19.2	20.4	26.3	61.247	129.84	6248700000	394230000	410690000	1745600000	3698200000	260360000	16426000	17112000	72732000	154090000	588460000	382060000	759580000	768480000	6	11	10	13	40
Q6ZVM7	TOM1-like protein 2	21	21	10	11	19	15	10	11	19	15	50.1	50.1	25.2	28.4	47.5	38.3	55.556	128.73	5438900000	288320000	446810000	1405500000	3298300000	259000000	13729000	21277000	66930000	157060000	442000000	497710000	597080000	654870000	10	13	21	18	62
P30273	High affinity immunoglobulin epsilon receptor subunit gamma	3	3	1	1	2	1	1	1	2	1	32.6	32.6	12.8	9.3	23.3	9.3	9.6674	7.0183	776290000	90758000	8617300	619380000	57536000	258760000	30253000	2872400	206460000	19179000	0	0	287440000	0	0	1	3	1	5
P36969	Phospholipid hydroperoxide glutathione peroxidase	8	8	4	5	6	7	4	5	6	7	44.2	44.2	22.3	28.9	33.5	37.1	22.174	27.999	3102400000	235620000	218050000	686150000	1962600000	258530000	19635000	18171000	57179000	163550000	300870000	268860000	325950000	355140000	4	6	9	11	30
P53004	Biliverdin reductase A	16	16	15	6	10	11	15	6	10	11	56.1	56.1	47.6	22.6	39.5	38.9	33.428	71.807	4119400000	675200000	286810000	1575900000	1581500000	257460000	42200000	17925000	98493000	98842000	535790000	341600000	629590000	566500000	15	4	12	13	44
Q99623	Prohibitin-2	16	16	10	11	11	14	10	11	11	14	59.9	59.9	41.8	41.1	43.8	54.2	33.296	88.725	5663500000	339460000	388830000	1159300000	3775900000	257430000	15430000	17674000	52695000	171630000	349250000	410460000	561960000	865770000	11	11	13	16	51
P48507	Glutamate--cysteine ligase regulatory subunit	12	12	10	9	10	8	10	9	10	8	55.1	55.1	45.3	37.2	44.9	33.9	30.727	114.67	2571700000	347000000	267230000	734260000	1223200000	257170000	34700000	26723000	73426000	122320000	380790000	339040000	294210000	232970000	14	12	15	14	55
Q9UFN0	Protein NipSnap homolog 3A	16	13	9	14	11	8	7	12	8	7	73.3	60.3	40.5	66.4	56.3	27.5	28.466	65.819	3592100000	472790000	805010000	1033800000	1280600000	256580000	33770000	57501000	73839000	91470000	480460000	510870000	602990000	464140000	11	14	13	13	51
P02751	Fibronectin	81	81	54	62	59	62	54	62	59	62	48.2	48.2	33.4	41.1	37.8	35.6	262.62	323.31	25835000000	3240600000	3798800000	5614300000	13181000000	255790000	32085000	37612000	55587000	130500000	3163700000	4010000000	2509700000	3157800000	72	75	71	83	301	1852;1996
P10619	Lysosomal protective protein	13	13	9	10	11	11	9	10	11	11	32.9	32.9	24.4	30	27.7	30	54.465	136.15	4853200000	482970000	497820000	1307300000	2565100000	255430000	25420000	26201000	68803000	135010000	475260000	399480000	740240000	593480000	13	12	17	22	64
Q12912	Lymphoid-restricted membrane protein	19	19	13	3	9	11	13	3	9	11	37.5	37.5	26.7	8.6	20	24.3	62.121	46.177	8382000000	7791600000	14159000	210660000	365590000	254000000	236110000	429060	6383600	11079000	3899100000	189730000	1620600000	2274000000	15	3	8	11	37
Q9ULC4	Malignant T-cell-amplified sequence 1	9	9	5	5	5	9	5	5	5	9	68	68	42	42	35.9	68	20.555	44.948	2521700000	197120000	146040000	460610000	1717900000	252170000	19712000	14604000	46061000	171790000	224990000	135910000	256630000	358600000	9	6	7	13	35
P62310	U6 snRNA-associated Sm-like protein LSm3	5	5	2	1	2	4	2	1	2	4	43.1	43.1	32.4	8.8	22.5	41.2	11.845	12.061	756470000	28479000	15937000	89771000	622280000	252160000	9493100	5312200	29924000	207430000	54616000	0	48339000	119210000	2	1	2	5	10
P06132	Uroporphyrinogen decarboxylase	19	19	12	9	14	16	12	9	14	16	79	79	52	50.7	55.9	74.9	40.786	178.07	4029100000	430980000	254130000	877740000	2466200000	251820000	26936000	15883000	54859000	154140000	372110000	292260000	414760000	609480000	14	7	16	23	60	4;206
P24666	Low molecular weight phosphotyrosine protein phosphatase	10	10	7	7	8	6	7	7	8	6	63.3	63.3	48.7	62	63.3	36.1	18.042	49.113	2255300000	274140000	381340000	655830000	943960000	250590000	30460000	42371000	72870000	104880000	352440000	307510000	251960000	277250000	7	8	10	8	33
Q9BX68	Histidine triad nucleotide-binding protein 2, mitochondrial	7	7	7	4	6	5	7	4	6	5	62	62	62	37.4	57.7	47.2	17.162	64.053	2719200000	249600000	200890000	924530000	1344200000	247200000	22691000	18263000	84048000	122200000	223520000	346870000	322840000	310700000	9	4	11	10	34
P30084	Enoyl-CoA hydratase, mitochondrial	12	12	9	8	11	9	9	8	11	9	54.1	54.1	41.4	40	49.3	42.1	31.387	154.16	4447900000	325950000	366370000	1255200000	2500400000	247100000	18108000	20354000	69731000	138910000	378820000	357360000	564110000	584130000	10	8	13	11	42
Q9BXS5	AP-1 complex subunit mu-1	22	22	18	16	18	21	18	16	18	21	65	65	51.1	46.3	51.5	62.4	48.586	106.72	6168700000	609150000	496990000	1636500000	3426100000	246750000	24366000	19879000	65460000	137040000	567150000	604140000	765810000	743710000	20	18	20	30	88	415
Q8IZP0	Abl interactor 1	18	13	11	15	13	12	7	10	11	10	37.4	30.5	26.2	34.8	32.5	29.3	55.08	134.05	4687500000	517960000	430150000	1236700000	2502700000	246710000	27261000	22640000	65092000	131720000	485820000	491920000	595020000	559240000	13	15	17	17	62	129
Q15366	Poly(rC)-binding protein 2	13	7	12	7	7	11	6	3	3	6	44.9	27.9	41.9	26.3	27.7	41.6	38.58	43.278	4178200000	901550000	428520000	640140000	2208000000	245780000	53032000	25207000	37656000	129880000	729860000	534930000	337750000	562580000	9	4	4	8	25
Q15041	ADP-ribosylation factor-like protein 6-interacting protein 1	2	2	1	1	1	2	1	1	1	2	18.7	18.7	4.9	4.9	4.9	18.7	23.362	11.094	976210000	69893000	110640000	206280000	589400000	244050000	17473000	27660000	51570000	147350000	65196000	117010000	0	141940000	2	2	1	3	8
P50995	Annexin A11	20	20	14	10	14	13	14	10	14	13	41.8	41.8	33.5	23.2	31.9	32.1	54.389	92.049	4615100000	695010000	470740000	1392500000	2056800000	242900000	36580000	24776000	73288000	108250000	626770000	496950000	590000000	586010000	19	11	17	17	64
Q05655	Protein kinase C delta type	37	36	25	21	22	30	24	20	21	29	59.8	58.3	46.2	38	39.3	44.4	77.504	290.5	8929900000	1391200000	875260000	2182400000	4481000000	241350000	37601000	23656000	58983000	121110000	1129400000	1049700000	1121600000	1059200000	31	24	33	41	129
Q9Y2Q5	Ragulator complex protein LAMTOR2	6	6	2	3	6	6	2	3	6	6	60	60	18.4	25.6	60	60	13.507	23.097	1444300000	13840000	54202000	237870000	1138400000	240710000	2306700	9033700	39646000	189730000	0	66140000	155640000	212220000	1	2	5	6	14	61
P25398	40S ribosomal protein S12	8	8	6	3	4	5	6	3	4	5	65.9	65.9	65.9	26.5	22.7	34.8	14.515	31.164	1680500000	178100000	205010000	513520000	783830000	240070000	25443000	29287000	73359000	111980000	244880000	244860000	209430000	113040000	5	5	4	6	20
Q6GMV3	Putative peptidyl-tRNA hydrolase PTRHD1	6	6	6	2	6	5	6	2	6	5	70	70	70	14.3	70	48.6	15.805	71.84	1920200000	160500000	121470000	505330000	1132900000	240030000	20063000	15183000	63166000	141620000	147380000	190590000	191460000	263420000	6	2	4	6	18
Q96DZ9	CKLF-like MARVEL transmembrane domain-containing protein 5	4	4	2	1	3	2	2	1	3	2	18.8	18.8	14.3	8.5	15.7	11.7	24.652	14.822	1438400000	241030000	147210000	370420000	679750000	239740000	40172000	24536000	61737000	113290000	223490000	152330000	159090000	190810000	4	3	5	4	16
P55786	Puromycin-sensitive aminopeptidase	45	45	27	28	29	34	27	28	29	34	62.4	62.4	41.5	39.7	44	47.9	103.28	216.96	11497000000	1150500000	1093000000	2663400000	6590600000	239530000	23968000	22770000	55487000	137300000	1053300000	1154100000	1264800000	1609700000	32	31	35	37	135	539
Q7KZF4	Staphylococcal nuclease domain-containing protein 1	52	52	29	30	37	40	29	30	37	40	73.4	73.4	44.4	43.6	50	59.7	102	323.31	12687000000	808010000	1220400000	2750700000	7908200000	239380000	15245000	23026000	51899000	149210000	1007300000	1235000000	1467900000	1473300000	34	33	37	47	151	119;168
P61978	Heterogeneous nuclear ribonucleoprotein K	20	20	17	13	19	15	17	13	19	15	53.1	53.1	50.3	37.4	45.1	39.7	50.976	141.32	5503500000	780000000	660910000	1522100000	2540500000	239280000	33913000	28735000	66179000	110460000	665460000	836410000	598060000	663770000	22	17	26	20	85
Q8IUI8	Cytokine receptor-like factor 3	19	19	14	15	14	14	14	15	14	14	51.6	51.6	41.6	47.7	42.1	43.4	49.765	184.68	4773200000	510040000	590540000	1173900000	2498700000	238660000	25502000	29527000	58694000	124940000	513400000	602510000	551890000	585990000	17	15	16	17	65	357
P11279	Lysosome-associated membrane glycoprotein 1	6	6	3	2	5	6	3	2	5	6	13.4	13.4	9.8	4.8	11.8	13.4	44.882	44.245	4533400000	438070000	191380000	1047900000	2856100000	238600000	23056000	10073000	55151000	150320000	521210000	385060000	427910000	478660000	3	2	4	6	15
Q9Y3A6	Transmembrane emp24 domain-containing protein 5	6	6	2	2	2	5	2	2	2	5	31.4	31.4	9.2	7	15.3	21.4	26.005	20.306	2381100000	43017000	39150000	46869000	2252100000	238110000	4301700	3915000	4686900	225210000	210890000	88468000	0	332870000	2	2	2	4	10
Q9HB71	Calcyclin-binding protein	17	17	12	10	12	10	12	10	12	10	66.7	66.7	52.2	53.9	61.8	57.9	26.21	77.279	3094300000	357030000	295920000	927770000	1513600000	238030000	27464000	22763000	71367000	116430000	412630000	341420000	352180000	346060000	13	10	16	15	54
P38646	Stress-70 protein, mitochondrial	29	28	23	24	21	25	23	24	21	24	55.1	54.1	48.9	41.8	35.3	49.8	73.68	182.85	9040000000	1429600000	941630000	2345600000	4323100000	237890000	37622000	24780000	61726000	113770000	1284600000	953530000	1206400000	1062100000	26	25	24	31	106	149;268
Q9Y4L1	Hypoxia up-regulated protein 1	41	41	31	30	32	35	31	30	32	35	53.9	53.9	46.8	44.9	46.6	48.7	111.33	323.31	12070000000	1514400000	1367300000	3553300000	5635300000	236670000	29694000	26809000	69672000	110500000	1372900000	1496400000	1702300000	1331200000	39	33	45	44	161	379
P62879	Guanine nucleotide-binding protein G(I)/G(S)/G(T) subunit beta-2	13	4	11	12	13	12	3	4	4	3	50.6	21.5	45.3	50.6	50.6	47.1	37.331	90.95	3069400000	280060000	445120000	1085900000	1258300000	236110000	21543000	34240000	83529000	96796000	266770000	347890000	433370000	480730000	4	5	5	5	19
Q8NEU8	DCC-interacting protein 13-beta	35	34	24	26	25	30	24	26	24	29	75.6	74.5	57.4	62.7	57.8	63.1	74.493	323.31	9182200000	813260000	791920000	1937100000	5639900000	235440000	20853000	20306000	49670000	144610000	951540000	936560000	945320000	1023800000	31	31	30	40	132
Q9UMY4	Sorting nexin-12	12	10	7	8	10	7	6	7	8	6	48.3	44.2	41.3	41.3	47.7	32.6	19.73	29.714	2580800000	339200000	212850000	789610000	1239100000	234620000	30836000	19350000	71783000	112650000	442300000	315650000	225430000	237100000	7	7	15	9	38
P53396	ATP-citrate synthase	56	56	38	37	42	46	38	37	42	46	66.8	66.8	40.8	42.8	46.3	57.9	120.84	322.83	13821000000	1227200000	1318400000	3786100000	7489800000	234260000	20800000	22345000	64171000	126950000	1216200000	1330300000	1639700000	1917200000	46	46	54	64	210
Q12913	Receptor-type tyrosine-protein phosphatase eta	36	36	26	30	25	30	26	30	25	30	33.7	33.7	26.3	28.4	24.5	30.1	145.94	243.04	13782000000	1992800000	1522600000	3406700000	6859500000	233590000	33776000	25807000	57741000	116260000	1583100000	1565300000	1720200000	1898400000	36	35	31	39	141
Q8IY22	C-Maf-inducing protein	23	23	14	14	12	20	14	14	12	20	38.7	38.7	24.8	24.2	23	31.8	86.33	149.38	7234100000	675460000	807980000	1366700000	4384000000	233360000	21789000	26064000	44088000	141420000	627900000	784270000	832600000	936960000	17	17	15	23	72
O14579	Coatomer subunit epsilon	20	20	10	11	13	14	10	11	13	14	72.7	72.7	48.1	61.4	56.5	53.9	34.482	89.929	3495300000	465120000	616970000	1149000000	1264200000	233020000	31008000	41131000	76600000	84277000	514900000	431090000	600330000	375730000	12	14	16	15	57
Q96G03	Phosphoglucomutase-2	34	34	18	14	26	23	18	14	26	23	64.4	64.4	39.1	33.5	51.5	52.3	68.283	200.4	7916000000	730640000	450170000	2116400000	4618800000	232820000	21489000	13240000	62246000	135850000	670690000	964100000	749790000	905250000	20	19	30	27	96	551
Q15746	Myosin light chain kinase, smooth muscle	51	51	30	39	36	36	30	39	36	36	33	33	20.7	27.3	24.3	24.1	210.71	323.31	21393000000	3040900000	2135500000	6434600000	9781800000	232530000	33054000	23212000	69941000	106320000	3061600000	2518500000	2426800000	2125100000	38	46	53	53	190	1390
P49720	Proteasome subunit beta type-3	10	10	7	4	8	8	7	4	8	8	58	58	46.8	24.4	42	47.3	22.949	97.935	2089800000	136740000	67787000	399480000	1485800000	232200000	15193000	7531900	44387000	165090000	184830000	102030000	215080000	250740000	6	4	9	11	30	7
P42768	Wiskott-Aldrich syndrome protein	20	20	17	14	14	14	17	14	14	14	53.6	53.6	53.2	38.6	42.8	48.4	52.912	148.26	5084600000	1013900000	538190000	1361100000	2171400000	231120000	46085000	24463000	61869000	98700000	782180000	683450000	684670000	562080000	22	19	20	16	77
Q9P2X0	Dolichol-phosphate mannosyltransferase subunit 3	2	2	1	2	2	2	1	2	2	2	23.9	23.9	13	23.9	23.9	23.9	10.094	7.8179	462150000	28088000	52449000	89977000	291640000	231080000	14044000	26225000	44989000	145820000	0	57102000	40894000	67279000	2	2	2	3	9
Q9BSF0	Small membrane A-kinase anchor protein	6	6	5	3	3	4	5	3	3	4	84.2	84.2	64.2	48.4	46.3	62.1	10.97	147.83	1381400000	166870000	192690000	544040000	477800000	230230000	27811000	32114000	90673000	79634000	140330000	223560000	234960000	129260000	7	3	5	4	19
O75531	Barrier-to-autointegration factor	6	6	4	5	4	4	4	5	4	4	61.8	61.8	40.4	61.8	53.9	53.9	10.058	22.766	1379700000	150640000	170360000	342580000	716090000	229940000	25107000	28393000	57097000	119350000	156490000	142400000	169390000	186070000	3	4	5	5	17
P14868	Aspartate--tRNA ligase, cytoplasmic	38	38	30	29	27	27	30	29	27	27	76.8	76.8	65.1	61.3	58.5	61.1	57.136	136.87	8465100000	1129400000	869830000	2094200000	4371600000	228790000	30525000	23509000	56600000	118150000	965460000	815410000	1092200000	1163100000	31	29	31	33	124
O15260	Surfeit locus protein 4	6	6	4	6	5	4	4	6	5	4	27.5	27.5	18.2	27.5	22.7	18.6	30.394	58.247	2502300000	264520000	284000000	653790000	1300000000	227480000	24047000	25819000	59436000	118180000	189270000	264890000	263600000	450810000	5	5	5	5	20
P09382	Galectin-1	9	9	6	6	7	6	6	6	7	6	71.9	71.9	54.1	57	58.5	51.1	14.716	52.7	2044200000	191050000	255690000	415780000	1181700000	227130000	21228000	28410000	46197000	131300000	183290000	298650000	237870000	207710000	8	7	7	9	31
P21964	Catechol O-methyltransferase	17	17	11	12	15	12	11	12	15	12	71.2	71.2	62.7	58.3	65.7	49.4	30.037	190.59	3392300000	239910000	339310000	1303100000	1510000000	226150000	15994000	22621000	86873000	100660000	257180000	425800000	411290000	457420000	15	12	19	19	65
O60493	Sorting nexin-3	11	9	7	5	8	8	6	4	6	7	56.8	46.9	39.5	27.2	48.8	47.5	18.762	26.672	2259100000	339810000	223500000	568360000	1127400000	225910000	33981000	22350000	56836000	112740000	308780000	250460000	261750000	280760000	8	4	6	10	28
P04196	Histidine-rich glycoprotein	16	16	14	13	13	10	14	13	13	10	35	35	31.2	30.7	30.5	21.9	59.578	72.234	4739200000	764740000	1869600000	1256500000	848370000	225680000	36416000	89028000	59835000	40399000	833310000	1596100000	624920000	360850000	20	19	19	16	74
Q6DD88	Atlastin-3	23	23	19	18	17	18	19	18	17	18	50.6	50.6	44	38.8	36.8	39.2	60.541	133.04	5864200000	820730000	928120000	1326600000	2788800000	225550000	31567000	35697000	51022000	107260000	646430000	882630000	716360000	792990000	25	23	22	27	97
O14672	Disintegrin and metalloproteinase domain-containing protein 10	25	25	22	21	20	20	22	21	20	20	37.3	37.3	33.8	33.7	29.5	27	84.141	248.74	9244400000	1192500000	1622300000	2689700000	3739900000	225470000	29085000	39567000	65602000	91217000	1233400000	1573100000	1151200000	1006700000	26	26	29	24	105	412;564
Q14624	Inter-alpha-trypsin inhibitor heavy chain H4	39	37	32	32	28	20	30	30	26	19	51	49	39.4	44.1	39.5	25.1	103.36	211.61	10358000000	2112600000	2629500000	3356800000	2259500000	225180000	45926000	57163000	72974000	49120000	2004700000	2580200000	1531100000	727000000	41	42	38	23	144	433
P01860	Immunoglobulin heavy constant gamma 3	17	7	14	12	13	9	6	4	5	3	53.3	30.2	50.7	42.2	37.1	28.9	41.287	64.823	3820100000	904680000	1134300000	819860000	961220000	224710000	53216000	66726000	48227000	56542000	614040000	914160000	671240000	406680000	16	17	15	12	60	245
Q8NBF2	NHL repeat-containing protein 2	26	26	19	17	17	22	19	17	17	22	49.2	49.2	32.9	33.2	38.2	45.7	79.443	170.83	6047900000	742480000	557100000	1619800000	3128500000	224000000	27499000	20633000	59992000	115870000	768740000	582510000	756080000	706380000	17	21	22	34	94	254
Q7L591	Docking protein 3	21	21	17	16	18	16	17	16	18	16	59.3	59.3	45.4	46.8	50.4	45	53.288	117.54	5148000000	974790000	668720000	1879000000	1625500000	223830000	42382000	29075000	81695000	70675000	827110000	738770000	788540000	555930000	22	18	23	21	84
P35754	Glutaredoxin-1	6	6	5	5	5	5	5	5	5	5	78.3	78.3	50.9	50.9	50.9	70.8	11.776	60.608	1117200000	116470000	136680000	283000000	581060000	223440000	23294000	27335000	56600000	116210000	108110000	132160000	151780000	133930000	7	9	7	6	29
Q15149	Plectin	288	278	153	203	256	149	149	197	246	146	63.4	61.6	39.5	50.5	57.6	38	531.78	323.31	64622000000	4286000000	7540400000	39692000000	13104000000	222830000	14779000	26001000	136870000	45186000	5074900000	7976100000	15831000000	4509500000	157	222	338	166	883	2765
Q9UHA4	Ragulator complex protein LAMTOR3	4	4	3	3	4	4	3	3	4	4	62.1	62.1	49.2	49.2	62.1	62.1	13.623	36.425	1559300000	137900000	65726000	234380000	1121300000	222760000	19699000	9389500	33482000	160180000	151140000	87457000	110730000	236780000	4	4	4	6	18
Q15435	Protein phosphatase 1 regulatory subunit 7	18	18	8	10	13	12	8	10	13	12	59.4	59.4	26.1	30	46.9	39.2	41.564	170.85	4676700000	191490000	176880000	3003400000	1304900000	222700000	9118500	8423000	143020000	62136000	498250000	405160000	513950000	663010000	9	9	12	12	42	262
P54578	Ubiquitin carboxyl-terminal hydrolase 14	26	26	15	13	16	21	15	13	16	21	67.8	67.8	37	41.9	41.3	58.3	56.068	212.24	5557700000	556090000	344980000	1275400000	3381300000	222310000	22244000	13799000	51015000	135250000	500130000	511730000	611070000	694910000	17	15	20	24	76
P25325	3-mercaptopyruvate sulfurtransferase	15	15	10	11	10	8	10	11	10	8	65	65	45.5	55.6	52.9	36.7	33.178	77.574	3547100000	389230000	696280000	1452400000	1009200000	221690000	24327000	43518000	90773000	63077000	374290000	519100000	742660000	354050000	12	13	15	10	50
Q04837	Single-stranded DNA-binding protein, mitochondrial	8	8	8	6	4	4	8	6	4	4	56.1	56.1	56.1	43.2	34.5	31.8	17.259	48.539	1763600000	448330000	411250000	507900000	396100000	220450000	56041000	51406000	63488000	49513000	361890000	359710000	342940000	126120000	9	6	4	5	24
Q9NYU2	UDP-glucose:glycoprotein glucosyltransferase 1	59	59	36	37	43	47	36	37	43	47	52.3	52.3	32.8	35.6	39.5	44.5	177.19	323.31	16092000000	1217100000	1125800000	4103500000	9645800000	220440000	16673000	15421000	56212000	132130000	1223600000	1318700000	1910500000	2139900000	43	38	58	58	197
Q6XQN6	Nicotinate phosphoribosyltransferase	28	28	21	13	17	22	21	13	17	22	72.3	72.3	55	38.7	49.1	57.8	57.578	259.23	5286200000	442740000	421200000	1514700000	2907600000	220260000	18447000	17550000	63111000	121150000	343050000	464700000	731060000	736950000	23	19	22	31	95
P26599	Polypyrimidine tract-binding protein 1	15	13	12	7	12	12	11	6	11	10	47.6	44.3	35.6	20.3	37.3	35.6	57.221	172.73	4184400000	308430000	193490000	813290000	2869200000	220230000	16233000	10184000	42805000	151010000	394950000	314570000	388670000	446540000	15	7	14	15	51	477
Q15027	Arf-GAP with coiled-coil, ANK repeat and PH domain-containing protein 1	6	5	1	2	2	4	1	2	1	4	10.4	9.3	2.2	3.1	3.2	8.4	81.535	10.738	8580000000	1839300000	2816000000	1339200000	2585500000	220000000	47163000	72205000	34338000	66295000	1883100000	2771200000	623820000	620790000	2	3	2	5	12
P84085	ADP-ribosylation factor 5	12	7	8	10	10	10	4	6	5	6	80	51.1	60.6	58.3	64.4	80	20.529	71.81	2419400000	189090000	294250000	719060000	1217000000	219950000	17190000	26750000	65369000	110640000	219890000	281440000	314240000	287380000	4	6	5	6	21
P48509	CD151 antigen	4	4	2	1	4	2	2	1	4	2	13.8	13.8	6.7	3.6	13.8	6.7	28.295	8.3752	2184700000	532280000	193970000	630710000	827740000	218470000	53228000	19397000	63071000	82774000	449950000	0	269400000	307850000	3	1	5	2	11
Q15363	Transmembrane emp24 domain-containing protein 2	6	6	3	5	5	5	3	5	5	5	30.8	30.8	24.9	30.8	30.8	30.8	22.761	45.854	1960400000	242050000	306400000	704480000	707460000	217820000	26894000	34045000	78275000	78606000	348430000	253210000	281040000	162970000	4	4	6	8	22
O76003	Glutaredoxin-3	18	18	10	12	13	12	10	12	13	12	65.4	65.4	42.1	42.4	49.9	51.3	37.432	220.62	3918700000	440560000	306350000	847430000	2324400000	217710000	24475000	17020000	47079000	129130000	486430000	357950000	445440000	417190000	10	13	15	14	52
Q13867	Bleomycin hydrolase	20	20	10	15	16	17	10	15	16	17	56.9	56.9	28.8	42.6	46.6	50.5	52.562	107.22	5648400000	364260000	874770000	1558700000	2850700000	217250000	14010000	33645000	59952000	109640000	477130000	727630000	726890000	719160000	12	17	25	25	79
Q8N5J2	Ubiquitin carboxyl-terminal hydrolase MINDY-1	13	13	10	7	8	9	10	7	8	9	56.9	56.9	38.2	26.4	30.7	39	51.777	179.97	3258300000	408890000	312620000	809330000	1727500000	217220000	27260000	20841000	53955000	115170000	338710000	457720000	445080000	276570000	12	8	9	14	43
Q7Z434	Mitochondrial antiviral-signaling protein	19	19	10	11	19	10	10	11	19	10	63.7	63.7	32.4	45	63.7	26.3	56.527	118.29	4310500000	287060000	357590000	1705500000	1960400000	215520000	14353000	17879000	85274000	98019000	344700000	380390000	491340000	697400000	10	10	24	10	54	306;339
P02042	Hemoglobin subunit delta	12	6	10	9	10	11	4	4	4	6	91.2	53.1	76.2	75.5	76.9	90.5	16.055	64.292	2366400000	95637000	78346000	226240000	1966200000	215130000	8694200	7122400	20567000	178750000	116130000	122970000	132100000	387870000	6	5	5	9	25	81;103;140
P61019	Ras-related protein Rab-2A	16	8	10	7	14	14	5	2	7	7	68.9	39.2	53.8	33	62.3	61.8	23.545	85.297	3009200000	261430000	158420000	692430000	1896900000	214940000	18673000	11315000	49459000	135500000	239490000	270510000	317320000	376750000	11	7	16	14	48	179;183
Q16543	Hsp90 co-chaperone Cdc37	13	13	8	7	8	11	8	7	8	11	36.2	36.2	25.1	24.1	25.7	28.8	44.468	51.409	2997100000	358900000	426410000	1014300000	1197500000	214080000	25636000	30458000	72452000	85534000	436490000	372580000	375740000	362320000	9	8	8	12	37
O95372	Acyl-protein thioesterase 2	9	9	7	5	6	8	7	5	6	8	60.2	60.2	40.7	26	29.4	52.4	24.737	57.637	2567900000	304350000	192870000	377930000	1692800000	213990000	25363000	16073000	31494000	141060000	262130000	225090000	263380000	334910000	9	7	7	11	34
Q15056	Eukaryotic translation initiation factor 4H	10	10	8	9	8	7	8	9	8	7	52	52	44.8	48.4	36.7	36.7	27.385	46.366	2772200000	558930000	466060000	746400000	1000800000	213240000	42995000	35851000	57415000	76982000	432600000	522780000	394580000	264330000	8	8	9	9	34	224
Q13045	Protein flightless-1 homolog	56	56	35	35	36	46	35	35	36	46	54.7	54.7	37.7	35.5	37.4	43.6	144.75	323.31	13394000000	1424100000	1029800000	3037800000	7902200000	212600000	22604000	16347000	48219000	125430000	1443900000	1168700000	1519300000	1628200000	42	37	45	60	184	182
O14949	Cytochrome b-c1 complex subunit 8	8	8	5	4	7	6	5	4	7	6	80.5	80.5	54.9	45.1	54.9	72	9.9062	25.499	1275500000	111690000	47791000	274340000	841690000	212580000	18614000	7965100	45723000	140280000	138960000	59724000	134390000	159180000	6	3	7	7	23
Q16698	2,4-dienoyl-CoA reductase, mitochondrial	17	17	12	14	12	11	12	14	12	11	59.4	59.4	36.1	51	46.3	48.4	36.067	126.34	4676000000	397220000	472510000	997520000	2808700000	212540000	18056000	21478000	45342000	127670000	383770000	379800000	575900000	677770000	13	16	16	16	61	293
P41250	Glycine--tRNA ligase	31	31	16	17	23	23	16	17	23	23	51.7	51.7	26.4	28.7	35.7	43.3	83.165	272.34	8490700000	923200000	784080000	1958900000	4824500000	212270000	23080000	19602000	48973000	120610000	835040000	979910000	1055600000	921790000	20	17	23	29	89
P27338	Amine oxidase [flavin-containing] B	23	23	11	14	19	21	11	14	19	21	52.3	52.3	24.4	29	40	46.9	58.762	113.24	6140900000	520280000	410020000	1324500000	3886100000	211750000	17941000	14139000	45671000	134000000	551950000	482120000	630240000	828630000	12	16	24	26	78
P14854	Cytochrome c oxidase subunit 6B1	8	8	5	3	5	7	5	3	5	7	75.6	75.6	74.4	44.2	74.4	61.6	10.192	39.952	1480400000	211190000	116110000	304790000	848280000	211480000	30170000	16587000	43542000	121180000	160510000	172060000	160420000	182610000	6	3	7	10	26
Q9Y6C9	Mitochondrial carrier homolog 2	11	11	7	7	7	10	7	7	7	10	48.2	48.2	35	31.7	33.7	48.2	33.331	122.2	2956400000	254000000	171620000	669730000	1861000000	211170000	18143000	12258000	47838000	132930000	316660000	262370000	276060000	292010000	7	8	14	15	44
P11908	Ribose-phosphate pyrophosphokinase 2	17	6	14	13	12	11	4	4	5	4	56	23	51.3	49.4	46.2	48.7	34.769	96.515	3373500000	425580000	321600000	904760000	1721600000	210840000	26599000	20100000	56548000	107600000	355730000	356820000	414340000	459660000	14	13	14	16	57	305
Q9BX10	GTP-binding protein 2	25	25	16	18	18	18	16	18	18	18	46.8	46.8	28.1	32.6	32.4	39.5	65.768	112.84	5480000000	672360000	662210000	1323000000	2822400000	210770000	25860000	25470000	50885000	108550000	633880000	592040000	702870000	707030000	20	19	18	26	83	199
O00483	Cytochrome c oxidase subunit NDUFA4	6	6	4	3	4	6	4	3	4	6	77.8	77.8	46.9	46.9	46.9	77.8	9.3697	19.101	1259000000	69231000	48438000	164210000	977080000	209830000	11538000	8073000	27368000	162850000	70502000	75330000	106600000	179980000	4	1	4	6	15
Q9UKY7	Protein CDV3 homolog	9	9	9	7	9	5	9	7	9	5	63.6	63.6	63.6	45.7	63.6	36.8	27.335	163.84	2720500000	524140000	594340000	672850000	929130000	209270000	40319000	45719000	51757000	71471000	562730000	551480000	287890000	253610000	10	10	13	9	42
P50851	Lipopolysaccharide-responsive and beige-like anchor protein	113	106	72	76	73	80	68	71	68	74	50	47.4	30.7	35.3	31.5	37.3	319.1	323.31	28823000000	2696800000	2944700000	6996000000	16185000000	208860000	19542000	21339000	50696000	117290000	3026300000	3006000000	3118600000	3637700000	75	81	82	100	338	229;560;988;1226;1293
P43487	Ran-specific GTPase-activating protein	7	7	6	6	7	2	6	6	7	2	57.7	57.7	52.2	52.2	57.7	16.9	23.31	32.994	1668100000	273310000	239600000	585300000	569920000	208520000	34164000	29950000	73162000	71240000	195160000	225000000	242940000	259850000	9	7	8	3	27
P50570	Dynamin-2	40	23	28	31	30	33	16	17	17	20	52.4	36	40.9	41.4	38.2	43.4	98.063	156.49	9977000000	907880000	974570000	2242000000	5852600000	207850000	18914000	20304000	46709000	121930000	963450000	946630000	1159800000	1197400000	32	38	36	45	151
Q96IX5	Up-regulated during skeletal muscle growth protein 5	3	3	3	1	1	3	3	1	1	3	44.8	44.8	44.8	25.9	27.6	44.8	6.4575	55.66	618430000	88384000	52942000	34795000	442310000	206140000	29461000	17647000	11598000	147440000	0	0	0	108060000	2	1	0	3	6
Q9BWD1	Acetyl-CoA acetyltransferase, cytosolic	15	15	12	11	10	13	12	11	10	13	64.7	64.7	49.6	51.6	50.4	56.2	41.35	147.84	3500800000	352160000	378860000	794290000	1975500000	205930000	20715000	22286000	46723000	116200000	325690000	371340000	441550000	442380000	18	13	14	20	65
P28838	Cytosol aminopeptidase	28	28	23	17	16	19	23	17	16	19	62.8	62.8	50.7	43.7	41.2	43.4	56.166	210.64	5959900000	643620000	669350000	1517600000	3129300000	205510000	22194000	23081000	52332000	107910000	550570000	702830000	747250000	778830000	25	19	19	24	87
P48444	Coatomer subunit delta	31	31	22	18	23	20	22	18	23	20	57.1	57.1	47.9	39.5	47.6	37.2	57.21	114.25	5462600000	844610000	457410000	1417500000	2743100000	202320000	31282000	16941000	52501000	101590000	685710000	594400000	663180000	681520000	26	18	27	26	97
P51692	Signal transducer and activator of transcription 5B	33	12	25	18	23	20	9	4	9	6	51.2	21.1	41.8	30	39.9	34.9	89.865	221.23	7814300000	902820000	713610000	2031200000	4166700000	200370000	23149000	18298000	52082000	106840000	931580000	728190000	873990000	1040800000	29	23	30	31	113	124;125
P05090	Apolipoprotein D	7	7	6	7	6	5	6	7	6	5	34.9	34.9	29.1	34.9	29.1	24.3	21.275	55.787	1801900000	323940000	635360000	423420000	419150000	200210000	35993000	70596000	47047000	46572000	278650000	570130000	237790000	152360000	6	9	7	7	29	58
P39656	Dolichyl-diphosphooligosaccharide--protein glycosyltransferase 48 kDa subunit	14	14	7	7	11	14	7	7	11	14	44.1	44.1	24.6	20.2	34	44.1	50.8	123.63	4602200000	286170000	197260000	1233600000	2885200000	200100000	12442000	8576700	53634000	125440000	379620000	338260000	487320000	554900000	9	8	14	20	51
Q96CN7	Isochorismatase domain-containing protein 1	13	13	7	8	9	10	7	8	9	10	49.3	49.3	30.9	32.2	35.6	39.6	32.236	61.66	2800200000	165810000	197510000	618360000	1818500000	200010000	11844000	14108000	44169000	129890000	243770000	197790000	284840000	367480000	6	9	11	12	38
Q96FZ7	Charged multivesicular body protein 6	6	6	3	3	6	4	3	3	6	4	31.3	31.3	17.4	14.9	31.3	23.4	23.485	67.417	1781900000	122690000	179410000	641500000	838290000	197990000	13632000	19935000	71278000	93144000	106640000	189300000	230530000	277530000	4	4	8	6	22
P04264	Keratin, type II cytoskeletal 1	36	24	29	16	17	12	20	10	13	9	54.8	40.5	50.2	28.3	35.7	20.5	66.038	201.13	6126500000	3767300000	740610000	725110000	893520000	197630000	121530000	23891000	23391000	28823000	3351600000	928670000	411350000	276370000	42	18	19	12	91
Q96FW1	Ubiquitin thioesterase OTUB1	11	11	9	10	7	9	9	10	7	9	45.8	45.8	42.8	39.1	26.9	39.1	31.284	63.054	2961700000	392500000	491460000	722170000	1355600000	197450000	26167000	32764000	48145000	90372000	516630000	388720000	362130000	271930000	11	15	11	14	51
P12429	Annexin A3	18	18	14	11	12	14	14	11	12	14	58.2	58.2	47.7	40.9	40.9	51.1	36.375	141.34	4306100000	538560000	437670000	1220000000	2109900000	195730000	24480000	19894000	55456000	95902000	545170000	511610000	510620000	488970000	15	13	16	19	63
P51809	Vesicle-associated membrane protein 7	13	13	7	8	6	8	7	8	6	8	63.6	63.6	27.7	35.9	27.7	42.7	24.935	38.433	2544300000	224890000	192900000	598480000	1528100000	195720000	17300000	14839000	46037000	117540000	229130000	178690000	302000000	308030000	8	9	6	10	33
Q8N3F0	Maturin	4	4	4	3	3	4	4	3	3	4	29	29	29	28.2	29	29	14.925	27.411	586650000	108620000	59473000	117680000	300870000	195550000	36208000	19824000	39227000	100290000	82369000	60572000	70545000	82526000	5	4	3	5	17
Q9UL25	Ras-related protein Rab-21	13	13	9	7	9	9	9	7	9	9	60.4	60.4	45.8	42.2	44.9	36.9	24.347	48.861	2522700000	435650000	234570000	626770000	1225700000	194050000	33512000	18044000	48213000	94283000	346540000	316520000	261940000	326550000	12	7	13	8	40
Q70IA8	MOB kinase activator 3C	9	9	6	3	5	7	6	3	5	7	50.5	50.5	33.3	16.7	22.2	41.7	25.622	51.479	1939000000	245730000	109630000	305980000	1277600000	193900000	24573000	10963000	30598000	127760000	232660000	208040000	181850000	186560000	6	3	4	8	21
Q969H8	Myeloid-derived growth factor	4	4	1	2	3	4	1	2	3	4	23.1	23.1	5.2	13.3	18.5	23.1	18.795	10.493	1350800000	73873000	59097000	466580000	751240000	192970000	10553000	8442400	66655000	107320000	0	179800000	134850000	144300000	1	2	4	5	12
P10321	HLA class I histocompatibility antigen, Cw-7 alpha chain	11	1	7	8	9	7	1	1	1	1	39.3	4.4	25.7	30.6	35.5	30.3	40.648	14.79	3270000000	513150000	477630000	93125000	2186100000	192350000	30185000	28096000	5477900	128590000	249120000	483420000	0	529550000	11	8	1	7	27	280
O60268	Uncharacterized protein KIAA0513	21	21	16	13	15	11	16	13	15	11	50.1	50.1	44.8	33.1	30.4	32.1	46.638	85.487	4036100000	587090000	516820000	727330000	2204900000	192200000	27957000	24610000	34635000	104990000	551410000	579830000	386510000	460600000	16	12	15	14	57	129
P06730	Eukaryotic translation initiation factor 4E	8	8	7	5	5	6	7	5	5	6	36.9	36.9	33.2	24.9	23.5	23.5	25.097	21.642	2106300000	390580000	313970000	369020000	1032800000	191480000	35507000	28543000	33547000	93887000	277790000	253410000	274690000	321150000	8	6	4	6	24
Q92890	Ubiquitin recognition factor in ER-associated degradation protein 1	10	10	9	7	8	9	9	7	8	9	37.8	37.8	35.2	26.1	31.3	33.9	34.5	53.438	2680000000	230070000	191910000	718970000	1539100000	191430000	16433000	13708000	51355000	109940000	210880000	186750000	331260000	397800000	11	7	9	10	37
O60496	Docking protein 2	18	18	13	9	14	15	13	9	14	15	55.3	55.3	39.3	27.4	42.5	38.3	45.378	98.461	4196900000	490840000	427010000	1067700000	2211300000	190770000	22311000	19410000	48533000	100510000	460170000	582010000	466700000	443260000	14	10	17	17	58
P52306	Rap1 GTPase-GDP dissociation stimulator 1	30	30	18	18	16	21	18	18	16	21	65.4	65.4	38.7	39	34.8	50.6	66.316	323.31	5910100000	505020000	630760000	1654400000	3120000000	190650000	16291000	20347000	53367000	100640000	408540000	677550000	758440000	816320000	20	18	23	22	83
Q6IAA8	Ragulator complex protein LAMTOR1	7	7	7	7	5	6	7	7	5	6	74.5	74.5	74.5	74.5	49.7	67.1	17.745	37.518	1712400000	237710000	205450000	688630000	580570000	190260000	26412000	22827000	76514000	64508000	231600000	226890000	312290000	133090000	9	5	7	8	29	34
Q05209	Tyrosine-protein phosphatase non-receptor type 12	42	42	27	28	26	26	27	28	26	26	71.2	71.2	51.3	47.8	41.8	47.8	88.105	323.31	8103000000	902510000	1060800000	2353300000	3786400000	188440000	20989000	24671000	54727000	88056000	933930000	1166600000	1054900000	821440000	30	31	29	30	120	23
Q8NG06	E3 ubiquitin-protein ligase TRIM58	25	25	15	16	14	18	15	16	14	18	51.4	51.4	38.9	37	35	40.3	54.766	105.52	4694200000	829630000	459150000	860740000	2544700000	187770000	33185000	18366000	34429000	101790000	817910000	585290000	406160000	498970000	18	16	16	19	69
P32119	Peroxiredoxin-2	12	11	11	6	4	11	10	5	3	10	63.1	57.6	50.5	27.8	22.7	63.1	21.892	37.45	2433200000	420010000	177080000	299410000	1536700000	187170000	32309000	13622000	23031000	118210000	363540000	298210000	170690000	278440000	9	5	3	10	27	144
P01024	Complement C3	83	73	57	61	50	61	49	55	45	54	59.8	55.8	43.5	47.4	38.7	46.6	187.15	323.31	18143000000	2903000000	3846100000	3409700000	7984300000	187040000	29928000	39650000	35151000	82312000	2753400000	3507400000	1942500000	2060600000	71	81	59	77	288
P28062	Proteasome subunit beta type-8	12	12	7	8	11	7	7	8	11	7	60.9	60.9	41.7	45.7	52.2	35.5	30.354	57.013	3350900000	281780000	383030000	1108900000	1577100000	186160000	15654000	21280000	61608000	87617000	316310000	343120000	446020000	457980000	8	10	14	9	41
P49748	Very long-chain specific acyl-CoA dehydrogenase, mitochondrial	31	31	24	19	24	21	24	19	24	21	59.1	59.1	46.4	38	48.2	43.1	70.389	186.72	7604200000	793800000	694260000	2103000000	4013100000	185470000	19361000	16933000	51293000	97880000	761240000	676270000	955260000	1047000000	23	22	27	31	103	252;338;339
Q9Y376	Calcium-binding protein 39	22	22	14	13	11	17	14	13	11	17	66	66	42.5	41.6	33.4	51	39.869	102.21	3893800000	460870000	487270000	691620000	2254000000	185420000	21946000	23203000	32934000	107330000	465060000	482120000	441910000	429010000	17	14	14	21	66
O75396	Vesicle-trafficking protein SEC22b	11	11	10	8	9	6	10	8	9	6	47.4	47.4	43.7	43.7	42.8	40.5	24.593	63.107	2592400000	554840000	413890000	894660000	729060000	185170000	39632000	29563000	63904000	52075000	453810000	375310000	410620000	306060000	12	9	11	8	40
O43747	AP-1 complex subunit gamma-1	34	34	24	17	26	30	24	17	26	30	47.8	47.8	38.4	23.1	38.6	44.8	91.35	143.45	6465400000	559460000	438740000	1591100000	3876100000	184730000	15985000	12535000	45459000	110750000	590240000	539330000	753830000	798650000	23	16	31	40	110	374
P51606	N-acylglucosamine 2-epimerase	21	21	10	10	12	16	10	10	12	16	57.4	57.4	29	23.2	30.9	45.7	48.83	78.932	3857800000	246130000	286290000	549640000	2775700000	183700000	11721000	13633000	26173000	132180000	362740000	347210000	321380000	433320000	10	11	11	18	50
O43182	Rho GTPase-activating protein 6	36	36	27	24	28	20	27	24	28	20	54	54	36.7	36.3	41.1	30.5	105.95	283.91	8960600000	1366700000	1022900000	2353000000	4218000000	182870000	27893000	20876000	48020000	86081000	1066300000	1034300000	1097700000	1272800000	34	31	32	27	124
O43768	Alpha-endosulfine	8	7	7	4	6	8	7	4	5	7	66.1	57	57	43.8	58.7	66.1	13.389	28.667	1641400000	127160000	298150000	329580000	886500000	182380000	14129000	33128000	36619000	98500000	298780000	220990000	152640000	121420000	3	3	4	7	17	5;106
P53621	Coatomer subunit alpha	63	63	47	37	39	49	47	37	39	49	65	65	48.9	41	39.1	55.1	138.34	323.31	12703000000	1749600000	1115300000	2879700000	6958700000	181480000	24994000	15933000	41139000	99409000	1317900000	1306400000	1573400000	1699800000	51	40	44	61	196
O95292	Vesicle-associated membrane protein-associated protein B/C	9	8	5	6	5	9	5	6	4	8	40.7	40.7	28.8	32.5	21	40.7	27.228	63.01	2719200000	351010000	365470000	651990000	1350700000	181280000	23400000	24365000	43466000	90048000	315930000	293360000	330630000	291310000	7	8	6	11	32	129
Q9NQW7	Xaa-Pro aminopeptidase 1	28	27	20	16	21	21	19	15	20	20	60.5	59.4	43.8	31.5	47.2	49.6	69.917	144.05	5972400000	654310000	420700000	1717900000	3179500000	180980000	19828000	12748000	52057000	96348000	637650000	522170000	646110000	839850000	23	15	26	24	88
P01042	Kininogen-1	25	25	18	19	21	14	18	19	21	14	38.2	38.2	28.6	31.1	33.2	23	71.957	135.81	6330300000	1397200000	2414700000	1541500000	976940000	180870000	39920000	68992000	44042000	27913000	1303000000	2259600000	868700000	320340000	22	26	27	16	91
Q8WZA0	Protein LZIC	13	13	7	11	11	8	7	11	11	8	78.9	78.9	50	67.4	78.4	50	21.494	109.04	1796900000	161060000	258510000	596470000	780890000	179690000	16106000	25851000	59647000	78089000	188840000	227710000	238100000	224690000	8	12	12	12	44
P49588	Alanine--tRNA ligase, cytoplasmic	43	43	24	27	29	30	24	27	29	30	59.3	59.3	30.4	39.7	40.9	44.9	106.81	323.31	9125200000	907640000	780560000	2345100000	5091900000	178930000	17797000	15305000	45982000	99841000	920640000	838560000	1138300000	1120300000	28	26	31	36	121
Q9Y608	Leucine-rich repeat flightless-interacting protein 2	18	17	14	13	16	13	13	12	15	12	29.4	27.7	23.3	20.8	26.6	18.7	82.17	105.4	6421700000	929380000	992620000	1970800000	2528900000	178380000	25816000	27573000	54745000	70248000	986180000	824960000	901150000	732180000	15	12	18	14	59	311;322;612;613
Q8NFV4	Protein ABHD11	17	17	11	7	12	13	11	7	12	13	67.3	67.3	46.7	29.8	42.2	62.2	34.69	96.975	3209100000	255650000	146030000	698190000	2109200000	178280000	14203000	8112700	38788000	117180000	285370000	175600000	321240000	458270000	11	6	12	16	45
P53680	AP-2 complex subunit sigma	4	4	3	3	3	3	3	3	3	3	26.1	26.1	19	17.6	17.6	17.6	17.018	9.3138	1067600000	119560000	92853000	186340000	668810000	177930000	19927000	15475000	31057000	111470000	154140000	88691000	112810000	106320000	3	2	3	4	12
P09497	Clathrin light chain B	7	7	5	5	3	4	5	5	3	4	24	24	20.5	16.2	13.1	16.6	25.19	17.214	1594300000	211050000	149050000	376720000	857480000	177140000	23450000	16561000	41858000	95275000	194460000	162800000	215840000	170810000	5	5	3	4	17
Q9UBQ0	Vacuolar protein sorting-associated protein 29	9	9	6	4	7	7	6	4	7	7	57.1	57.1	39.6	20.3	45.6	45.1	20.505	35.276	1766200000	335140000	53352000	394070000	983670000	176620000	33514000	5335200	39407000	98367000	224590000	136030000	254090000	196790000	8	4	11	10	33
Q12907	Vesicular integral-membrane protein VIP36	14	14	11	9	10	11	11	9	10	11	47.2	47.2	38.2	34	34	43	40.228	63.108	3175800000	323790000	281050000	933560000	1637400000	176440000	17988000	15614000	51864000	90969000	268620000	410660000	371980000	385900000	12	8	14	16	50
P15954	Cytochrome c oxidase subunit 7C, mitochondrial	4	4	1	1	2	2	1	1	2	2	79.4	79.4	14.3	14.3	41.3	50.8	7.2454	53.568	881980000	154350000	64271000	150260000	513100000	176400000	30870000	12854000	30052000	102620000	0	0	69731000	0	1	1	2	1	5
P31040	Succinate dehydrogenase [ubiquinone] flavoprotein subunit, mitochondrial	26	26	17	16	16	19	17	16	16	19	58.9	58.9	36.6	36.3	35.7	43.4	72.691	218.37	5439600000	822090000	426540000	1126300000	3064600000	175470000	26519000	13759000	36333000	98858000	836480000	543750000	606350000	518670000	24	19	19	28	90
Q99735	Microsomal glutathione S-transferase 2	1	1	1	1	1	1	1	1	1	1	9.5	9.5	9.5	9.5	9.5	9.5	16.62	4.2123	524410000	39963000	48040000	214590000	221810000	174800000	13321000	16013000	71529000	73938000	0	0	0	54191000	1	1	0	2	4
P05198	Eukaryotic translation initiation factor 2 subunit 1	19	19	17	11	17	15	17	11	17	15	63.5	63.5	58.7	45.7	58.7	52.1	36.112	90.389	3842700000	520480000	379630000	1132400000	1810200000	174670000	23658000	17256000	51474000	82280000	485470000	336380000	514460000	530270000	18	14	18	16	66
Q8NDC0	MAPK-interacting and spindle-stabilizing protein-like	1	1	1	1	1	1	1	1	1	1	6.9	6.9	6.9	6.9	6.9	6.9	24.269	23.477	348380000	55940000	47558000	133740000	111140000	174190000	27970000	23779000	66872000	55571000	55940000	0	0	0	2	1	1	2	6
P35611	Alpha-adducin	30	29	21	17	20	19	20	17	19	19	57.3	56.2	44.1	33.2	39.8	38.3	80.954	145.21	4702100000	672310000	435320000	1200000000	2394500000	174150000	24900000	16123000	44443000	88686000	619190000	498440000	597990000	532400000	25	18	25	22	90	522
P26639	Threonine--tRNA ligase, cytoplasmic	39	36	32	25	28	30	30	23	26	28	58	52.4	47.3	38.7	47.2	41.9	83.434	146.92	7313100000	751040000	570900000	1525200000	4466000000	174120000	17882000	13593000	36315000	106330000	645930000	706790000	818630000	947540000	34	24	29	32	119
Q15067	Peroxisomal acyl-coenzyme A oxidase 1	28	28	19	18	20	23	19	18	20	23	59.4	59.4	45	38.6	43.2	53.8	74.423	206.03	5217100000	421910000	609870000	1561600000	2623700000	173900000	14064000	20329000	52054000	87457000	426670000	585680000	728340000	651460000	22	19	25	32	98
Q9UBQ7	Glyoxylate reductase/hydroxypyruvate reductase	13	13	10	9	11	9	10	9	11	9	50.6	50.6	42.1	39.3	42.1	41.8	35.668	84.102	2608000000	213070000	176920000	503440000	1714600000	173870000	14205000	11795000	33563000	114300000	209960000	214640000	216810000	400500000	10	10	12	14	46
P02774	Vitamin D-binding protein	21	21	13	16	15	15	13	16	15	15	53.2	53.2	32.3	42.2	39.9	35.4	52.917	212.28	4847200000	606280000	536420000	762010000	2942500000	173120000	21653000	19158000	27215000	105090000	614710000	748490000	337630000	512550000	17	21	19	22	79
P31939	Bifunctional purine biosynthesis protein PURH	36	36	25	22	26	26	25	22	26	26	80.6	80.6	54.9	54.1	60.8	62.2	64.615	190.8	6561200000	711570000	587180000	1708400000	3554100000	172660000	18725000	15452000	44957000	93528000	668000000	667890000	789240000	832710000	26	23	29	33	111
Q8N1Q1	Carbonic anhydrase 13	8	8	6	5	5	6	6	5	5	6	42.4	42.4	35.5	30.9	30.9	33.6	29.443	34.589	1377100000	308040000	155400000	311450000	602180000	172130000	38505000	19425000	38931000	75273000	174650000	232060000	190270000	157570000	7	4	6	9	26
P01111	GTPase NRas	7	1	6	4	4	5	1	0	1	0	48.1	7.9	48.1	32.8	27	40.2	21.229	28.381	1718800000	246380000	105170000	210660000	1156500000	171880000	24638000	10517000	21066000	115650000	204420000	154140000	118020000	254920000	8	3	3	6	20
O43681	ATPase ASNA1	13	13	9	10	11	11	9	10	11	11	43.7	43.7	37.9	36.5	38.5	40.8	38.792	65.859	2573100000	297630000	269700000	695550000	1310300000	171540000	19842000	17980000	46370000	87351000	271890000	280740000	262260000	387510000	12	12	13	16	53
Q9BVC6	Transmembrane protein 109	2	2	2	2	1	2	2	2	1	2	5.3	5.3	5.3	5.3	5.3	5.3	26.21	8.6261	1366500000	173450000	99346000	219310000	874360000	170810000	21681000	12418000	27414000	109300000	172230000	119850000	162710000	133060000	3	2	2	4	11
P48637	Glutathione synthetase	22	22	18	15	13	18	18	15	13	18	53.2	53.2	44.3	36.1	32.3	45.6	52.384	97.884	4610700000	459720000	472230000	653360000	3025400000	170770000	17027000	17490000	24198000	112050000	521160000	547550000	385190000	518770000	19	17	16	19	71
P61086	Ubiquitin-conjugating enzyme E2 K	13	13	6	6	9	11	6	6	9	11	74.5	74.5	35.5	37.5	56.5	74.5	22.406	51.374	2046300000	185210000	182610000	478360000	1200100000	170520000	15434000	15218000	39863000	100010000	201680000	181870000	251730000	247120000	6	7	8	10	31
P53990	IST1 homolog	9	9	7	5	4	6	7	5	4	6	22	22	17.9	15.7	12.1	15.9	39.75	55.554	1874200000	324080000	171580000	367480000	1011000000	170380000	29462000	15598000	33407000	91912000	194410000	220880000	246940000	250380000	8	6	4	7	25
P43034	Platelet-activating factor acetylhydrolase IB subunit alpha	20	20	12	10	13	12	12	10	13	12	58.5	58.5	38.3	28.8	39	39.3	46.637	137.77	3866500000	677400000	428070000	968420000	1792600000	168110000	29452000	18612000	42105000	77938000	543050000	497970000	463720000	481970000	16	12	15	16	59
P0DOY3	Immunoglobulin lambda constant 3	5	2	4	5	4	5	1	2	1	2	74.5	27.4	65.1	74.5	65.1	74.5	11.265	8.9375	1176200000	167170000	248190000	273610000	487260000	168030000	23881000	35455000	39088000	69609000	194650000	217310000	132260000	104060000	6	7	5	5	23
P82909	28S ribosomal protein S36, mitochondrial	6	6	4	4	4	4	4	4	4	4	68.9	68.9	57.3	57.3	52.4	52.4	11.466	28.61	836500000	108970000	144280000	222680000	360570000	167300000	21793000	28857000	44536000	72114000	102750000	126100000	104310000	111030000	5	5	6	8	24
P30043	Flavin reductase (NADPH)	9	9	6	8	4	7	6	8	4	7	65.5	65.5	49.5	63.6	28.6	58.7	22.119	35.93	1837700000	248020000	257230000	383370000	949120000	167070000	22547000	23385000	34851000	86284000	209020000	208180000	209790000	282940000	7	9	8	11	35
Q99961	Endophilin-A2	14	14	7	9	9	11	7	9	9	11	50.3	50.3	26.9	32.3	39.1	45.7	41.489	116.16	2661100000	203660000	279550000	576790000	1601100000	166320000	12729000	17472000	36049000	100070000	280450000	317100000	234500000	309040000	9	9	11	13	42	272
Q14203	Dynactin subunit 1	61	61	40	34	37	43	40	34	37	43	61.2	61.2	45.1	38.1	42.1	46.9	141.69	323.31	10247000000	1393000000	1301700000	2899100000	4653600000	165280000	22468000	20995000	46760000	75058000	1353800000	1413500000	1308400000	1097000000	43	38	47	49	177	710;716
Q9BRA2	Thioredoxin domain-containing protein 17	6	6	3	5	5	6	3	5	5	6	57.7	57.7	30.1	51.2	44.7	57.7	13.941	21.034	1321100000	99545000	120790000	372380000	728410000	165140000	12443000	15098000	46547000	91051000	124820000	134150000	137270000	174450000	3	7	6	5	21
Q9NP79	Vacuolar protein sorting-associated protein VTA1 homolog	12	12	9	8	9	8	9	8	9	8	47.2	47.2	33.9	33.9	34.5	37.5	33.879	54.214	1974500000	307960000	270480000	499020000	897000000	164540000	25663000	22540000	41585000	74750000	285620000	311350000	212260000	219000000	11	9	12	10	42
P29218	Inositol monophosphatase 1	11	11	8	7	9	6	8	7	9	6	44.8	44.8	38.3	29.6	39.4	26.7	30.188	65.591	2628200000	376860000	239920000	943940000	1067500000	164260000	23554000	14995000	58996000	66718000	375960000	281010000	395070000	262770000	8	8	11	8	35
P07954	Fumarate hydratase, mitochondrial	23	23	13	15	12	19	13	15	12	19	60.6	60.6	41.8	39.2	36.9	50	54.636	141.41	4104700000	306110000	491010000	1078000000	2229500000	164190000	12245000	19640000	43120000	89182000	369090000	431120000	492870000	543050000	15	16	13	25	69
P00505	Aspartate aminotransferase, mitochondrial	24	24	12	11	13	16	12	11	13	16	62.3	62.3	35.3	28.8	34	46	47.517	111.19	4237700000	314490000	204620000	919930000	2798600000	162990000	12096000	7869900	35382000	107640000	341150000	184410000	406490000	690830000	11	9	15	20	55	322
P34932	Heat shock 70 kDa protein 4	46	43	29	24	34	35	27	22	32	32	64	59.5	40.4	36.1	52.4	48.9	94.33	285.35	8120300000	907190000	656190000	2094000000	4462900000	162410000	18144000	13124000	41881000	89259000	899640000	851780000	951810000	920030000	35	26	34	39	134
Q13043	Serine/threonine-protein kinase 4	21	14	17	13	18	15	10	8	12	9	49.1	32	40.9	30.8	41.5	38.6	55.63	109.08	4546600000	643010000	397580000	1163300000	2342800000	162380000	22965000	14199000	41545000	83671000	469420000	505210000	538270000	612740000	25	14	24	24	87
Q99436	Proteasome subunit beta type-7	9	9	4	4	7	5	4	4	7	5	50.5	50.5	30	18.8	46.9	27.8	29.965	74.232	1782200000	157220000	125390000	507630000	991950000	162020000	14293000	11399000	46148000	90177000	140900000	261730000	154270000	203200000	6	5	9	7	27
Q9UNZ2	NSFL1 cofactor p47	19	19	11	11	16	12	11	11	16	12	60.5	60.5	40.3	37.6	48.9	40.8	40.572	128.04	3558100000	437000000	450070000	1455100000	1215900000	161730000	19864000	20458000	66141000	55267000	366120000	617490000	491110000	383140000	12	12	18	12	54	195
Q13177	Serine/threonine-protein kinase PAK 2	26	26	18	15	20	18	18	15	20	18	59.2	59.2	46.4	40.1	48.1	42.2	58.042	188.38	4180300000	482030000	447840000	1040300000	2210200000	160780000	18539000	17225000	40012000	85007000	511090000	441970000	492530000	505490000	15	14	22	20	71	4;458
Q9HC38	Glyoxalase domain-containing protein 4	14	14	9	6	11	10	9	6	11	10	49.8	49.8	29.7	22.7	39	36.1	34.793	43.583	3209700000	432720000	155890000	694200000	1926800000	160480000	21636000	7794600	34710000	96342000	420680000	236920000	370640000	352740000	9	7	12	12	40
O75955	Flotillin-1	25	25	18	15	22	18	18	15	22	18	70	70	55.7	42.4	61.4	52.2	47.355	181.33	4325900000	468680000	599930000	1289500000	1967900000	160220000	17359000	22220000	47758000	72884000	462290000	581220000	609130000	489380000	17	11	25	20	73	420
Q9UN19	Dual adapter for phosphotyrosine and 3-phosphotyrosine and 3-phosphoinositide	13	13	11	6	10	9	11	6	10	9	56.4	56.4	47.1	31.1	48.6	45.4	32.193	127.3	2713700000	378490000	231420000	952190000	1151600000	159630000	22264000	13613000	56011000	67741000	321220000	296680000	378480000	335970000	10	7	11	9	37	52
P15121	Aldose reductase	17	17	12	7	10	17	12	7	10	17	73.1	73.1	46.5	38	52.5	73.1	35.853	67.429	2869300000	263560000	143910000	564250000	1897600000	159400000	14642000	7995200	31347000	105420000	298510000	241630000	258820000	333470000	14	9	12	19	54	9
Q9C0C9	(E3-independent) E2 ubiquitin-conjugating enzyme	47	47	34	30	37	38	34	30	37	38	46.1	46.1	33.8	31.9	36.8	36.1	141.29	247.73	8436500000	1210500000	831410000	2168500000	4226000000	159180000	22840000	15687000	40915000	79737000	1116400000	946320000	925270000	1087700000	40	33	49	42	164	1160
Q9NR56	Muscleblind-like protein 1	6	6	5	5	5	5	5	5	5	5	18.6	18.6	12.1	16.5	16.5	16.5	41.817	18.457	1750300000	124690000	196760000	204180000	1224600000	159120000	11335000	17888000	18561000	111330000	158070000	160570000	143390000	252700000	4	5	5	6	20
Q02108	Guanylate cyclase soluble subunit alpha-1	34	34	23	16	24	21	23	16	24	21	57.7	57.7	43.8	27.4	37.7	34.2	77.452	147.03	5708900000	694900000	501160000	1362700000	3150200000	158580000	19303000	13921000	37852000	87506000	557220000	597970000	585950000	849680000	27	14	28	24	93	303
Q9Y678	Coatomer subunit gamma-1	38	34	22	18	30	30	19	15	26	26	54	48.3	30.7	28.5	45.2	41.4	97.717	230.47	7752300000	746860000	445730000	2236100000	4323600000	158210000	15242000	9096500	45635000	88236000	863610000	535300000	913780000	972390000	30	20	33	36	119	56;57
Q9H2K8	Serine/threonine-protein kinase TAO3	34	30	24	20	22	18	20	17	21	17	40.5	37.6	31.8	24.9	28.3	20.8	105.4	278.57	6314200000	893550000	833420000	1402400000	3184700000	157850000	22339000	20836000	35061000	79619000	827260000	820430000	707620000	797720000	31	21	27	26	105
Q15631	Translin	12	12	7	8	8	10	7	8	8	10	59.2	59.2	37.7	41.7	51.3	49.6	26.183	70.832	2048100000	176920000	225940000	580570000	1064700000	157550000	13609000	17380000	44659000	81899000	209390000	208450000	276170000	237610000	8	10	10	12	40
P23381	Tryptophan--tRNA ligase, cytoplasmic	23	23	12	13	19	17	12	13	19	17	60.7	60.7	34.4	35	51.8	51.6	53.165	128.17	3616900000	155130000	326410000	1028800000	2106600000	157260000	6744900	14192000	44729000	91592000	409960000	334750000	348270000	379540000	10	11	27	22	70	284
Q8N5K1	CDGSH iron-sulfur domain-containing protein 2	7	7	6	4	6	5	6	4	6	5	55.6	55.6	45.9	27.4	50.4	45.2	15.278	32.198	1411100000	209390000	138010000	483580000	580150000	156790000	23265000	15335000	53731000	64461000	160740000	160470000	241130000	150750000	7	4	6	8	25
Q9Y371	Endophilin-B1	15	14	11	6	11	7	11	6	10	6	44.7	42.5	28.8	23.6	38.4	18.9	40.796	118.53	2347100000	389880000	191450000	1068800000	696950000	156470000	25992000	12763000	71252000	46463000	393740000	175370000	393680000	268580000	14	8	15	6	43
Q9NQ75	Cas scaffolding protein family member 4	44	44	33	33	34	30	33	33	34	30	65.9	65.9	54.1	51.4	56.5	47.8	87.143	222.16	7941100000	849840000	1150500000	2458000000	3482800000	155710000	16664000	22559000	48195000	68290000	967690000	1059000000	1085000000	876300000	35	34	37	35	141	153;296;301;705
P62330	ADP-ribosylation factor 6	6	6	5	3	5	4	5	3	5	4	50.3	50.3	44	26.9	38.9	26.9	20.082	22.941	1245400000	68370000	101720000	292780000	782480000	155670000	8546200	12716000	36598000	97810000	121390000	108430000	130740000	136240000	6	6	5	6	23
P62140	Serine/threonine-protein phosphatase PP1-beta catalytic subunit	19	6	15	14	17	18	4	3	5	5	64.8	26.9	53.2	49.8	59.9	61.8	37.186	32.16	2644900000	169370000	86359000	561080000	1828100000	155580000	9962900	5080000	33005000	107540000	199930000	169040000	337300000	256180000	5	4	7	5	21
P53618	Coatomer subunit beta	42	42	29	24	30	28	29	24	30	28	53.5	53.5	39.5	31.7	41.8	39.7	107.14	205.7	7466100000	900250000	580480000	1943400000	4042000000	155540000	18755000	12093000	40487000	84209000	784620000	796620000	873650000	913240000	32	24	34	37	127
Q9Y394	Dehydrogenase/reductase SDR family member 7	13	13	9	7	11	11	9	7	11	11	51.6	51.6	34.8	28.3	41	45.4	38.298	60.363	2642900000	194300000	203330000	766560000	1478700000	155460000	11429000	11961000	45092000	86981000	208080000	241810000	322840000	324870000	8	9	13	14	44	138
Q5VWZ2	Lysophospholipase-like protein 1	11	11	6	5	4	10	6	5	4	10	58.2	58.2	32.5	30.4	21.5	50.2	26.316	65.127	2174200000	234640000	165970000	110090000	1663500000	155300000	16760000	11855000	7863600	118820000	138830000	288760000	143250000	286720000	6	6	5	11	28
Q13442	28 kDa heat- and acid-stable phosphoprotein	3	3	1	2	2	3	1	2	2	3	13.3	13.3	6.1	13.3	13.3	13.3	20.63	17.058	1085500000	218600000	169190000	222780000	474890000	155060000	31228000	24170000	31825000	67842000	276000000	186700000	80704000	63210000	2	2	3	4	11
P11310	Medium-chain specific acyl-CoA dehydrogenase, mitochondrial	19	19	12	12	14	14	12	12	14	14	51.8	51.8	30.2	42.8	43.2	44.7	46.588	190.14	3092700000	414120000	247550000	621120000	1809900000	154640000	20706000	12378000	31056000	90495000	460980000	254760000	326580000	348940000	13	12	15	16	56
P20645	Cation-dependent mannose-6-phosphate receptor	5	5	4	5	4	5	4	5	4	5	22.7	22.7	15.2	22.7	22.7	22.7	30.993	61.965	2162600000	273710000	302960000	345530000	1240400000	154470000	19551000	21640000	24681000	88601000	243600000	320590000	200300000	264250000	6	6	6	7	25
O43639	Cytoplasmic protein NCK2	23	22	14	13	12	15	13	12	11	15	67.4	65.3	46.1	42.1	42.1	47.9	42.915	103.86	3551200000	394010000	372080000	588020000	2197100000	154400000	17131000	16178000	25566000	95524000	391650000	406590000	388320000	387910000	16	12	15	16	59
P63279	SUMO-conjugating enzyme UBC9	7	7	3	1	6	5	3	1	6	5	53.2	53.2	32.9	7.6	37.3	47.5	18.007	22.285	924100000	24855000	21709000	223440000	654100000	154020000	4142500	3618100	37240000	109020000	50153000	0	99921000	138270000	3	1	7	7	18
Q4KMQ2	Anoctamin-6	27	27	18	15	19	22	18	15	19	22	33.2	33.2	23.6	18.5	22.5	29.6	106.16	182.56	6426700000	828400000	307540000	2064300000	3226500000	153020000	19724000	7322400	49150000	76821000	641370000	584500000	785840000	862050000	19	14	22	26	81
Q15121	Astrocytic phosphoprotein PEA-15	5	5	5	2	4	4	5	2	4	4	60	60	60	23.8	52.3	52.3	15.04	200.14	1069900000	187980000	14892000	195320000	671750000	152850000	26855000	2127400	27903000	95965000	124460000	0	119910000	198370000	6	2	5	5	18
Q8IZ83	Aldehyde dehydrogenase family 16 member A1	21	21	11	9	15	15	11	9	15	15	35	35	17.6	16.6	27.1	25.3	85.126	88.268	3667100000	394690000	321110000	884030000	2067200000	152790000	16445000	13380000	36835000	86135000	345820000	338110000	365200000	580880000	10	10	16	16	52	420
P25787	Proteasome subunit alpha type-2	10	10	6	8	6	8	6	8	6	8	59.4	59.4	43.2	56.4	43.2	53.4	25.898	69.058	1980300000	211250000	306070000	472870000	990060000	152330000	16250000	23544000	36375000	76158000	215680000	227140000	274890000	259900000	6	10	8	9	33	42
Q13158	FAS-associated death domain protein	5	5	3	1	3	5	3	1	3	5	38.5	38.5	22.6	11.5	28.8	38.5	23.279	72.497	1066200000	70463000	22770000	151450000	821470000	152310000	10066000	3252800	21636000	117350000	87534000	51651000	62204000	162740000	3	1	4	8	16
Q8NBM8	Prenylcysteine oxidase-like	11	11	6	6	8	7	6	6	8	7	28.9	28.9	19.4	19	22.5	15.6	54.646	62.539	2430000000	159810000	488840000	801310000	980030000	151870000	9988000	30553000	50082000	61252000	211270000	409720000	399480000	237810000	9	9	11	9	38
P46976	Glycogenin-1	11	11	6	7	4	7	6	7	4	7	33.7	33.7	16.9	25.7	10.3	28	39.383	58.916	2123100000	217000000	277470000	214320000	1414300000	151650000	15500000	19819000	15309000	101020000	243600000	266490000	209650000	218760000	6	9	5	9	29
P26440	Isovaleryl-CoA dehydrogenase, mitochondrial	17	17	10	8	10	13	10	8	10	13	50.9	50.9	28.9	23.7	36.4	37.6	46.65	77.618	3331500000	307020000	294600000	855260000	1874600000	151430000	13956000	13391000	38875000	85211000	309310000	364870000	503490000	277840000	11	8	12	16	47	299
P04920	Anion exchange protein 2	5	4	2	0	1	3	2	0	1	2	4.6	3.7	2.4	0	1.4	2.2	137.01	8.2853	7534600000	33152000	0	23866000	7477600000	150690000	663050	0	477320	149550000	33152000	0	0	0	2	0	1	3	6
P27169	Serum paraoxonase/arylesterase 1	11	11	9	10	11	8	9	10	11	8	46.2	46.2	34.6	43.7	46.2	28.5	39.731	94.617	2252600000	498520000	567140000	621070000	565830000	150170000	33235000	37809000	41405000	37722000	415140000	517830000	286310000	270910000	12	13	12	9	46	224
Q13126	S-methyl-5-thioadenosine phosphorylase	16	16	11	14	11	12	11	14	11	12	62.5	62.5	45.9	53	44.2	54.8	31.236	69.822	2840000000	247060000	382390000	386460000	1824000000	149470000	13003000	20126000	20340000	96002000	292500000	307720000	238880000	414020000	10	14	12	18	54
Q9H244	P2Y purinoceptor 12	4	4	3	1	2	4	3	1	2	4	11.4	11.4	6.7	2	6.7	11.4	39.438	15.221	2090900000	170290000	182020000	462530000	1276000000	149350000	12163000	13001000	33038000	91145000	224340000	0	163720000	308620000	3	1	2	5	11
O95721	Synaptosomal-associated protein 29	11	11	6	8	11	8	6	8	11	8	50.8	50.8	31.4	39.5	50.8	43.4	28.97	40.046	1938800000	260230000	265340000	808130000	605100000	149140000	20017000	20411000	62164000	46546000	297280000	238780000	345520000	165930000	7	7	10	7	31	135
Q969M3	Protein YIPF5	1	1	1	1	1	1	1	1	1	1	3.5	3.5	3.5	3.5	3.5	3.5	27.989	2.0772	298150000	23177000	40820000	51549000	182600000	149070000	11589000	20410000	25775000	91301000	0	40628000	0	44664000	1	2	1	2	6
P08865	40S ribosomal protein SA	9	9	6	5	7	5	6	5	7	5	42.7	42.7	31.5	24.1	39.3	26.1	32.854	29.551	1936300000	899710000	97586000	213550000	725470000	148950000	69208000	7506600	16427000	55805000	249830000	246940000	253880000	522660000	6	4	6	4	20
O00244	Copper transport protein ATOX1	4	4	2	3	2	2	2	3	2	2	64.7	64.7	38.2	63.2	36.8	36.8	7.4016	11.467	595140000	42923000	71314000	134630000	346270000	148780000	10731000	17829000	33658000	86568000	58089000	73999000	58014000	70968000	3	3	3	4	13
Q8TEA8	D-aminoacyl-tRNA deacylase 1	6	6	3	3	5	5	3	3	5	5	50.7	50.7	18.7	26.3	37.3	47.4	23.423	69.04	1188000000	205810000	69214000	124380000	788600000	148500000	25726000	8651800	15547000	98575000	105600000	131090000	105840000	182640000	3	3	5	6	17
P14550	Aldo-keto reductase family 1 member A1	16	16	12	12	13	11	12	12	13	11	69.5	69.5	57.5	44.6	47.4	41.5	36.573	75.84	3257400000	350880000	426260000	753930000	1726300000	148060000	15949000	19375000	34270000	78468000	331090000	416800000	367750000	387960000	14	13	15	19	61
Q9UMX5	Neudesin	9	9	6	6	5	7	6	6	5	7	61.6	61.6	41.9	50	36	47.1	18.856	29.343	1623500000	248400000	202180000	307740000	865160000	147590000	22582000	18380000	27977000	78651000	268780000	201890000	145560000	187840000	7	7	7	8	29
Q12982	BCL2/adenovirus E1B 19 kDa protein-interacting protein 2	10	10	6	3	8	8	6	3	8	8	31.8	31.8	24.5	10.5	27.1	29.3	36.017	27.635	1614900000	112720000	33855000	303330000	1165000000	146810000	10248000	3077800	27575000	105910000	114540000	58046000	102370000	277600000	8	4	10	12	34
P00367	Glutamate dehydrogenase 1, mitochondrial	24	24	18	11	17	19	18	11	17	19	52.7	52.7	40.9	28.5	36.6	47.8	61.397	158.47	4841000000	568720000	281170000	1327700000	2663400000	146700000	17234000	8520300	40233000	80710000	511730000	462750000	546230000	589670000	17	11	19	24	71	406
Q9NZ08	Endoplasmic reticulum aminopeptidase 1	37	37	19	23	22	30	19	23	22	30	48	48	23.9	29.3	31	38.8	107.23	160.81	6737200000	448600000	939170000	1044600000	4304800000	146460000	9752200	20417000	22708000	93584000	493620000	992970000	542410000	889170000	18	23	24	30	95
P08134	Rho-related GTP-binding protein RhoC	14	6	11	10	12	12	3	3	5	5	69.4	26.4	63.2	62.2	63.7	64.8	22.006	17.689	1171100000	42993000	130320000	410240000	587510000	146380000	5374100	16290000	51280000	73439000	92712000	164910000	138290000	110870000	3	5	8	6	22	117
P63208	S-phase kinase-associated protein 1	9	9	3	6	6	7	3	6	6	7	54	54	19.6	43.6	42.9	38.7	18.658	66.984	1461700000	130270000	197430000	261800000	872220000	146170000	13027000	19743000	26180000	87222000	170460000	182800000	166510000	141840000	3	7	6	9	25
Q14008	Cytoskeleton-associated protein 5	92	92	57	51	57	67	57	51	57	67	51.9	51.9	36	31.1	33.5	41.4	225.49	323.31	15458000000	1611100000	1403300000	3301000000	9142700000	145830000	15199000	13239000	31142000	86252000	1609000000	1595300000	1521800000	2049000000	63	57	66	78	264
Q13976	cGMP-dependent protein kinase 1	27	27	17	13	17	22	17	13	17	22	43.5	43.5	28.6	24	30.1	34.3	76.364	172.49	5103600000	562970000	303270000	1266600000	2970800000	145820000	16085000	8664900	36189000	84879000	564740000	376620000	627260000	606610000	16	14	19	25	74	244
O15533	Tapasin	10	10	7	2	7	8	7	2	7	8	41.1	41.1	20.8	9.6	25.2	33.3	47.625	45.914	2041200000	204020000	95141000	500970000	1241000000	145800000	14573000	6795800	35783000	88645000	174900000	116930000	171020000	371670000	7	2	7	11	27
P55160	Nck-associated protein 1-like	43	41	25	26	34	36	24	25	33	34	48.7	47.1	28	28.6	36.7	43.7	128.15	323.31	9117600000	789190000	1094800000	2126500000	5107100000	144720000	12527000	17377000	33754000	81065000	904940000	1012600000	968520000	1228800000	34	33	42	42	151	69
Q16718	NADH dehydrogenase [ubiquinone] 1 alpha subcomplex subunit 5	5	5	3	2	4	5	3	2	4	5	65.5	65.5	38.8	31	51.7	65.5	13.459	40.496	722930000	58187000	41022000	209020000	414710000	144590000	11637000	8204300	41803000	82941000	63935000	53912000	88946000	90589000	3	1	3	5	12
Q9UHY1	Nuclear receptor-binding protein	14	14	10	8	7	10	10	8	7	10	39.8	39.8	26.4	26.2	21.1	29.2	59.844	138.73	2452000000	387800000	210670000	772500000	1081100000	144240000	22812000	12393000	45441000	63591000	318130000	252390000	393520000	256330000	12	9	7	13	41
Q684P5	Rap1 GTPase-activating protein 2	27	27	19	20	21	21	19	20	21	21	46.6	46.6	35.2	37.4	37.8	34.7	80.055	194.1	4608200000	555900000	558860000	1258300000	2235200000	144010000	17372000	17464000	39322000	69849000	595470000	572940000	515750000	558710000	17	22	24	27	90	487
P14317	Hematopoietic lineage cell-specific protein	16	16	9	11	8	8	9	11	8	8	36.6	36.6	23.5	23.3	22.8	20.4	54.013	47.619	2586400000	404080000	373110000	853270000	955900000	143690000	22449000	20728000	47404000	53106000	322670000	432760000	396920000	249730000	13	12	10	11	46
Q9H3U1	Protein unc-45 homolog A	45	45	25	24	34	33	25	24	34	33	61.4	61.4	39.9	38.1	49.8	50.2	103.08	323.31	7873400000	574350000	482580000	1792400000	5024100000	143150000	10443000	8774200	32589000	91348000	729290000	633750000	835050000	898700000	25	26	38	39	128
P62495	Eukaryotic peptide chain release factor subunit 1	20	20	15	10	14	13	15	10	14	13	50.6	50.6	40	27.9	37.3	33.6	49.03	132.39	3575700000	378340000	170130000	933990000	2093300000	143030000	15134000	6805300	37360000	83731000	356760000	243720000	424180000	468080000	17	12	17	17	63
P49327	Fatty acid synthase	110	110	61	53	74	75	61	53	74	75	63.2	63.2	32.4	31.3	44.1	46	273.42	323.31	17854000000	1815700000	1413600000	4276600000	10348000000	142830000	14526000	11309000	34213000	82787000	1986900000	1622400000	1895500000	2232500000	60	51	76	82	269	220;306;949;1191
Q9UHV9	Prefoldin subunit 2	6	6	2	4	4	4	2	4	4	4	46.8	46.8	15.6	28.6	33.8	29.2	16.648	60.661	1426800000	71038000	128500000	218940000	1008400000	142680000	7103800	12850000	21894000	100840000	130900000	172190000	123540000	118160000	2	4	4	6	16
O75844	CAAX prenyl protease 1 homolog	15	15	9	10	9	12	9	10	9	12	34.3	34.3	23.6	20.2	21.7	32.6	54.812	135.4	2708400000	275890000	201740000	683720000	1547000000	142550000	14521000	10618000	35985000	81422000	274970000	224340000	368210000	304680000	11	10	10	14	45
P11940	Polyadenylate-binding protein 1	24	15	19	15	13	19	12	11	9	12	46.5	29.1	31.6	34.9	31.4	35.2	70.67	141.24	5099300000	665690000	467690000	743710000	3222200000	141650000	18491000	12991000	20659000	89505000	547700000	513290000	567520000	616380000	25	17	14	21	77
P56378	6.8 kDa mitochondrial proteolipid	2	2	2	2	2	1	2	2	2	1	24.1	24.1	24.1	24.1	24.1	12.1	6.662	2.7591	564420000	113760000	52368000	206230000	192070000	141110000	28441000	13092000	51556000	48017000	106530000	52098000	103030000	0	2	2	2	1	7
P28161	Glutathione S-transferase Mu 2	13	7	8	3	8	12	4	2	6	7	68.3	40.4	45.4	17.4	42.2	64.2	25.744	44.312	2256900000	210720000	34267000	625620000	1386300000	141060000	13170000	2141700	39101000	86645000	202450000	63764000	293910000	313770000	8	3	8	14	33
Q08209	Serine/threonine-protein phosphatase 2B catalytic subunit alpha isoform	19	11	11	9	8	16	6	4	3	10	43.4	30.1	22.3	19.4	16.9	38.8	58.687	59.62	3244100000	398980000	233770000	609580000	2001700000	141050000	17347000	10164000	26504000	87032000	434050000	344830000	255990000	369010000	10	9	8	18	45	326
P28070	Proteasome subunit beta type-4	7	7	4	5	6	5	4	5	6	5	45.1	45.1	22.7	28.4	36	29.2	29.204	63.782	1549300000	175360000	219210000	570560000	584150000	140840000	15942000	19928000	51869000	53105000	186100000	192080000	322860000	100270000	5	6	7	7	25
O43150	Arf-GAP with SH3 domain, ANK repeat and PH domain-containing protein 2	41	38	31	25	30	29	29	23	27	27	49.9	47.9	41.3	36	41.9	40.7	111.65	280.59	7160800000	813360000	691920000	1681900000	3973700000	140410000	15948000	13567000	32978000	77915000	802650000	787770000	848760000	815050000	35	26	30	35	126	332;580
P51970	NADH dehydrogenase [ubiquinone] 1 alpha subcomplex subunit 8	4	4	3	4	3	3	3	4	3	3	34.9	34.9	27.3	34.9	22.7	22.7	20.105	22.449	1259300000	67478000	80559000	291010000	820250000	139920000	7497600	8950900	32335000	91139000	78632000	58902000	163830000	181850000	3	5	5	6	19
P36507	Dual specificity mitogen-activated protein kinase kinase 2	19	12	12	10	14	13	8	8	10	10	63	47	39.2	36.2	46.8	45.5	44.424	120.56	2793200000	283170000	174230000	601270000	1734600000	139660000	14158000	8711700	30063000	86728000	260410000	278330000	285090000	324920000	12	12	16	16	56	335
O00629	Importin subunit alpha-3	14	9	6	10	8	7	5	7	4	3	42.6	30.7	17.3	36.5	25.3	19	57.886	99.362	2220900000	164300000	260840000	536010000	1259700000	138810000	10269000	16303000	33500000	78733000	167310000	163250000	207720000	442480000	7	11	10	9	37
P04003	C4b-binding protein alpha chain	23	23	18	18	17	7	18	18	17	7	53.1	53.1	43.7	44.7	36.3	15.4	67.033	103.89	4300600000	1502600000	1269900000	1092200000	435860000	138730000	48470000	40966000	35231000	14060000	1326600000	1367000000	504880000	183130000	23	21	20	9	73
P45974	Ubiquitin carboxyl-terminal hydrolase 5	34	34	24	21	19	23	24	21	19	23	49.7	49.7	35.9	31.8	29.7	38.7	95.785	190.61	5402100000	611120000	557160000	1131900000	3101900000	138520000	15670000	14286000	29023000	79537000	520380000	591600000	639070000	698450000	26	27	24	31	108
P51571	Translocon-associated protein subunit delta	6	6	3	5	4	6	3	5	4	6	37	37	24.3	31.2	30.6	37	18.998	21.46	966260000	100770000	149780000	260130000	455580000	138040000	14395000	21397000	37161000	65083000	103510000	107070000	170000000	101480000	4	6	4	7	21
O95831	Apoptosis-inducing factor 1, mitochondrial	24	24	11	14	16	19	11	14	16	19	49.3	49.3	23	29	34.1	43.4	66.9	118.83	4266700000	437600000	326850000	1031700000	2470600000	137640000	14116000	10543000	33281000	79697000	467900000	360240000	469360000	548200000	13	15	18	21	67
Q9H0P0	Cytosolic 5-nucleotidase 3A	20	20	9	13	14	16	9	13	14	16	66.7	66.7	33.9	44.6	49.1	60.4	37.948	78.653	2876600000	151360000	232530000	874240000	1618500000	136980000	7207500	11073000	41630000	77070000	200150000	262770000	476800000	244490000	10	15	13	21	59
Q13884	Beta-1-syntrophin	22	22	15	11	16	19	15	11	16	19	52.4	52.4	32	26.4	38.7	46.1	58.06	94.469	4243900000	724690000	390470000	1053400000	2075300000	136900000	23377000	12596000	33982000	66946000	671140000	461540000	494820000	482210000	18	12	18	25	73	461
P11177	Pyruvate dehydrogenase E1 component subunit beta, mitochondrial	15	15	11	11	10	12	11	11	10	12	51.5	51.5	41.5	35.9	37.9	44.3	39.233	79.502	2873400000	280870000	324010000	803070000	1465400000	136830000	13375000	15429000	38241000	69782000	292140000	296730000	393370000	352230000	15	12	13	14	54
P09972	Fructose-bisphosphate aldolase C	18	12	11	8	12	13	6	2	6	8	55.8	44.2	38.5	22.8	36.5	40.9	39.455	112.89	3141400000	214540000	310370000	610450000	2006000000	136580000	9327700	13495000	26541000	87218000	194920000	244100000	249120000	295530000	8	4	9	9	30	179;180;181;331
Q9Y3C8	Ubiquitin-fold modifier-conjugating enzyme 1	7	7	5	5	4	6	5	5	4	6	39.5	39.5	35.9	30.5	31.1	39.5	19.458	17.167	1091000000	110250000	85652000	115240000	779850000	136370000	13781000	10707000	14405000	97481000	95730000	72701000	71642000	199540000	5	4	3	9	21
Q9H0R4	Haloacid dehalogenase-like hydrolase domain-containing protein 2	9	9	4	5	8	7	4	5	8	7	66.4	66.4	29.7	37.1	53.3	60.6	28.536	48.962	1635900000	132530000	107030000	595300000	801080000	136330000	11044000	8919400	49608000	66757000	131100000	170010000	233900000	176170000	5	4	9	8	26
P40763	Signal transducer and activator of transcription 3	34	34	22	16	21	25	22	16	21	25	62.2	62.2	40.8	27.5	41	49.7	88.067	279.21	5314600000	620000000	477790000	1007600000	3209200000	136270000	15897000	12251000	25835000	82287000	593440000	491810000	514130000	748400000	25	20	22	24	91	189;401
Q9HBH0	Rho-related GTP-binding protein RhoF	9	9	8	2	3	7	8	2	3	7	57.8	57.8	52.6	10	18.5	42.2	23.625	30.673	1633600000	180970000	40777000	88652000	1323200000	136130000	15081000	3398100	7387700	110270000	167480000	44028000	51346000	323160000	11	2	3	10	26
P55809	Succinyl-CoA:3-ketoacid coenzyme A transferase 1, mitochondrial	20	20	11	12	11	16	11	12	11	16	51	51	31.3	35.6	32.1	41.7	56.157	121.51	3379500000	305780000	284370000	845350000	1944000000	135180000	12231000	11375000	33814000	77759000	268950000	351760000	431030000	404680000	14	13	13	20	60
P48739	Phosphatidylinositol transfer protein beta isoform	14	13	7	8	10	11	6	8	10	10	60.5	57.2	25.8	38	40.6	48	31.54	42.539	2425300000	187960000	194250000	600650000	1442400000	134740000	10442000	10791000	33370000	80134000	211030000	211860000	276850000	312940000	9	9	11	14	43
O14561	Acyl carrier protein, mitochondrial	3	3	2	2	3	2	2	2	3	2	15.4	15.4	15.4	15.4	15.4	15.4	17.417	10.213	942710000	122410000	91466000	254190000	474650000	134670000	17487000	13067000	36312000	67807000	127800000	84022000	101990000	133680000	3	4	5	2	14
P35606	Coatomer subunit beta	43	43	30	23	35	28	30	23	35	28	62.6	62.6	44.8	37	53.2	37.5	102.49	177.93	6444900000	1006400000	566550000	1709900000	3162000000	134270000	20966000	11803000	35623000	65876000	969260000	621540000	747340000	793700000	28	22	37	31	118	363
P67775	Serine/threonine-protein phosphatase 2A catalytic subunit alpha isoform	18	2	12	7	12	12	1	0	1	1	78	6.8	51.8	23	52.4	61.2	35.594	166.75	2147800000	291230000	165790000	337220000	1353500000	134240000	18202000	10362000	21076000	84596000	223670000	197120000	203560000	319270000	12	7	11	15	45	232
P49591	Serine--tRNA ligase, cytoplasmic	27	27	14	14	19	18	14	14	19	18	57.4	57.4	30.4	36.2	40.7	44	58.777	166.15	3624200000	357980000	265410000	931300000	2069500000	134230000	13259000	9829900	34493000	76649000	338770000	275740000	388990000	556780000	13	16	24	23	76
Q86UF1	Tetraspanin-33	5	5	3	3	1	4	3	3	1	4	16.6	16.6	11.3	13.4	3.5	16.6	31.538	58.068	1072800000	56788000	93874000	40662000	881500000	134100000	7098500	11734000	5082800	110190000	122340000	88661000	0	154700000	3	3	1	6	13
Q9Y333	U6 snRNA-associated Sm-like protein LSm2	7	7	4	1	6	6	4	1	6	6	76.8	76.8	37.9	8.4	68.4	75.8	10.834	32.381	804540000	52060000	20754000	192210000	539520000	134090000	8676700	3458900	32035000	89920000	65213000	0	81646000	126210000	5	1	8	9	23
P40306	Proteasome subunit beta type-10	9	9	4	6	5	5	4	6	5	5	42.5	42.5	17.9	35.2	27.8	30	28.936	112.13	1339800000	88631000	149640000	395430000	706080000	133980000	8863100	14964000	39543000	70608000	139430000	149320000	132300000	172720000	3	7	6	7	23
Q7Z4H4	ADM2	1	1	1	0	1	1	1	0	1	1	8.8	8.8	8.8	0	8.8	8.8	15.865	3.1714	1071400000	174690000	0	869050000	27634000	133920000	21836000	0	108630000	3454200	0	0	0	6751100	1	0	1	2	4
P33176	Kinesin-1 heavy chain	53	53	30	31	41	37	30	31	41	37	64.2	64.2	36	39	50.7	46.2	109.68	295.5	8030000000	1002200000	1005200000	2316700000	3705900000	133830000	16704000	16753000	38612000	61765000	1092800000	1038500000	1025300000	827090000	34	35	41	42	152
P27987	Inositol-trisphosphate 3-kinase B	14	14	8	3	11	7	8	3	11	7	19.2	19.2	11.1	4.4	15.6	8.4	102.38	32.615	7215900000	81183000	27914000	219970000	6886800000	133630000	1503400	516920	4073500	127530000	290130000	306250000	359380000	925980000	7	3	11	9	30
P61201	COP9 signalosome complex subunit 2	19	19	11	13	16	15	11	13	16	15	47.6	47.6	26	33.4	40.2	40.4	51.596	92.011	2803700000	343330000	227750000	796800000	1435800000	133510000	16349000	10845000	37943000	68371000	342310000	265450000	333230000	345390000	16	15	20	21	72
Q9UEY8	Gamma-adducin	25	24	17	13	18	16	16	13	17	16	42.6	41.5	32.9	24.1	33.6	29.7	79.154	110.95	3729300000	509050000	379440000	1075200000	1765600000	133190000	18180000	13552000	38399000	63059000	454290000	409260000	431780000	522190000	16	17	24	17	74	457;630
P06727	Apolipoprotein A-IV	27	27	23	17	9	10	23	17	9	10	62.6	62.6	55.6	41.2	24.7	25.5	45.398	133.47	3454800000	1377700000	1244000000	361470000	471690000	132880000	52988000	47846000	13903000	18142000	1239300000	1268000000	266630000	126590000	25	17	10	10	62
P01619	Immunoglobulin kappa variable 3-20	4	1	3	3	3	3	1	1	1	1	27.6	7.8	27.6	27.6	27.6	27.6	12.557	31.719	662420000	78906000	100060000	115340000	368120000	132480000	15781000	20012000	23068000	73623000	78521000	121420000	59224000	62925000	3	3	3	4	13
Q9H0E2	Toll-interacting protein	10	10	9	6	6	7	9	6	6	7	45.3	45.3	42.7	29.6	31.4	33.9	30.281	55.249	1853800000	209990000	191920000	637820000	814020000	132410000	14999000	13709000	45558000	58144000	194510000	208610000	233660000	259340000	10	6	7	8	31	93
P53597	Succinate--CoA ligase [ADP/GDP-forming] subunit alpha, mitochondrial	11	11	7	6	9	9	7	6	9	9	35.8	35.8	24.3	22.5	31.5	31.2	36.249	53.88	1852600000	178180000	119380000	687760000	867320000	132330000	12727000	8527500	49125000	61951000	187080000	159990000	254200000	226950000	8	4	11	9	32
O15078	Centrosomal protein of 290 kDa	2	2	1	2	1	1	1	2	1	1	0.7	0.7	0.4	0.7	0.4	0.4	290.38	3.2145	19007000000	617510000	105420000	1419400000	16865000000	131990000	4288300	732100	9857000	117120000	0	105060000	0	0	1	2	2	1	6
O60925	Prefoldin subunit 1	5	5	3	4	4	4	3	4	4	4	32	32	23.8	25.4	25.4	25.4	14.21	12.65	1055300000	134190000	72931000	180590000	667570000	131910000	16774000	9116300	22573000	83446000	173570000	92636000	94295000	93264000	4	3	4	3	14
O60749	Sorting nexin-2	20	18	14	10	15	17	12	9	13	15	41.6	37.6	29.9	22.2	32.9	35.5	58.47	99.241	3548500000	448990000	228350000	978680000	1892500000	131430000	16629000	8457500	36248000	70092000	428930000	350560000	434170000	379420000	16	10	16	19	61
Q9H444	Charged multivesicular body protein 4b	7	7	4	5	6	6	4	5	6	6	39.3	39.3	22.8	32.1	39.3	37.9	24.95	57.962	1838400000	158660000	337350000	475530000	866820000	131310000	11333000	24096000	33966000	61916000	141700000	315440000	288650000	181510000	5	7	7	7	26
Q8IVB4	Sodium/hydrogen exchanger 9	14	14	7	9	9	9	7	9	9	9	28.8	28.8	14.9	17.8	18.9	21.2	72.564	57.619	2491600000	218110000	338010000	639530000	1296000000	131140000	11479000	17790000	33659000	68209000	324450000	234880000	356860000	252170000	7	9	9	9	34	511
P62333	26S proteasome regulatory subunit 10B	20	20	11	11	16	15	11	11	16	15	64	64	37.3	36	56	48.3	44.172	95.306	2751700000	364590000	231400000	994910000	1160800000	131030000	17361000	11019000	47377000	55275000	365690000	303820000	391700000	276100000	14	10	19	15	58
Q9Y6A9	Signal peptidase complex subunit 1	2	2	1	1	2	2	1	1	2	2	26.5	26.5	14.7	14.7	26.5	26.5	11.805	6.1794	261620000	0	11386000	75097000	175130000	130810000	0	5693100	37548000	87567000	0	0	32538000	45099000	1	0	2	2	5
P84095	Rho-related GTP-binding protein RhoG	9	8	5	6	9	8	4	5	8	7	58.6	52.9	41.9	36.6	58.6	48.2	21.308	31.673	1438100000	70923000	159110000	452590000	755490000	130740000	6447500	14464000	41144000	68681000	118210000	176970000	162820000	166090000	4	6	9	7	26
Q6ZNJ1	Neurobeachin-like protein 2	87	87	49	45	51	67	49	45	51	67	45.7	45.7	26.1	26.2	28.3	37.3	302.51	323.31	15266000000	810250000	1029000000	3035200000	10392000000	130480000	6925200	8794700	25942000	88821000	1108100000	1395800000	1462500000	1816700000	45	50	62	83	240
Q93052	Lipoma-preferred partner	22	22	18	16	12	14	18	16	12	14	55.9	55.9	46.2	43.5	36.4	33.7	65.746	110.65	3386500000	726150000	590540000	923330000	1146400000	130250000	27929000	22713000	35513000	44093000	581830000	560670000	494350000	381040000	29	22	15	18	84
O95168	NADH dehydrogenase [ubiquinone] 1 beta subcomplex subunit 4	4	4	3	3	3	4	3	3	3	4	41.9	41.9	31.8	31.8	31.8	41.9	15.208	13.058	650790000	55229000	44520000	119980000	431070000	130160000	11046000	8903900	23995000	86213000	44860000	55382000	71420000	88926000	4	3	4	6	17
P08574	Cytochrome c1, heme protein, mitochondrial	13	13	6	8	8	12	6	8	8	12	44.9	44.9	27.7	32	33.2	44.9	35.422	46.977	2211500000	230330000	248410000	570820000	1161900000	130090000	13549000	14612000	33578000	68348000	296980000	250160000	246550000	232970000	7	7	11	16	41
Q04941	Proteolipid protein 2	1	1	1	0	1	1	1	0	1	1	8.6	8.6	8.6	0	8.6	8.6	16.691	6.7555	647180000	54782000	0	485000000	107390000	129440000	10956000	0	97000000	21479000	0	0	0	26237000	1	0	1	1	3
Q9BT78	COP9 signalosome complex subunit 4	23	23	12	13	18	17	12	13	18	17	76.4	76.4	36.7	41.4	58.9	60.8	46.268	115.34	3361300000	267370000	255410000	1017900000	1820700000	129280000	10283000	9823600	39150000	70025000	436750000	297140000	342610000	362580000	13	13	21	18	65
Q16881	Thioredoxin reductase 1, cytoplasmic	16	15	10	10	10	15	9	9	9	14	36.2	33.9	24.2	21.1	20.8	35.3	70.905	89.058	4126500000	372410000	361660000	920860000	2471600000	128950000	11638000	11302000	28777000	77236000	415060000	350770000	471090000	525810000	10	9	14	20	53
Q53FT3	Protein Hikeshi	5	5	3	2	2	5	3	2	2	5	24.4	24.4	19.3	12.7	14.7	24.4	21.627	18.323	643790000	60686000	15278000	107490000	460330000	128760000	12137000	3055600	21498000	92067000	40960000	42415000	58044000	96838000	3	1	3	6	13
P11277	Spectrin beta chain, erythrocytic	112	105	63	58	85	84	59	54	79	78	61.5	58.1	37.9	35.6	48.3	47.3	246.47	323.31	16350000000	1846900000	1218300000	4285500000	8999100000	128740000	14542000	9593000	33744000	70859000	1882700000	1740100000	1731600000	1891100000	70	60	92	100	322	1151
O00410	Importin-5	41	41	24	23	23	36	24	23	23	36	48.1	48.1	29.8	29.1	26.3	43.1	123.63	310.59	7178200000	630540000	661350000	1456100000	4430100000	128180000	11260000	11810000	26002000	79110000	666020000	690960000	838920000	851810000	24	23	24	40	111
P35914	Hydroxymethylglutaryl-CoA lyase, mitochondrial	11	11	9	5	9	9	9	5	9	9	36.3	36.3	33.5	18.2	31.1	29.8	34.36	54.273	2049000000	202100000	98546000	567040000	1181300000	128060000	12631000	6159100	35440000	73833000	179440000	135560000	274390000	262670000	11	5	7	11	34
P16152	Carbonyl reductase [NADPH] 1	15	13	11	10	12	9	9	8	10	7	67.9	57.4	56.7	50.9	46.6	37.9	30.375	81.856	2169900000	230570000	262970000	965700000	710700000	127640000	13563000	15469000	56806000	41806000	235080000	276360000	356790000	246200000	12	10	14	10	46
Q96P48	Arf-GAP with Rho-GAP domain, ANK repeat and PH domain-containing protein 1	50	50	35	30	34	34	35	30	34	34	47	47	34.6	28.5	34.7	31	162.19	256.47	8278100000	986260000	644470000	2207300000	4440000000	127350000	15173000	9914900	33959000	68308000	980010000	735880000	857480000	1157500000	44	28	45	48	165	793
Q13526	Peptidyl-prolyl cis-trans isomerase NIMA-interacting 1	7	7	6	4	5	7	6	4	5	7	51.5	51.5	48.5	38	44.2	51.5	18.243	44.279	1269700000	126010000	58126000	280460000	805130000	126970000	12601000	5812600	28046000	80513000	121190000	139180000	149200000	101230000	5	3	5	7	20	90
Q9BWM7	Sideroflexin-3	19	18	8	8	15	11	7	7	14	11	69.8	63.9	31.8	35.2	57.9	42.4	35.503	99.919	2528500000	198600000	165450000	964220000	1200200000	126430000	9929800	8272400	48211000	60012000	203100000	239190000	266500000	346410000	7	8	18	13	46
O43674	NADH dehydrogenase [ubiquinone] 1 beta subcomplex subunit 5, mitochondrial	7	7	2	2	4	5	2	2	4	5	29.6	29.6	9.5	7.9	19.6	21.7	21.75	12.622	1007100000	390690000	267070000	61646000	287730000	125890000	48836000	33384000	7705700	35966000	0	0	43116000	55785000	1	2	4	6	13
P50225	Sulfotransferase 1A1	15	8	13	12	8	13	7	6	3	6	66.8	38.3	60	57.6	35.6	61.7	34.165	49.081	2389800000	188610000	502040000	153520000	1545700000	125780000	9927000	26423000	8080100	81351000	183160000	482030000	140350000	332270000	10	7	4	7	28
Q32MZ4	Leucine-rich repeat flightless-interacting protein 1	24	23	15	16	15	16	14	15	14	15	34.9	33.4	23.3	23.8	23.9	23.9	89.252	155.4	4272800000	775200000	666950000	1522800000	1307800000	125670000	22800000	19616000	44790000	38464000	839080000	649880000	627820000	318790000	17	17	15	16	65
O95834	Echinoderm microtubule-associated protein-like 2	20	20	12	11	13	18	12	11	13	18	43.8	43.8	29	25.1	29.9	37.6	70.678	143.85	3629900000	399360000	335890000	605870000	2288800000	125170000	13771000	11582000	20892000	78925000	344800000	317330000	351030000	561290000	11	11	14	20	56
Q92530	Proteasome inhibitor PI31 subunit	7	7	4	2	4	4	4	2	4	4	28.8	28.8	24	14.8	25.1	20.7	29.816	64.976	1373800000	74669000	55851000	274310000	968980000	124890000	6788000	5077300	24937000	88089000	82524000	73812000	104320000	225150000	6	3	5	4	18
P63010	AP-2 complex subunit beta	41	20	29	27	34	35	14	15	17	18	50.3	30.5	36.4	33.3	43.3	46.5	104.55	103.97	5467100000	474410000	459530000	1177800000	3355400000	124250000	10782000	10444000	26768000	76258000	498440000	519230000	573500000	705180000	18	16	20	24	78
O00231	26S proteasome non-ATPase regulatory subunit 11	24	24	21	16	16	16	21	16	16	16	59.7	59.7	55.5	43.1	46.2	40.8	47.463	99.566	3345900000	488070000	363440000	809730000	1684600000	123920000	18077000	13461000	29990000	62393000	423250000	390230000	400130000	424010000	22	17	16	20	75
O75351	Vacuolar protein sorting-associated protein 4B	17	12	9	9	10	14	8	6	7	9	44.1	34.5	25.5	24.3	26.6	34.9	49.301	52.353	3093300000	292880000	230910000	620190000	1949300000	123730000	11715000	9236300	24807000	77973000	317050000	294190000	309310000	366500000	11	10	10	17	48
Q9Y6F6	Protein MRVI1	34	34	20	19	27	19	20	19	27	19	47.2	47.2	27.1	26.9	38.3	27.5	97.929	173.19	5308300000	705080000	561870000	1968800000	2072600000	123450000	16397000	13067000	45785000	48200000	656650000	585840000	891650000	550910000	22	21	32	21	96	722
Q4G0F5	Vacuolar protein sorting-associated protein 26B	18	17	11	13	14	15	11	12	14	14	61.3	59.2	38.4	51.8	48.5	54.5	39.154	77.344	2468900000	270350000	267500000	630240000	1300800000	123440000	13517000	13375000	31512000	65039000	311390000	231290000	299650000	304880000	9	13	12	16	50	332
O00233	26S proteasome non-ATPase regulatory subunit 9	11	11	9	7	7	8	9	7	7	8	44.8	44.8	39.9	30.9	35	30	24.682	32.053	1479500000	242090000	226860000	403850000	606700000	123290000	20174000	18905000	33655000	50558000	233260000	241810000	152690000	162730000	10	7	6	8	31
Q9H3K6	BolA-like protein 2	5	5	4	5	3	3	4	5	3	3	69.8	69.8	59.3	69.8	43	40.7	10.116	18.915	614330000	111820000	113770000	83684000	305060000	122870000	22363000	22754000	16737000	61013000	77862000	100990000	57366000	102350000	8	6	4	2	20
Q9UDW1	Cytochrome b-c1 complex subunit 9	2	2	2	1	2	2	2	1	2	2	38.1	38.1	38.1	11.1	38.1	38.1	7.3084	60.643	489950000	37816000	10892000	49290000	391950000	122490000	9454000	2723000	12323000	97987000	33960000	0	35128000	87357000	2	1	2	3	8
P61165	Transmembrane protein 258	1	1	0	1	1	1	0	1	1	1	10.1	10.1	0	10.1	10.1	10.1	9.0788	2.2787	244680000	0	12789000	61892000	170000000	122340000	0	6394600	30946000	84998000	0	0	0	28490000	0	1	2	2	5
Q01082	Spectrin beta chain, non-erythrocytic 1	128	117	80	85	102	88	73	79	92	79	63.7	58.8	44.3	48.2	54.5	46	274.61	323.31	17365000000	1952800000	2576300000	5737700000	7098000000	122290000	13752000	18143000	40406000	49986000	2025400000	2661400000	2216100000	2004700000	91	97	115	94	397	1387;2130;2183
Q16891	MICOS complex subunit MIC60	36	36	19	18	26	26	19	18	26	26	58.6	58.6	27.8	35.2	43	47	83.677	127.41	5367300000	772610000	438830000	1451600000	2704300000	121980000	17559000	9973400	32992000	61460000	718000000	565730000	604810000	655730000	24	19	29	32	104
Q9H7M9	V-type immunoglobulin domain-containing suppressor of T-cell activation	6	6	4	2	5	4	4	2	5	4	21.2	21.2	12.5	5.8	18.3	13.2	33.908	16.956	1706800000	272370000	267400000	719430000	447610000	121920000	19455000	19100000	51388000	31972000	293620000	256700000	279250000	152510000	5	2	7	6	20
Q96QR8	Transcriptional activator protein Pur-beta	11	10	4	3	6	10	4	2	5	9	45.5	43.3	22.4	10.9	18.9	41.3	33.24	35.046	1094600000	57550000	58944000	245840000	732280000	121620000	6394400	6549300	27315000	81365000	116870000	62768000	82927000	146710000	4	3	5	9	21
P36639	7,8-dihydro-8-oxoguanine triphosphatase	4	4	1	2	1	1	1	2	1	1	16.2	16.2	6.6	6.6	3.6	6.1	22.519	6.2924	1212700000	9725200	15714000	1178100000	9143200	121270000	972520	1571400	117810000	914320	0	15661000	0	0	1	1	1	0	3
P51665	26S proteasome non-ATPase regulatory subunit 7	11	11	6	7	8	7	6	7	8	7	51.9	51.9	27.5	29.6	40.4	36.1	37.025	58.895	1813000000	135770000	152070000	423830000	1101300000	120860000	9051300	10138000	28255000	73420000	98091000	164590000	275910000	214480000	8	7	9	10	34
Q9Y3A3	MOB-like protein phocein	10	10	8	4	7	6	8	4	7	6	59.6	59.6	55.6	20.9	47.6	38.7	26.032	71.736	1329500000	196140000	61807000	476380000	595130000	120860000	17831000	5618800	43307000	54103000	195450000	104710000	192990000	131050000	8	2	8	7	25	82
O15173	Membrane-associated progesterone receptor component 2	7	6	4	4	5	6	3	3	4	5	30	26	17.5	17.5	26	21.5	23.818	15.577	1083900000	100620000	89432000	236900000	656920000	120430000	11180000	9936900	26322000	72991000	116420000	105540000	105100000	133120000	3	3	5	5	16
Q99969	Retinoic acid receptor responder protein 2	3	3	3	3	3	3	3	3	3	3	21.5	21.5	21.5	21.5	21.5	21.5	18.617	18.467	842890000	98324000	221000000	341920000	181640000	120410000	14046000	31571000	48846000	25949000	96848000	197480000	185990000	41310000	3	4	4	5	16
P02655	Apolipoprotein C-II	5	5	4	2	1	2	4	2	1	2	56.4	56.4	47.5	17.8	10.9	19.8	11.284	30.306	480900000	310650000	72389000	29799000	68061000	120220000	77662000	18097000	7449600	17015000	297950000	0	0	29331000	5	2	1	2	10
P47985	Cytochrome b-c1 complex subunit Rieske, mitochondrial	12	12	9	3	5	8	9	3	5	8	45.6	45.6	35.4	19	31	29.9	29.668	58.626	1681100000	173430000	96103000	355380000	1056200000	120080000	12388000	6864500	25384000	75442000	153270000	115410000	164310000	259170000	8	4	8	11	31
P41091	Eukaryotic translation initiation factor 2 subunit 3	18	18	11	7	14	14	11	7	14	14	50.4	50.4	34.1	23.1	39	42.6	51.109	99.915	2517300000	255330000	179480000	583710000	1498700000	119870000	12159000	8546500	27796000	71369000	215920000	264620000	317050000	263760000	12	9	15	16	52
Q15008	26S proteasome non-ATPase regulatory subunit 6	18	18	9	11	9	12	9	11	9	12	53	53	25.4	31.1	26.2	37.3	45.531	68.984	2974800000	304400000	339410000	578780000	1752200000	118990000	12176000	13576000	23151000	70087000	403600000	315080000	265080000	355550000	12	11	13	15	51
O75348	V-type proton ATPase subunit G 1	4	4	2	3	3	3	2	3	3	3	51.7	51.7	22	29.7	29.7	44.1	13.757	71.565	831410000	54908000	81139000	179770000	515600000	118770000	7843900	11591000	25681000	73657000	70886000	76804000	73957000	123510000	1	3	4	4	12
Q7L5N1	COP9 signalosome complex subunit 6	9	9	7	6	5	8	7	6	5	8	41.9	41.9	32.7	24.5	17.4	39.8	36.163	36.783	1416800000	159180000	124860000	326870000	805940000	118070000	13265000	10405000	27239000	67161000	145910000	127150000	198150000	160990000	7	8	8	9	32
Q15126	Phosphomevalonate kinase	10	10	8	6	5	8	8	6	5	8	50.5	50.5	44.8	32.8	27.6	39.6	21.995	142.52	1413000000	275120000	120960000	228840000	788110000	117750000	22926000	10080000	19070000	65676000	206200000	121750000	120800000	245650000	9	6	5	9	29
Q3ZCM7	Tubulin beta-8 chain	12	2	10	11	12	11	1	1	2	1	27	9.9	24.3	24.3	27	24.3	49.775	41.72	2354300000	298810000	502140000	1432500000	120850000	117710000	14940000	25107000	71623000	6042500	297610000	0	0	30726000	3	1	2	7	13	245;247;256;298
P67812	Signal peptidase complex catalytic subunit SEC11A	8	8	5	4	3	6	5	4	3	6	27.9	27.9	19.6	19.6	16.2	23.5	20.625	66.486	1173400000	93914000	55208000	167620000	856670000	117340000	9391400	5520800	16762000	85667000	108460000	83770000	73101000	166810000	5	5	4	6	20
Q9Y5P6	Mannose-1-phosphate guanyltransferase beta	16	16	8	6	12	12	8	6	12	12	67.5	67.5	34.2	26.1	45.6	53.9	39.834	115.35	1990300000	160520000	103680000	616990000	1109100000	117080000	9442200	6099000	36293000	65242000	209280000	165730000	244870000	201260000	8	7	14	16	45
O15155	BET1 homolog	2	2	1	1	2	2	1	1	2	2	24.6	24.6	9.3	9.3	24.6	24.6	13.289	13.194	351190000	70542000	115290000	54162000	111190000	117060000	23514000	38431000	18054000	37064000	61055000	101380000	54806000	20499000	2	2	4	3	11
Q9HAB8	Phosphopantothenate--cysteine ligase	17	17	9	9	13	9	9	9	13	9	61.4	61.4	27.3	24.8	43.4	36	34.005	59.21	2104600000	209520000	154300000	669140000	1071600000	116920000	11640000	8572100	37174000	59536000	230250000	209510000	231850000	264030000	8	7	13	10	38
P01624	Immunoglobulin kappa variable 3-15	1	1	1	1	1	1	1	1	1	1	7.8	7.8	7.8	7.8	7.8	7.8	12.496	2.7268	350700000	82469000	75977000	101800000	90457000	116900000	27490000	25326000	33933000	30152000	0	0	0	22099000	1	1	1	1	4
P13797	Plastin-3	29	23	19	20	22	17	14	17	17	13	57.6	47.5	38.3	43.5	43	36.3	70.81	158.56	4310300000	484330000	473060000	1531700000	1821300000	116500000	13090000	12786000	41396000	49224000	416180000	439920000	595100000	660340000	20	21	25	21	87
Q00688	Peptidyl-prolyl cis-trans isomerase FKBP3	8	8	5	6	6	6	5	6	6	6	41.5	41.5	33.5	37.9	37.9	37.1	25.177	31.875	1164200000	103230000	274480000	480920000	305590000	116420000	10323000	27448000	48092000	30559000	102530000	218960000	238100000	115010000	5	7	8	4	24
P18031	Tyrosine-protein phosphatase non-receptor type 1	21	21	11	10	15	11	11	10	15	11	54	54	29.2	26	37.5	30.1	49.966	124.94	3372600000	397990000	388180000	990480000	1596000000	116300000	13724000	13386000	34155000	55033000	491740000	395960000	355420000	391290000	12	11	19	14	56	321
Q96FJ2	Dynein light chain 2, cytoplasmic	5	2	5	4	5	4	2	1	2	1	58.4	32.6	58.4	33.7	58.4	50.6	10.35	16.952	578590000	195500000	101220000	251640000	30227000	115720000	39099000	20245000	50329000	6045300	213860000	0	98418000	0	3	1	3	2	9
Q9UKK9	ADP-sugar pyrophosphatase	10	10	6	8	6	7	6	8	6	7	50.7	50.7	28.8	46.1	30.1	39.7	24.327	36.787	1267000000	128620000	121410000	387530000	629490000	115190000	11692000	11037000	35230000	57226000	156270000	123140000	152510000	151330000	5	6	7	7	25	12
O15212	Prefoldin subunit 6	6	6	5	3	5	3	5	3	5	3	49.6	49.6	43.4	26.4	43.4	21.7	14.582	37.2	919890000	131830000	83047000	380820000	324180000	114990000	16479000	10381000	47603000	40523000	114780000	148130000	129300000	78325000	5	4	6	3	18
Q96BM9	ADP-ribosylation factor-like protein 8A	12	4	12	8	8	11	4	2	2	4	53.2	22.6	53.2	39.2	39.8	48.4	21.416	13.796	1264800000	71732000	33597000	88160000	1071400000	114990000	6521100	3054200	8014600	97396000	72064000	70079000	74432000	174290000	4	1	1	7	13
Q99704	Docking protein 1	21	21	16	15	15	15	16	15	15	15	61.7	61.7	54.5	46.2	47.2	43.7	52.391	124.19	2639800000	243800000	223310000	593000000	1579700000	114770000	10600000	9709100	25783000	68681000	259450000	292620000	252390000	323020000	19	16	20	17	72
P11586	C-1-tetrahydrofolate synthase, cytoplasmic	45	45	27	29	31	27	27	29	31	27	60.3	60.3	37	40.1	43.2	37.3	101.56	168.06	5958000000	587600000	656000000	1423400000	3290900000	114580000	11300000	12615000	27374000	63287000	603600000	715490000	640470000	746370000	27	25	32	26	110	484
O60884	DnaJ homolog subfamily A member 2	15	15	12	8	11	12	12	8	11	12	39.1	39.1	33.5	26.9	33	29.6	45.745	52.835	2519400000	343180000	215000000	614610000	1346600000	114520000	15599000	9772500	27937000	61211000	271280000	257280000	275750000	367360000	15	8	13	11	47	129
P12074	Cytochrome c oxidase subunit 6A1, mitochondrial	3	3	2	2	1	2	2	2	1	2	62.4	62.4	43.1	43.1	26.6	45.9	12.155	24.332	686830000	85047000	23637000	116860000	461280000	114470000	14174000	3939500	19477000	76880000	0	0	74383000	92544000	3	2	2	3	10
Q96QK1	Vacuolar protein sorting-associated protein 35	28	28	16	14	17	22	16	14	17	22	40.7	40.7	24.2	21.7	25.5	30.9	91.706	137.59	4804100000	597150000	411900000	916620000	2878500000	114380000	14218000	9807200	21824000	68535000	466650000	477850000	513400000	678370000	20	17	18	25	80
Q07812	Apoptosis regulator BAX	9	9	6	3	7	8	6	3	7	8	56.8	56.8	39.1	24.5	46.9	52.1	21.184	49.829	1028500000	144500000	63206000	242790000	577970000	114270000	16056000	7022800	26976000	64219000	111930000	110180000	108270000	130990000	6	3	8	9	26
Q8N490	Probable hydrolase PNKD	11	11	7	5	10	6	7	5	10	6	36.1	36.1	29.1	22.9	36.1	20.3	42.875	90.966	1827600000	143240000	139920000	752310000	792160000	114230000	8952200	8745100	47020000	49510000	130840000	215270000	291680000	187560000	11	7	14	8	40
P36957	Dihydrolipoyllysine-residue succinyltransferase component of 2-oxoglutarate dehydrogenase complex, mitochondrial	16	16	8	8	11	12	8	8	11	12	36.2	36.2	19.9	17.2	23.6	31.3	48.755	68.5	2626900000	267470000	227510000	641740000	1490200000	114210000	11629000	9891500	27902000	64792000	327190000	261510000	310760000	256620000	9	9	13	15	46
Q7Z4W1	L-xylulose reductase	12	12	7	10	9	10	7	10	9	10	66	66	45.1	59.4	54.9	56.6	25.913	249.98	1713000000	118910000	129210000	387620000	1077300000	114200000	7927600	8614000	25842000	71817000	111430000	117500000	211940000	249870000	8	10	10	14	42
Q9Y6W5	Wiskott-Aldrich syndrome protein family member 2	13	12	10	6	9	9	9	6	8	8	33.9	31.3	24.1	20.7	25.9	30.3	54.283	129.25	1941000000	366090000	106960000	654820000	813110000	114180000	21535000	6291800	38519000	47830000	209450000	205710000	293560000	266490000	10	7	10	10	37
Q9Y2A7	Nck-associated protein 1	52	50	28	22	37	37	27	21	36	35	50.2	48.6	28.6	23.2	37.8	39.5	128.79	309.04	6958000000	711000000	476560000	1586600000	4183900000	114070000	11656000	7812500	26009000	68589000	864580000	601750000	642260000	833780000	30	23	43	44	140	71;72
Q9NQP4	Prefoldin subunit 4	2	2	2	2	2	2	2	2	2	2	20.1	20.1	20.1	20.1	20.1	20.1	15.314	29.172	341050000	40874000	35993000	58653000	205530000	113680000	13625000	11998000	19551000	68510000	44601000	36371000	24320000	48885000	2	3	2	3	10
Q96CW1	AP-2 complex subunit mu	19	19	9	15	12	13	9	15	12	13	53.3	53.3	24.6	43.7	33.8	39.3	49.654	94.354	2946500000	293240000	510280000	952890000	1190100000	113330000	11278000	19626000	36650000	45773000	378820000	416130000	447500000	292290000	10	16	10	15	51
Q9NV96	Cell cycle control protein 50A	8	8	7	3	5	4	7	3	5	4	29.1	29.1	24.4	9.1	13.6	16.1	40.683	34.828	1812500000	271610000	180680000	517320000	842910000	113280000	16976000	11292000	32333000	52682000	177210000	240580000	215780000	264100000	9	4	5	5	23
Q92930	Ras-related protein Rab-8B	9	3	9	8	9	7	3	3	3	2	43.5	19.3	43.5	43.5	43.5	32.9	23.584	23.418	1354600000	131070000	215820000	472390000	535360000	112890000	10923000	17985000	39366000	44613000	113470000	163610000	181860000	237230000	5	5	5	3	18
Q9NWV4	CXXC motif containing zinc binding protein	8	8	4	6	4	4	4	6	4	4	50	50	24.4	40	29.4	28.1	18.048	30.944	1127500000	79902000	153460000	213940000	680190000	112750000	7990200	15346000	21394000	68019000	109580000	126170000	119340000	143210000	4	6	4	5	19
Q9Y4H4	G-protein-signaling modulator 3	4	4	4	2	3	3	4	2	3	3	34.4	34.4	34.4	20	34.4	34.4	17.866	14.352	788280000	97456000	43098000	160140000	487580000	112610000	13922000	6156800	22878000	69654000	110400000	0	68139000	112360000	4	1	4	4	13
O75935	Dynactin subunit 3	8	8	5	5	4	7	5	5	4	7	56.5	56.5	28.5	30.1	17.7	50.5	21.119	34.483	1237700000	162710000	136100000	283090000	655760000	112510000	14792000	12373000	25735000	59614000	163580000	145590000	158260000	122510000	5	5	4	7	21
P05386	60S acidic ribosomal protein P1	2	2	0	1	1	1	0	1	1	1	51.8	51.8	0	14	37.7	14	11.514	7.4545	336530000	0	0	10685000	325850000	112180000	0	0	3561600	108620000	0	0	0	79606000	0	1	1	1	3
Q3KNT7	Putative NOL1/NOP2/Sun domain family member 5B	1	1	1	1	1	1	1	1	1	1	4.9	4.9	4.9	4.9	4.9	4.9	17.679	1.8619	1008000000	281790000	95946000	244680000	385600000	112000000	31309000	10661000	27186000	42844000	0	0	0	94204000	1	1	1	1	4
O95373	Importin-7	30	29	19	15	16	23	18	15	16	23	38.2	37.2	23.6	20	20.5	32.2	119.52	224.39	4694500000	365250000	331050000	873410000	3124800000	111770000	8696400	7882100	20795000	74400000	420320000	401570000	412940000	621040000	19	18	22	27	86
Q7Z406	Myosin-14	13	2	11	11	12	11	1	1	1	2	5.5	1.1	4.6	4.8	5	4.9	227.87	5.2668	11466000000	753890000	941650000	1826600000	7944300000	111330000	7319300	9142300	17734000	77129000	774150000	822050000	719520000	2006400000	4	3	3	5	15	237;240;242;250;719;1472
P32321	Deoxycytidylate deaminase	10	10	6	5	6	8	6	5	6	8	69.1	69.1	41.6	37.1	49.4	56.2	20.016	53.909	1224500000	143900000	59828000	331120000	689690000	111320000	13082000	5438900	30102000	62700000	126880000	118350000	166710000	113740000	6	5	7	10	28
O60664	Perilipin-3	16	16	11	12	12	12	11	12	12	12	52.1	52.1	41.9	38.5	43.5	37.3	47.074	106.37	2894100000	468900000	341950000	899790000	1183500000	111310000	18035000	13152000	34607000	45519000	383200000	397230000	431710000	302520000	11	12	15	14	52
Q9BS40	Latexin	3	3	3	3	2	2	3	3	2	2	16.7	16.7	16.7	16.7	12.2	12.2	25.75	11.226	666540000	130870000	110920000	183440000	241310000	111090000	21812000	18486000	30573000	40219000	108500000	114310000	106020000	56660000	2	4	2	3	11
O43516	WAS/WASL-interacting protein family member 1	17	17	14	11	11	10	14	11	11	10	56.3	56.3	48.7	33.8	35	30.2	51.258	54.077	3329300000	551470000	313480000	887900000	1576400000	110980000	18382000	10449000	29597000	52547000	499880000	423590000	382560000	355030000	19	16	16	16	67
P17174	Aspartate aminotransferase, cytoplasmic	18	18	12	5	10	14	12	5	10	14	57.9	57.9	41.4	16.5	38	42.4	46.247	128.9	2438800000	266590000	111210000	589060000	1471900000	110850000	12118000	5055100	26776000	66905000	293430000	158240000	253450000	305270000	18	6	11	17	52
Q92905	COP9 signalosome complex subunit 5	12	12	9	8	10	9	9	8	10	9	41.3	41.3	29.3	25.7	32.6	32.6	37.578	44.982	1881100000	268420000	175330000	423100000	1014300000	110660000	15789000	10314000	24888000	59664000	221470000	172260000	193120000	300450000	9	9	10	10	38
Q99747	Gamma-soluble NSF attachment protein	14	14	11	7	10	10	11	7	10	10	43.3	43.3	34.3	28.2	35.9	34	34.746	57.337	1990800000	303140000	195650000	574890000	917070000	110600000	16841000	10869000	31939000	50948000	256010000	243940000	252340000	231220000	14	10	12	12	48
O60888	Protein CutA	6	6	1	4	3	4	1	4	3	4	49.2	49.2	7.8	30.7	29.6	41.3	19.116	32.355	662820000	19605000	94253000	177580000	371390000	110470000	3267500	15709000	29596000	61898000	0	92061000	94498000	80515000	2	4	4	5	15
P18564	Integrin beta-6	2	2	0	1	2	1	0	1	2	1	2.5	2.5	0	1.1	2.5	1.1	85.935	3.1383	4073300000	0	450730000	1158600000	2463900000	110090000	0	12182000	31315000	66592000	0	0	0	601950000	0	1	1	1	3
Q9Y3D6	Mitochondrial fission 1 protein	4	4	3	3	4	3	3	3	4	3	34.2	34.2	26.3	26.3	34.2	26.3	16.937	38.487	770050000	91832000	32912000	249190000	396120000	110010000	13119000	4701700	35598000	56588000	99604000	0	120680000	83968000	2	2	3	2	9	6
Q00535	Cyclin-dependent-like kinase 5	8	7	5	2	4	6	4	1	3	5	28.8	26	15.8	5.1	10.6	21.2	33.304	12.453	2087000000	54938000	198670000	334090000	1499300000	109840000	2891500	10456000	17584000	78913000	79817000	168530000	274830000	191080000	5	3	5	5	18
Q14254	Flotillin-2	18	18	13	9	10	12	13	9	10	12	49.1	49.1	38.6	29.2	31.3	35	47.064	70.49	2854200000	335620000	345980000	543640000	1629000000	109780000	12908000	13307000	20909000	62654000	312730000	387130000	320550000	305580000	15	9	10	11	45
Q96AX2	Ras-related protein Rab-37	15	15	10	8	7	8	10	8	7	8	66.8	66.8	47.1	35	35.9	42.6	24.815	51.23	2195100000	323270000	210420000	500430000	1161000000	109750000	16164000	10521000	25021000	58048000	252060000	227580000	208320000	360880000	11	8	9	10	38
P08559	Pyruvate dehydrogenase E1 component subunit alpha, somatic form, mitochondrial	20	20	11	12	11	13	11	12	11	13	52.3	52.3	30	29.7	36.2	34.4	43.295	58.917	2413200000	293560000	181980000	598840000	1338800000	109690000	13343000	8271700	27220000	60854000	278550000	146160000	311420000	343770000	11	12	13	14	50
Q96HN2	Adenosylhomocysteinase 3	22	11	15	8	13	13	8	2	6	5	38.5	21.9	31.8	14.1	24.5	25.5	66.72	72.408	3171500000	513770000	366770000	868490000	1422400000	109360000	17716000	12647000	29948000	49049000	542350000	342240000	375870000	369400000	13	10	14	11	48
Q8N9U0	Tandem C2 domains nuclear protein	24	24	14	12	16	15	14	12	16	15	58.6	58.6	30.6	29.4	41.8	38.6	55.284	73.32	3280100000	433340000	304440000	981820000	1560500000	109340000	14445000	10148000	32727000	52015000	382910000	345850000	387430000	447610000	15	14	17	17	63
O15270	Serine palmitoyltransferase 2	3	2	1	1	3	2	0	0	2	1	4.8	3.6	1.2	1.2	4.8	2.7	62.924	5.0387	3713500000	372040000	386280000	634540000	2320700000	109220000	10942000	11361000	18663000	68256000	0	0	354830000	506600000	1	1	3	2	7
P00734	Prothrombin	25	25	14	21	19	15	14	21	19	15	56.1	56.1	36.3	50.2	47.9	37.9	70.036	215.13	3603100000	470980000	851450000	1193800000	1086800000	109180000	14272000	25801000	36177000	32935000	495650000	848690000	519780000	274950000	16	29	24	16	85
P17980	26S proteasome regulatory subunit 6A	19	19	15	13	15	14	15	13	15	14	52.4	52.4	46.2	34.2	38.3	37.8	49.203	84.665	2940400000	403350000	329300000	887700000	1320000000	108900000	14939000	12196000	32878000	48890000	386370000	335450000	409100000	335070000	15	14	14	17	60
P49137	MAP kinase-activated protein kinase 2	20	17	10	9	15	14	7	7	13	12	54	46.2	33	30.2	44.5	43	45.567	120.03	2285700000	316810000	236360000	836650000	895880000	108840000	15086000	11255000	39840000	42661000	366060000	277230000	297370000	218850000	9	7	16	13	45	75
Q8IWB7	WD repeat and FYVE domain-containing protein 1	15	15	12	7	6	12	12	7	6	12	47.6	47.6	37.8	22.2	22.2	40	46.323	79.017	2610100000	564980000	344760000	546980000	1153400000	108760000	23541000	14365000	22791000	48059000	447550000	444100000	260190000	292370000	13	7	8	17	45
Q9Y3B3	Transmembrane emp24 domain-containing protein 7	6	6	3	5	3	5	3	5	3	5	30.8	30.8	18.8	27.7	18.8	26.8	25.171	29.532	1302300000	133010000	112820000	606970000	449540000	108530000	11084000	9401600	50581000	37461000	114750000	162050000	236700000	123450000	4	5	4	6	19
O00743	Serine/threonine-protein phosphatase 6 catalytic subunit	11	11	5	7	9	8	5	7	9	8	45.6	45.6	21.6	33.4	33.4	35.7	35.144	47.191	1735300000	153770000	122170000	282950000	1176400000	108460000	9610800	7635800	17685000	73525000	196050000	167040000	139100000	192060000	6	7	9	9	31
O95782	AP-2 complex subunit alpha-1	36	28	28	21	27	25	22	17	22	18	46.7	36.3	36.2	29	36.9	33	107.54	140.55	5725700000	833300000	523090000	1584900000	2784400000	108030000	15723000	9869600	29905000	52536000	608090000	646570000	691200000	824520000	32	22	28	28	110
P09960	Leukotriene A-4 hydrolase	24	24	20	16	18	15	20	16	18	15	50.9	50.9	42.6	35.5	38.6	34.4	69.284	241.34	3771000000	598140000	263580000	753520000	2155700000	107740000	17090000	7530900	21529000	61593000	454330000	308390000	305570000	668890000	25	17	24	22	88
P61020	Ras-related protein Rab-5B	9	6	7	9	8	6	4	6	5	3	59.5	44.7	42.3	59.5	54	35.8	23.707	28.493	1184900000	153300000	144680000	386020000	500950000	107720000	13936000	13153000	35093000	45541000	129730000	157720000	140450000	171110000	5	6	6	3	20
P24723	Protein kinase C eta type	3	3	2	1	3	2	2	1	3	2	3.5	3.5	2.2	1	3.5	2.2	77.828	4.6193	3433700000	921210000	10426000	787660000	1714400000	107300000	28788000	325800	24615000	53576000	745920000	0	401810000	557860000	2	1	2	2	7
Q9H2U2	Inorganic pyrophosphatase 2, mitochondrial	15	15	8	10	11	10	8	10	11	10	60.2	60.2	34.1	44.3	47	40.7	37.92	83.712	2439100000	265050000	262660000	537420000	1374000000	106050000	11524000	11420000	23366000	59739000	179300000	391040000	242190000	299370000	8	9	10	10	37	255
P42566	Epidermal growth factor receptor substrate 15	38	38	24	18	31	28	24	18	31	28	55.6	55.6	35.2	30.2	49.1	41.7	98.655	204.38	4871200000	480460000	276620000	1365200000	2748900000	105900000	10445000	6013600	29678000	59759000	541110000	416900000	525330000	577930000	24	19	34	36	113	143
Q9H0W9	Ester hydrolase C11orf54	11	11	9	8	10	9	9	8	10	9	40.6	40.6	34.9	32.7	39	35.9	35.117	49.773	1585300000	230760000	198200000	426010000	730280000	105680000	15384000	13213000	28401000	48685000	223090000	203990000	189710000	187610000	11	8	10	9	38
O75131	Copine-3	16	15	13	6	8	12	12	5	7	11	34.1	34.1	28.5	12.5	16.2	23.6	60.13	77.363	2534600000	330690000	227020000	560160000	1416700000	105610000	13779000	9459200	23340000	59028000	379740000	278770000	211750000	292750000	12	10	9	14	45
P12081	Histidine--tRNA ligase, cytoplasmic	20	20	9	7	15	18	9	7	15	18	38.1	38.1	19.3	13.4	29.3	36.5	57.41	60.007	2956200000	256370000	132460000	780610000	1786700000	105580000	9156000	4730600	27879000	63811000	355220000	201620000	302990000	327320000	9	5	14	16	44
O14980	Exportin-1	38	38	27	19	27	31	27	19	27	31	41.5	41.5	28.1	20.4	30.4	31.5	123.38	195.8	5588700000	640180000	503870000	1292300000	3152400000	105450000	12079000	9506900	24383000	59479000	547740000	652370000	617430000	693080000	32	19	30	39	120
P02649	Apolipoprotein E	15	15	11	11	8	12	11	11	8	12	48.9	48.9	38.2	40.1	25.6	40.1	36.154	99.712	2317200000	446380000	660180000	357670000	853010000	105330000	20290000	30008000	16258000	38773000	398180000	596170000	250790000	233550000	11	12	8	12	43
Q8N138	ORM1-like protein 3	5	3	3	4	3	4	2	2	1	3	38.6	26.8	22.2	26.8	21.6	31.4	17.494	27.243	630680000	67771000	68150000	215430000	279330000	105110000	11295000	11358000	35905000	46555000	70178000	64465000	90022000	79242000	3	4	3	4	14
P13645	Keratin, type I cytoskeletal 10	27	23	26	12	6	9	22	8	4	7	55.6	49.9	55.3	23.1	10.6	17.7	59.51	171.6	2730200000	1482900000	708930000	179730000	358650000	105010000	57036000	27267000	6912600	13794000	1565700000	478010000	166250000	147800000	28	14	5	8	55	15;253
Q9Y3I0	tRNA-splicing ligase RtcB homolog	19	19	10	13	15	15	10	13	15	15	45.1	45.1	25.9	31.1	36.6	37	55.21	81.577	2519600000	230210000	238730000	754890000	1295700000	104980000	9592100	9947200	31454000	53988000	224340000	235260000	294410000	381000000	11	14	17	17	59
P09417	Dihydropteridine reductase	15	15	7	8	11	8	7	8	11	8	78.7	78.7	38.9	44.3	58.2	40.2	25.789	62.071	1469500000	265670000	275270000	420200000	508370000	104970000	18977000	19662000	30014000	36312000	219210000	251960000	219240000	165770000	8	9	11	8	36
O14950	Myosin regulatory light chain 12B	17	1	17	16	17	17	1	1	1	1	83.7	17.4	83.7	83.7	83.7	83.7	19.779	13.273	942300000	20917000	68894000	172750000	679740000	104700000	2324100	7654900	19195000	75527000	0	0	0	166070000	1	1	1	2	5	30;39;43;95;153;155
Q9UBC2	Epidermal growth factor receptor substrate 15-like 1	36	36	24	23	25	27	24	23	25	27	55.8	55.8	38	36.1	41.4	43.5	94.254	227.18	5112200000	614970000	543390000	1338500000	2615400000	104330000	12550000	11090000	27316000	53375000	603140000	644560000	585860000	583060000	26	25	30	29	110	610
O75352	Mannose-P-dolichol utilization defect 1 protein	4	4	3	2	1	2	3	2	1	2	13.8	13.8	10.1	8.1	4.5	4.5	26.638	11.559	416000000	45402000	45873000	84252000	240470000	104000000	11351000	11468000	21063000	60117000	36673000	35867000	50793000	65634000	4	3	2	3	12
P21281	V-type proton ATPase subunit B, brain isoform	18	18	10	10	14	15	10	10	14	15	49.5	49.5	28.6	28.8	37.4	40.9	56.5	103.05	2599600000	171500000	195690000	634540000	1597900000	103980000	6860100	7827600	25381000	63914000	265880000	233240000	271380000	280860000	12	11	14	17	54	11;54;133
Q15005	Signal peptidase complex subunit 2	7	7	4	4	6	5	4	4	6	5	36.3	36.3	19	19	27.9	23	25.003	18.385	1246900000	212810000	129040000	262880000	642200000	103910000	17734000	10753000	21906000	53517000	253080000	108560000	89006000	169670000	5	6	8	6	25
P10301	Ras-related protein R-Ras	11	11	6	6	10	10	6	6	10	10	55.5	55.5	35.3	46.3	49.1	55.5	23.48	59.04	1552800000	62312000	90442000	557360000	842690000	103520000	4154100	6029500	37157000	56179000	86846000	179970000	188950000	161210000	5	7	11	12	35
P61803	Dolichyl-diphosphooligosaccharide--protein glycosyltransferase subunit DAD1	3	3	2	2	3	1	2	2	3	1	28.3	28.3	17.7	19.5	28.3	8.8	12.497	11.044	516610000	42093000	60025000	272660000	141830000	103320000	8418600	12005000	54531000	28367000	55554000	55042000	117850000	0	2	1	2	1	6
P15374	Ubiquitin carboxyl-terminal hydrolase isozyme L3	12	12	8	5	7	9	8	5	7	9	68.3	68.3	39.1	33.9	43.9	53	26.182	45.579	1239400000	162320000	141720000	195580000	739770000	103280000	13527000	11810000	16298000	61648000	144730000	188460000	120940000	120920000	10	5	7	12	34
O00487	26S proteasome non-ATPase regulatory subunit 14	11	11	5	6	7	7	5	6	7	7	46.5	46.5	20.3	24.2	33.5	30.6	34.577	36.486	1546800000	126680000	127840000	344140000	948130000	103120000	8445200	8522900	22943000	63208000	171350000	124190000	174860000	175030000	5	5	8	8	26
Q02153	Guanylate cyclase soluble subunit beta-1	31	31	18	14	13	23	18	14	13	23	52.8	52.8	37.6	25.7	29.2	41.8	70.514	135.17	4019100000	398510000	321240000	757610000	2541700000	103050000	10218000	8237000	19426000	65173000	416940000	341520000	340310000	592430000	19	16	15	24	74
Q15208	Serine/threonine-protein kinase 38	18	16	7	9	11	15	6	8	9	13	55.3	51.2	18.5	28.2	35.7	39.1	54.19	77.177	2573700000	150390000	160880000	478600000	1783800000	102950000	6015700	6435000	19144000	71352000	237570000	171660000	238150000	321250000	6	8	11	16	41	14
Q9UNM6	26S proteasome non-ATPase regulatory subunit 13	22	22	14	11	12	16	14	11	12	16	69.7	69.7	47.9	35.9	39.1	57.7	42.945	121.22	2671900000	268420000	215600000	442670000	1745200000	102760000	10324000	8292300	17026000	67123000	317270000	242620000	236910000	318280000	15	11	11	19	56
P19652	Alpha-1-acid glycoprotein 2	7	5	4	6	6	4	2	4	5	2	28.4	19.9	20.9	28.4	23.9	18.4	23.602	29.443	1023000000	138230000	304890000	296350000	283490000	102300000	13823000	30489000	29635000	28349000	186920000	266860000	121270000	73824000	5	7	10	6	28
P50213	Isocitrate dehydrogenase [NAD] subunit alpha, mitochondrial	12	12	8	7	9	11	8	7	9	11	41.5	41.5	28.4	25.1	33.3	35.2	39.591	71.566	2145800000	195990000	109680000	378620000	1461500000	102180000	9333100	5222800	18030000	69593000	184780000	106310000	179740000	352130000	10	8	11	13	42
P61081	NEDD8-conjugating enzyme Ubc12	8	8	5	4	6	7	5	4	6	7	48.1	48.1	26.8	24	31.7	43.7	20.9	31.692	1122300000	189030000	99497000	271210000	562580000	102030000	17184000	9045200	24656000	51143000	144670000	64962000	168400000	173460000	5	4	6	8	23
Q99805	Transmembrane 9 superfamily member 2	13	13	6	8	11	10	6	8	11	10	25.2	25.2	10.1	15.8	22	17.9	75.775	83.588	2023600000	226730000	209580000	587430000	999860000	101180000	11336000	10479000	29371000	49993000	231680000	274150000	214010000	232640000	9	6	15	11	41
Q86SX6	Glutaredoxin-related protein 5, mitochondrial	4	4	3	2	3	2	3	2	3	2	32.5	32.5	28	19.1	23.6	19.1	16.628	18.591	707760000	56863000	25811000	480750000	144330000	101110000	8123200	3687400	68678000	20619000	96952000	88885000	80396000	74718000	2	2	4	2	10
Q0VGL1	Ragulator complex protein LAMTOR4	3	3	2	2	2	1	2	2	2	1	36.4	36.4	26.3	17.2	26.3	7.1	10.741	8.0785	302140000	31370000	35456000	81487000	153830000	100710000	10457000	11819000	27162000	51277000	0	0	37816000	0	1	1	2	1	5
Q9BVK6	Transmembrane emp24 domain-containing protein 9	6	5	5	3	5	3	4	3	4	3	43.4	36.2	29.4	11.9	29.4	28.5	27.277	35.111	1409100000	274670000	155090000	584460000	394880000	100650000	19619000	11078000	41747000	28206000	187990000	146250000	225940000	232160000	5	3	4	4	16
Q9Y266	Nuclear migration protein nudC	11	11	9	7	6	7	9	7	6	7	41.4	41.4	33.5	28.4	23.6	26.3	38.242	34.675	2110500000	402340000	277410000	358580000	1072100000	100500000	19159000	13210000	17075000	51054000	337900000	295100000	249270000	224870000	9	7	5	9	30	134
A0FGR8	Extended synaptotagmin-2	30	30	17	17	20	21	17	17	20	21	43.1	43.1	26.7	24.9	30.3	28.8	102.36	135.82	4606200000	474360000	473670000	1238400000	2419700000	100130000	10312000	10297000	26922000	52603000	388680000	583030000	647610000	492120000	19	18	24	32	93
P28065	Proteasome subunit beta type-9	6	6	3	4	5	4	3	4	5	4	38.4	38.4	16.9	23.3	31.5	21	23.264	15.723	1098500000	66085000	129850000	402700000	499880000	99865000	6007800	11804000	36609000	45444000	112880000	134170000	151320000	106120000	3	4	5	4	16
P55735	Protein SEC13 homolog	11	11	8	8	7	6	8	8	7	6	55	55	41.6	42.9	43.5	30.4	35.54	108.97	1295800000	277830000	206440000	330770000	480780000	99678000	21371000	15880000	25444000	36983000	161920000	247830000	200180000	144610000	7	7	7	6	27	44
Q9Y2Z0	Protein SGT1 homolog	17	17	9	7	12	11	9	7	12	11	57	57	32.6	22.7	41.9	37	41.024	59.019	2091500000	334660000	273540000	694820000	788510000	99597000	15936000	13026000	33087000	37548000	335040000	323800000	259920000	203610000	9	7	13	11	40
Q9NX63	MICOS complex subunit MIC19	8	8	3	6	6	6	3	6	6	6	42.7	42.7	17.6	35.2	34.4	28.6	26.152	40.368	1292100000	97945000	254190000	306160000	633800000	99392000	7534200	19553000	23550000	48754000	168540000	199580000	143940000	117930000	3	7	6	8	24
Q9NP72	Ras-related protein Rab-18	12	12	9	8	6	7	9	8	6	7	67.5	67.5	53.9	46.1	40.8	44.2	22.977	65.042	1290100000	188170000	185950000	350490000	565530000	99242000	14475000	14304000	26961000	43503000	157780000	165730000	186570000	164230000	8	8	6	8	30
Q9Y2S2	Lambda-crystallin homolog	13	13	9	7	6	9	9	7	6	9	57.4	57.4	40.8	22.6	26	46.1	35.419	44.087	1584400000	197340000	251000000	379130000	756950000	99026000	12334000	15688000	23696000	47309000	191900000	253690000	216820000	145950000	10	6	8	9	33
P05387	60S acidic ribosomal protein P2	5	5	2	2	4	4	2	2	4	4	76.5	76.5	30.4	30.4	69.6	66.1	11.665	29.267	494070000	36455000	39286000	215490000	202840000	98814000	7291000	7857200	43098000	40568000	38622000	60061000	75684000	50799000	3	2	5	3	13
Q9UBS4	DnaJ homolog subfamily B member 11	12	12	9	7	9	8	9	7	9	8	37.7	37.7	27.7	26.8	34.1	28.2	40.513	76.007	1579200000	386210000	132510000	538630000	521860000	98700000	24138000	8281600	33665000	32616000	243370000	220570000	243410000	188370000	9	6	10	7	32
Q99471	Prefoldin subunit 5	7	7	4	5	4	3	4	5	4	3	60.4	60.4	29.9	42.9	37	26	17.328	34.891	788040000	80297000	96429000	187030000	424280000	98505000	10037000	12054000	23379000	53034000	83936000	75374000	90426000	117110000	4	5	5	3	17
Q04446	1,4-alpha-glucan-branching enzyme	24	24	13	9	13	15	13	9	13	15	42.5	42.5	25.2	17.1	22.2	28.8	80.473	97.538	3433700000	447970000	222080000	691620000	2072000000	98106000	12799000	6345200	19761000	59201000	395670000	264120000	375770000	458500000	17	9	15	16	57
O15231	Zinc finger protein 185	24	24	21	15	18	11	21	15	18	11	44.6	44.6	36.4	35.8	33.1	21.5	73.525	100.26	3995100000	642740000	563590000	1957900000	830880000	97442000	15677000	13746000	47753000	20265000	621250000	644000000	714130000	328180000	21	19	23	10	73
P28072	Proteasome subunit beta type-6	5	5	0	2	4	4	0	2	4	4	33.1	33.1	0	8.8	28.9	28.5	25.357	57.062	1071500000	0	77406000	376910000	617190000	97409000	0	7036900	34264000	56108000	0	116540000	140900000	145400000	0	2	4	5	11
P01011	Alpha-1-antichymotrypsin	17	17	11	14	10	7	11	14	10	7	46.6	46.6	32.2	39.5	31	17.3	47.65	83.986	1942900000	464770000	566850000	442260000	469000000	97145000	23239000	28343000	22113000	23450000	455520000	470910000	240650000	182440000	10	18	10	8	46
Q9Y2Q0	Phospholipid-transporting ATPase IA	33	33	18	19	21	30	18	19	21	30	30.8	30.8	15.3	18.7	21.4	29	131.37	177.75	5222000000	446550000	468460000	1415100000	2891800000	96703000	8269500	8675200	26206000	53552000	558300000	539870000	663080000	515380000	18	17	25	34	94
Q8N1G4	Leucine-rich repeat-containing protein 47	20	20	13	14	13	17	13	14	13	17	42.2	42.2	26.9	31.7	25	34.3	63.472	75.677	2796000000	204870000	238110000	558600000	1794400000	96412000	7064500	8210800	19262000	61875000	284110000	192330000	279780000	383560000	13	18	16	21	68
P09110	3-ketoacyl-CoA thiolase, peroxisomal	10	10	6	4	7	8	6	4	7	8	41.5	41.5	27.1	13.2	32.3	32.1	44.292	55.65	1831500000	81548000	33210000	377250000	1339500000	96396000	4292000	1747900	19855000	70501000	90382000	60054000	167990000	298540000	6	4	10	12	32
P55212	Caspase-6	13	13	9	9	8	7	9	9	8	7	46.1	46.1	35.5	36.5	26.6	23.5	33.31	44.372	1443200000	163100000	159580000	442560000	677970000	96214000	10874000	10638000	29504000	45198000	154310000	165270000	167210000	206360000	9	12	10	9	40
Q9NUJ1	Mycophenolic acid acyl-glucuronide esterase, mitochondrial	13	13	7	7	13	7	7	7	13	7	46.4	46.4	30.7	29.1	46.4	30.7	33.932	62.321	1630000000	165010000	76034000	466370000	922560000	95881000	9706500	4472600	27434000	54268000	193760000	85001000	161350000	242490000	8	8	15	13	44
O95881	Thioredoxin domain-containing protein 12	7	7	4	3	5	5	4	3	5	5	47.7	47.7	26.7	22.7	35.5	38.4	19.206	24.452	957530000	106620000	79870000	216060000	554990000	95753000	10662000	7987000	21606000	55499000	113750000	93623000	65756000	148940000	4	3	6	5	18	132
O43633	Charged multivesicular body protein 2a	8	8	2	2	4	8	2	2	4	8	30.6	30.6	7.2	12.2	18.5	30.6	25.104	18.152	860240000	94731000	37678000	220870000	506950000	95582000	10526000	4186400	24542000	56328000	99683000	82020000	87266000	89665000	2	2	4	7	15
P62195	26S proteasome regulatory subunit 8	18	17	12	8	14	13	12	8	13	12	55.4	52.5	40.6	27.3	43.6	41.1	45.626	159.25	2287300000	203220000	204620000	625980000	1253500000	95305000	8467500	8525700	26082000	52229000	207380000	256580000	262220000	269130000	14	10	16	16	56
O43169	Cytochrome b5 type B	3	3	3	3	3	2	3	3	3	2	37.7	37.7	37.7	37.7	37.7	29.5	16.332	27.09	571290000	95876000	92216000	210060000	173150000	95216000	15979000	15369000	35010000	28858000	77932000	83721000	110090000	55815000	4	6	4	4	18
Q9H6Q3	Src-like-adapter 2	9	9	5	3	6	7	5	3	6	7	54.4	54.4	26.8	15.3	36.8	42.1	28.585	29.089	1424500000	84480000	51596000	355630000	932820000	94968000	5632000	3439800	23709000	62188000	76085000	106530000	153340000	192880000	6	4	7	9	26
P46459	Vesicle-fusing ATPase	38	38	22	21	26	28	22	21	26	28	54.8	54.8	34.8	30.2	34.8	43.8	82.593	158.35	4463400000	474590000	396400000	938990000	2653400000	94965000	10098000	8434000	19979000	56455000	462970000	467280000	468450000	542550000	27	24	33	33	117
P62877	E3 ubiquitin-protein ligase RBX1	4	4	4	2	3	3	4	2	3	3	30.6	30.6	30.6	17.6	30.6	25	12.274	37.991	284090000	53564000	33984000	75628000	120910000	94696000	17855000	11328000	25209000	40304000	29384000	50898000	27530000	44258000	4	2	3	3	12
Q99417	c-Myc-binding protein	7	7	5	5	5	3	5	5	5	3	72.8	72.8	66	72.8	60.2	44.7	11.967	22.588	662310000	117630000	109900000	200490000	234290000	94616000	16805000	15700000	28641000	33470000	84141000	102790000	89981000	100530000	5	5	5	4	19
Q8N699	Myc target protein 1	6	6	4	2	5	5	4	2	5	5	26.4	26.4	17.4	11.9	26	26	26.592	24.893	756860000	82370000	79423000	378400000	216660000	94608000	10296000	9927900	47300000	27083000	89157000	109340000	150020000	41547000	4	2	7	6	19
Q5VWC8	Very-long-chain (3R)-3-hydroxyacyl-CoA dehydratase 4	5	5	4	2	4	4	4	2	4	4	10.3	10.3	9.9	4.3	9.9	10.3	27.52	13.16	942800000	99735000	47308000	377470000	418290000	94280000	9973500	4730800	37747000	41829000	105510000	84053000	153300000	80197000	4	3	5	6	18
Q9BT09	Protein canopy homolog 3	7	7	3	2	6	3	3	2	6	3	31.3	31.3	13.3	9.7	28.1	12.2	30.748	32.825	1316500000	96040000	119380000	416470000	684570000	94032000	6860000	8527000	29748000	48898000	140160000	121320000	132350000	181700000	3	3	6	4	16
P61009	Signal peptidase complex subunit 3	4	4	3	4	3	3	3	4	3	3	22.8	22.8	17.8	22.8	17.8	17.8	20.313	11.747	657760000	59098000	89447000	204400000	304810000	93966000	8442600	12778000	29201000	43545000	63515000	72021000	93203000	88828000	2	3	2	2	9	134
Q02218	2-oxoglutarate dehydrogenase, mitochondrial	44	35	29	19	26	27	24	16	21	22	53	47	36.9	27	35.3	34.9	115.93	194.28	4218000000	450050000	321450000	814540000	2632000000	93734000	10001000	7143300	18101000	58488000	371010000	335000000	375000000	710410000	27	22	29	31	109
P80303	Nucleobindin-2	19	19	12	12	15	13	12	12	15	13	53.3	53.3	33.3	29.5	41.2	34.8	50.222	69.036	1963200000	241750000	243890000	504650000	972890000	93485000	11512000	11614000	24031000	46328000	239790000	191860000	240460000	284580000	14	13	19	18	64
Q6ICL3	Transport and Golgi organization protein 2 homolog	13	13	6	5	7	9	6	5	7	9	79.7	79.7	33.3	31.9	40.9	53.6	30.937	87.907	1400800000	197770000	73833000	366410000	762820000	93389000	13185000	4922200	24427000	50854000	177020000	109030000	183470000	158240000	9	5	8	9	31
Q9Y4D1	Disheveled-associated activator of morphogenesis 1	46	39	26	24	23	32	21	21	21	29	46.3	41.3	26.5	24	24.4	35.8	123.47	211.92	5598300000	777400000	515650000	786260000	3519000000	93305000	12957000	8594200	13104000	58650000	694690000	610790000	454660000	754020000	30	24	25	37	116
Q8N4L2	Type 2 phosphatidylinositol 4,5-bisphosphate 4-phosphatase	8	7	7	5	5	6	6	4	4	5	45.9	42	42	33.9	31.5	35.4	28.081	40.665	1305500000	166720000	160420000	277180000	701170000	93249000	11909000	11459000	19799000	50083000	141440000	153930000	136840000	194300000	8	6	5	7	26
P07947	Tyrosine-protein kinase Yes	22	10	16	16	15	19	7	6	5	8	40.3	24.1	35.7	35	33.5	36.6	60.801	103.43	2330800000	147290000	276570000	697620000	1209400000	93234000	5891500	11063000	27905000	48375000	215870000	184270000	222840000	419140000	7	9	10	9	35	219
P60520	Gamma-aminobutyric acid receptor-associated protein-like 2	5	5	3	3	3	4	3	3	3	4	45.3	45.3	26.5	25.6	29.1	35.9	13.667	15.315	745250000	48741000	88514000	77670000	530330000	93156000	6092600	11064000	9708700	66291000	71094000	61258000	51190000	118200000	3	3	3	4	13
O14974	Protein phosphatase 1 regulatory subunit 12A	30	30	14	16	22	20	14	16	22	20	34.9	34.9	17.6	20.4	26.8	23.6	115.28	171.04	4466600000	394700000	505540000	1204600000	2361700000	93054000	8223000	10532000	25097000	49202000	591890000	434800000	531690000	469510000	15	19	27	23	84
O60763	General vesicular transport factor p115	29	29	21	16	24	17	21	16	24	17	36.6	36.6	28.3	23.3	30.1	23.7	107.89	156.62	4000100000	648480000	545980000	1041900000	1763800000	93027000	15081000	12697000	24231000	41018000	540620000	619320000	499150000	447940000	23	19	25	22	89
Q00577	Transcriptional activator protein Pur-alpha	10	9	6	4	4	9	6	3	3	8	37	34.8	32.6	15.5	26.4	34.2	34.91	122.59	743090000	121510000	72973000	107900000	440700000	92886000	15189000	9121600	13488000	55088000	72677000	84897000	122370000	72029000	9	4	4	9	26
Q13098	COP9 signalosome complex subunit 1	18	18	13	8	11	12	13	8	11	12	46.8	46.8	33.6	17.1	30.3	32.6	55.536	75.271	1668500000	221890000	124960000	335700000	985910000	92692000	12327000	6942400	18650000	54773000	195770000	188560000	163030000	191160000	13	8	12	16	49
Q9UJZ1	Stomatin-like protein 2, mitochondrial	13	13	10	5	8	11	10	5	8	11	58.1	58.1	42.1	22.5	33.4	45.2	38.534	73.357	1665500000	170800000	160740000	385960000	947960000	92525000	9489100	8929900	21442000	52664000	150300000	160870000	217980000	212560000	10	6	10	12	38	301
O75340	Programmed cell death protein 6	8	8	4	6	6	6	4	6	6	6	38.2	38.2	21.5	34.6	28.3	29.3	21.868	27.911	1017500000	76465000	157510000	355730000	427810000	92501000	6951400	14319000	32339000	38892000	90160000	144470000	186610000	81803000	7	8	7	8	30
Q06124	Tyrosine-protein phosphatase non-receptor type 11	28	28	18	12	15	24	18	12	15	24	56.8	56.8	39	26.6	39.4	50.1	68.436	102.08	3511300000	593530000	229530000	576390000	2111800000	92402000	15619000	6040300	15168000	55574000	460840000	361340000	369000000	414530000	21	11	16	29	77
Q9NRL3	Striatin-4	19	16	13	8	10	14	12	6	7	11	36.3	33.9	30.7	15	14.9	25.5	80.595	110.32	2303400000	196020000	105040000	313040000	1689300000	92137000	7840600	4201500	12522000	67573000	176030000	119010000	172530000	391120000	15	6	9	16	46	210
Q9UNF1	Melanoma-associated antigen D2	25	25	13	14	17	15	13	14	17	15	47.2	47.2	31.8	34.8	29.5	29.2	64.953	95.678	2573300000	291680000	337260000	951860000	992460000	91902000	10417000	12045000	33995000	35445000	393250000	331140000	269360000	317330000	13	17	21	16	67
Q6PL24	Protein TMED8	14	14	5	6	6	7	5	6	6	7	54.5	54.5	26.8	31.7	35.7	34.2	35.74	38.205	1286300000	131840000	87971000	117660000	948850000	91880000	9417400	6283600	8404600	67775000	159850000	91074000	111990000	140700000	5	7	5	9	26
Q96G23	Ceramide synthase 2	6	6	4	3	5	4	4	3	5	4	13.9	13.9	11.3	8.9	13.9	9.5	44.876	27.052	1377900000	181420000	84616000	217900000	893970000	91861000	12095000	5641100	14527000	59598000	140000000	109510000	114060000	221710000	4	3	5	6	18	367;373;374;375
P29279	Connective tissue growth factor	18	18	11	10	12	11	11	10	12	11	62.2	62.2	39.8	40.1	46.1	45.8	38.091	64.131	2292900000	339240000	361750000	767500000	824370000	91714000	13569000	14470000	30700000	32975000	299110000	347000000	296230000	311780000	14	10	15	15	54
Q9C0I1	Myotubularin-related protein 12	35	35	23	18	18	20	23	18	18	20	58.2	58.2	39.5	33.5	31.9	35.3	86.147	175.64	3660800000	481130000	455110000	744390000	1980100000	91519000	12028000	11378000	18610000	49503000	442430000	482950000	374530000	464000000	25	20	20	24	89
Q96A26	Protein FAM162A	6	6	4	3	4	5	4	3	4	5	34.4	34.4	25.3	22.7	21.4	27.3	17.342	20.117	821630000	82624000	102880000	198710000	437420000	91293000	9180400	11431000	22079000	48602000	79863000	117440000	85527000	101400000	6	4	4	7	21
Q9H0Q0	Protein FAM49A	13	13	10	6	9	8	10	6	9	8	55.9	55.9	44.1	27.5	41	39.5	36.748	55.861	1731800000	215460000	118360000	235180000	1162800000	91149000	11340000	6229600	12378000	61201000	129820000	193390000	147300000	256140000	9	6	10	11	36
P08603	Complement factor H	43	41	29	31	28	28	27	30	26	26	46.6	45	30.2	34.9	33.1	30.6	139.09	169.77	5553700000	938410000	947770000	1411600000	2256000000	91045000	15384000	15537000	23141000	36983000	903800000	954490000	702460000	528430000	32	31	28	36	127	154;217
Q3LXA3	Triokinase/FMN cyclase	29	29	14	12	19	22	14	12	19	22	66.3	66.3	35.3	28.7	48.5	56	58.946	135.15	2822300000	255330000	237320000	721960000	1607700000	91042000	8236300	7655600	23289000	51861000	285440000	269720000	318520000	345970000	15	16	21	25	77
Q86YL5	Testis development-related protein	7	7	5	4	5	4	5	4	5	4	50.3	50.3	36.2	30.8	37.3	23.2	20.402	22.844	818770000	140940000	92604000	298440000	286780000	90975000	15660000	10289000	33160000	31864000	114000000	111370000	134390000	82026000	3	4	6	4	17
Q99627	COP9 signalosome complex subunit 8	6	6	1	4	5	6	1	4	5	6	41.1	41.1	10	29.2	34.4	41.1	23.225	37.484	726360000	2379900	52811000	195880000	475290000	90795000	297490	6601400	24484000	59412000	0	81369000	89756000	88525000	1	3	6	10	20
Q9ULH1	Arf-GAP with SH3 domain, ANK repeat and PH domain-containing protein 1	41	38	28	23	23	31	26	21	20	29	46.3	45.3	33.3	28	27.3	36	125.5	208.43	5265000000	643400000	519690000	928340000	3173600000	90776000	11093000	8960100	16006000	54717000	576640000	607030000	561350000	622450000	25	21	23	36	105
Q66K74	Microtubule-associated protein 1S	13	13	4	2	5	8	4	2	5	8	22.1	22.1	6.2	2.6	6.8	14.4	112.21	51.322	3264300000	49070000	28387000	180610000	3006300000	90676000	1363000	788530	5017000	83507000	60585000	0	72302000	0	4	2	4	6	16
O75695	Protein XRP2	10	10	4	4	4	7	4	4	4	7	27.1	27.1	7.7	9.4	9.7	20.9	39.641	21.732	1445100000	109920000	138210000	253110000	943830000	90317000	6869700	8638200	15819000	58990000	140570000	123270000	138670000	193190000	4	4	3	7	18
Q9GZN8	UPF0687 protein C20orf27	6	6	4	3	4	5	4	3	4	5	47.7	47.7	32.8	28.2	31.6	38.5	19.291	22.758	812280000	145580000	64353000	211890000	390450000	90253000	16176000	7150400	23543000	43384000	140400000	92180000	92652000	78204000	6	2	4	4	16
P53582	Methionine aminopeptidase 1	17	17	11	8	12	11	11	8	12	11	59.3	59.3	36.5	33.2	43	42	43.215	64.807	2141200000	217030000	112370000	584940000	1226900000	89219000	9042800	4682100	24372000	51121000	227050000	148570000	251580000	273010000	9	6	16	13	44	283
Q16777	Histone H2A type 2-C	5	1	4	2	2	3	1	1	1	0	55	22.5	55	33.3	27.9	27.1	13.988	26.484	443180000	165690000	33238000	28748000	215500000	88635000	33138000	6647700	5749700	43100000	146360000	46455000	0	0	8	4	2	3	17
Q14764	Major vault protein	37	37	21	22	21	20	21	22	21	20	57.7	57.7	34	35.9	33.3	31.2	99.326	149.8	3806200000	371820000	390510000	672490000	2371400000	88516000	8646900	9081500	15639000	55148000	363670000	360360000	375180000	553220000	22	22	23	25	92
P30566	Adenylosuccinate lyase	19	19	14	11	12	10	14	11	12	10	48.3	48.3	36.6	29.8	31.4	28.3	54.889	160.49	2206200000	270820000	188600000	476930000	1269800000	88246000	10833000	7544100	19077000	50792000	198640000	206180000	232910000	352590000	14	9	13	15	51
Q12904	Aminoacyl tRNA synthase complex-interacting multifunctional protein 1	17	17	10	11	10	10	10	11	10	10	60.9	60.9	41.3	44.9	43.3	41	34.352	57.98	1499700000	174790000	221690000	427770000	675460000	88217000	10281000	13041000	25163000	39733000	201460000	228280000	172760000	156760000	9	11	12	11	43
Q6ZUX7	LHFPL tetraspan subfamily member 2 protein	5	5	4	2	3	2	4	2	3	2	21.1	21.1	20.2	14.9	21.1	14.9	24.486	16.49	528570000	102360000	108780000	69617000	247810000	88096000	17061000	18130000	11603000	41302000	69226000	109940000	0	92154000	4	2	2	2	10
Q9NPJ3	Acyl-coenzyme A thioesterase 13	3	3	3	1	2	2	3	1	2	2	22.1	22.1	22.1	9.3	16.4	16.4	14.96	5.8328	440250000	77546000	11521000	156820000	194360000	88049000	15509000	2304200	31363000	38873000	69769000	0	72104000	55931000	2	1	3	2	8
Q9Y2B0	Protein canopy homolog 2	8	8	5	6	8	4	5	6	8	4	50	50	38.5	41.2	50	29.7	20.652	37.432	968030000	153520000	97943000	321940000	394620000	88002000	13957000	8903900	29267000	35875000	153970000	116840000	98780000	127360000	5	7	9	5	26
P50454	Serpin H1	11	11	10	8	11	8	10	8	11	8	36.4	36.4	33.7	27.3	36.4	26.6	46.44	53.637	2021100000	235660000	311820000	528590000	945030000	87874000	10246000	13557000	22982000	41088000	215330000	353900000	220350000	226450000	13	11	12	10	46
Q05193	Dynamin-1	39	24	26	18	30	29	17	7	17	18	46.8	33.3	37.4	19.6	37.2	35.4	97.407	113.48	4125300000	459330000	107800000	1080600000	2477600000	87772000	9772900	2293600	22990000	52715000	471680000	197070000	475390000	525980000	21	10	23	20	74
Q99426	Tubulin-folding cofactor B	11	11	6	4	7	8	6	4	7	8	43.4	43.4	22.1	17.2	31.6	35.7	27.325	31.656	1403600000	144500000	172640000	435620000	650840000	87725000	9031000	10790000	27226000	40678000	150450000	227360000	152020000	147890000	4	5	7	8	24
P84243	Histone H3.3	3	3	2	0	0	2	2	0	0	2	35.3	35.3	30.1	0	0	11.8	15.328	137.43	349900000	249260000	0	0	100640000	87474000	62315000	0	0	25159000	249260000	0	0	0	3	0	0	2	5
Q9Y315	Deoxyribose-phosphate aldolase	14	14	10	7	10	11	10	7	10	11	56.9	56.9	45	31.1	37.4	44	35.23	49.712	1660400000	118690000	109200000	364780000	1067700000	87390000	6246600	5747300	19199000	56197000	124670000	123310000	163070000	246610000	10	7	11	13	41
O43583	Density-regulated protein	7	7	2	4	4	4	2	4	4	4	49	49	15.2	30.8	30.8	34.8	22.092	94.227	786400000	51312000	158570000	344950000	231580000	87378000	5701300	17619000	38327000	25731000	115730000	128830000	133720000	47720000	2	4	5	5	16
O94886	CSC1-like protein 1	15	15	9	6	15	14	9	6	15	14	19.7	19.7	12	9	19.7	18.3	92.125	88.85	2707000000	319790000	137510000	773490000	1476200000	87324000	10316000	4435900	24951000	47621000	293790000	247910000	342070000	286360000	10	6	16	17	49	758
Q04323	UBX domain-containing protein 1	10	10	5	3	6	5	5	3	6	5	44.1	44.1	25.6	12.1	34	21.5	33.325	78.846	1209900000	139790000	54054000	296660000	719360000	86419000	9984800	3861000	21190000	51383000	113520000	81193000	110130000	169080000	7	4	10	7	28
P50583	Bis(5-nucleosyl)-tetraphosphatase [asymmetrical]	6	6	4	1	3	6	4	1	3	6	43.5	43.5	36.7	9.5	31.3	43.5	16.829	23.266	861440000	38299000	6664500	262060000	554410000	86144000	3829900	666450	26206000	55441000	39886000	0	120660000	134810000	3	1	3	7	14
P43686	26S proteasome regulatory subunit 6B	21	21	11	11	12	14	11	11	12	14	64.6	64.6	27	39.2	35.2	39.7	47.366	88.718	2148900000	161170000	231200000	500450000	1256100000	85958000	6446800	9248000	20018000	50245000	229020000	208600000	268030000	225060000	12	11	15	19	57
Q9Y6N5	Sulfide:quinone oxidoreductase, mitochondrial	18	18	9	9	12	12	9	9	12	12	45.6	45.6	22.7	26.2	34.4	32.4	49.96	68.704	2745700000	158270000	196460000	698380000	1692600000	85802000	4946000	6139400	21824000	52892000	165630000	232120000	393610000	300300000	11	10	13	15	49
P61421	V-type proton ATPase subunit d 1	12	12	8	3	8	10	8	3	8	10	45.9	45.9	30.2	13.7	31.1	41	40.329	73.265	1368500000	128290000	65319000	281370000	893510000	85530000	8017800	4082400	17586000	55844000	116490000	132390000	152160000	141210000	9	3	7	7	26
Q05397	Focal adhesion kinase 1	41	40	19	20	23	31	18	19	22	30	47.1	46.3	22.8	23.9	27.6	37.9	119.23	166.06	4859200000	448160000	507790000	1032600000	2870600000	85249000	7862500	8908700	18116000	50362000	527690000	455100000	487770000	650890000	20	20	25	35	100	352
P54619	5-AMP-activated protein kinase subunit gamma-1	12	11	8	6	10	9	7	5	9	8	41.4	38.4	30.8	20.8	36.6	35.3	37.579	139.26	1787600000	135010000	59176000	561990000	1031400000	85122000	6428900	2817900	26761000	49114000	145590000	86427000	200290000	274450000	8	5	11	9	33
Q9NY33	Dipeptidyl peptidase 3	27	27	17	14	20	17	17	14	20	17	48.6	48.6	31.6	28.1	38.5	31.9	82.588	150.99	3148300000	403390000	333240000	822320000	1589400000	85090000	10902000	9006500	22225000	42956000	331740000	376450000	359150000	433350000	19	14	22	19	74
P21399	Cytoplasmic aconitate hydratase	32	32	18	14	25	22	18	14	25	22	45.9	45.9	25.4	19.7	35.5	33.9	98.398	147.63	3567200000	339270000	212570000	1016400000	1999000000	84934000	8077800	5061100	24201000	47594000	266710000	296100000	415710000	532650000	20	13	27	30	90
O14964	Hepatocyte growth factor-regulated tyrosine kinase substrate	16	16	10	11	10	10	10	11	10	10	18.4	18.4	12.2	13.8	13.4	13.4	86.191	53.366	2122000000	291810000	245230000	551410000	1033500000	84880000	11672000	9809300	22056000	41341000	245490000	263050000	258010000	278060000	11	10	11	13	45
O95989	Diphosphoinositol polyphosphate phosphohydrolase 1	7	5	5	2	2	6	3	2	2	4	37.2	32.6	30.2	17.4	18	37.2	19.471	19.926	763670000	99871000	96958000	184840000	382000000	84852000	11097000	10773000	20538000	42444000	91673000	92238000	92687000	99008000	6	3	3	6	18
Q8NFU3	Thiosulfate:glutathione sulfurtransferase	5	5	3	2	2	5	3	2	2	5	73	73	31.3	20.9	19.1	73	12.53	17.457	508890000	57049000	51574000	77354000	322920000	84816000	9508200	8595700	12892000	53819000	62238000	51146000	56544000	53308000	3	2	2	5	12
Q9Y2X7	ARF GTPase-activating protein GIT1	30	27	19	14	23	21	17	12	20	19	53	48.8	32.6	24.4	38.1	37.7	84.34	108.4	3392200000	446710000	210250000	1113200000	1622100000	84806000	11168000	5256300	27831000	40551000	438480000	389780000	412690000	328200000	17	14	28	22	81	243
Q15436	Protein transport protein Sec23A	28	24	15	11	16	20	13	10	13	18	46.4	42.5	23.8	19.7	28.2	35.7	86.16	148.04	3126800000	288240000	192350000	921630000	1724600000	84508000	7790400	5198700	24909000	46611000	271570000	286050000	398610000	369300000	14	11	18	21	64
P19827	Inter-alpha-trypsin inhibitor heavy chain H1	20	20	10	15	12	7	10	15	12	7	34.1	34.1	20.4	27.6	20	11.2	101.39	100.17	3207700000	648270000	433520000	336210000	1789800000	84414000	17060000	11408000	8847600	47099000	401350000	612390000	389300000	270550000	9	17	13	8	47	371
P12955	Xaa-Pro dipeptidase	16	16	4	7	13	10	4	7	13	10	41.2	41.2	15.4	14.6	30.4	21.5	54.548	44.9	2019600000	85093000	149440000	520670000	1264400000	84150000	3545500	6226700	21694000	52683000	108390000	147110000	224650000	304410000	3	6	13	11	33
Q9BTV4	Transmembrane protein 43	11	11	7	7	8	9	7	7	8	9	40.2	40.2	19	26.2	32.8	34.8	44.875	48.922	1930400000	301960000	143380000	366170000	1118900000	83929000	13129000	6234000	15921000	48646000	272790000	149260000	167630000	298450000	7	9	13	13	42
O60704	Protein-tyrosine sulfotransferase 2	12	12	7	5	8	10	7	5	8	10	39.8	39.8	25.5	13.5	22.3	37.7	41.911	47.094	1508000000	139330000	88525000	371270000	908890000	83778000	7740300	4918100	20626000	50494000	172290000	115780000	163600000	170220000	8	6	9	12	35
P04217	Alpha-1B-glycoprotein	13	13	6	10	6	10	6	10	6	10	40.2	40.2	15.6	31.3	16.6	27.7	54.253	52.471	1417400000	114730000	265740000	186530000	850450000	83379000	6748900	15632000	10972000	50026000	148760000	185770000	130480000	208880000	7	8	5	12	32
Q9UMX0	Ubiquilin-1	8	5	5	5	8	7	2	3	5	4	21.7	14.9	11.7	13.8	21.7	19.2	62.518	77.097	1077900000	121040000	107090000	351740000	498070000	82919000	9310800	8237500	27057000	38313000	142640000	116890000	127600000	125550000	6	5	13	8	32
Q9NZQ3	NCK-interacting protein with SH3 domain	24	24	17	12	20	17	17	12	20	17	38.1	38.1	26.5	21.9	35	24.7	78.959	83.402	2318700000	264790000	172540000	483770000	1397600000	82812000	9456700	6162100	17277000	49916000	214780000	227890000	255040000	301980000	22	12	20	20	74
P07602	Prosaposin	18	18	11	9	11	10	11	9	11	10	40.3	40.3	24.8	18.7	20.8	25.8	58.112	74.564	2564900000	283610000	220910000	490660000	1569700000	82738000	9148600	7126100	15828000	50635000	268770000	207890000	232380000	398960000	11	8	11	12	42
Q8TBC4	NEDD8-activating enzyme E1 catalytic subunit	14	14	9	8	9	9	9	8	9	9	46.2	46.2	29.2	19.7	29.4	32.2	51.852	58.875	1818100000	203480000	148000000	493270000	973300000	82639000	9249200	6727500	22421000	44241000	202660000	168410000	230490000	216130000	11	7	9	10	37
Q9BTE1	Dynactin subunit 5	5	5	3	3	3	5	3	3	3	5	38.5	38.5	15.9	14.3	13.7	38.5	20.126	18.788	495580000	43119000	27736000	93353000	331370000	82596000	7186500	4622700	15559000	55228000	53596000	46453000	36842000	58147000	1	3	3	4	11
P16278	Beta-galactosidase	15	15	13	5	11	12	13	5	11	12	30.3	30.3	27.3	8.6	22.2	23.3	76.074	54.639	2224000000	257960000	91093000	585930000	1289100000	82371000	9554000	3373800	21701000	47743000	206090000	178850000	263960000	286680000	13	4	16	17	50
Q8NCW5	NAD(P)H-hydrate epimerase	11	11	5	6	9	9	5	6	9	9	47.6	47.6	29.2	30.6	37.8	40.3	31.674	45.52	1232700000	43217000	76527000	319800000	793120000	82177000	2881100	5101800	21320000	52875000	50905000	91272000	149570000	169910000	7	8	13	13	41
P49257	Protein ERGIC-53	13	13	9	7	10	10	9	7	10	10	34.3	34.3	27.6	27.6	28	25.7	57.548	94.667	1642500000	253830000	242330000	490180000	656200000	82127000	12692000	12117000	24509000	32810000	237450000	249960000	243490000	152230000	11	14	13	12	50
O95571	Persulfide dioxygenase ETHE1, mitochondrial	12	12	8	5	7	9	8	5	7	9	70.9	70.9	55.1	40.6	44.5	59.1	27.873	50.421	1226800000	142060000	87037000	338780000	658970000	81790000	9470400	5802500	22585000	43931000	116800000	187290000	109990000	132930000	7	4	7	13	31
Q969M7	NEDD8-conjugating enzyme UBE2F	8	8	5	3	5	8	5	3	5	8	68.1	68.1	38.9	22.2	43.8	68.1	21.077	39.813	735470000	92581000	39256000	135730000	467900000	81719000	10287000	4361700	15081000	51989000	101420000	65545000	66248000	75787000	5	4	6	9	24
Q99829	Copine-1	14	14	10	7	8	6	10	7	8	6	27.6	27.6	18.6	13.6	20.5	15.3	59.058	118.01	1469400000	146010000	159490000	703870000	459990000	81631000	8111600	8860700	39104000	25555000	82977000	183950000	314260000	162790000	7	6	8	3	24	499
P00414	Cytochrome c oxidase subunit 3	1	1	0	0	1	1	0	0	1	1	5.4	5.4	0	0	5.4	5.4	29.95	4.0676	244730000	0	0	42045000	202680000	81576000	0	0	14015000	67561000	0	0	0	49517000	0	0	0	2	2
Q8WXF7	Atlastin-1	19	18	10	11	15	16	10	10	14	15	40	38	24	25.6	30.6	35.5	63.543	82.592	2438000000	143440000	184960000	583740000	1525800000	81266000	4781400	6165400	19458000	50861000	159550000	241830000	228230000	341830000	11	11	16	17	55
Q9UK41	Vacuolar protein sorting-associated protein 28 homolog	10	10	5	3	8	6	5	3	8	6	54.8	54.8	32.1	21.3	41.2	34.8	25.425	32.345	1055200000	99440000	74482000	373870000	507450000	81172000	7649200	5729400	28759000	39034000	108170000	87012000	133730000	142230000	6	3	9	6	24	83;85
O60256	Phosphoribosyl pyrophosphate synthase-associated protein 2	12	11	7	6	8	8	6	5	7	7	40.4	36.6	21.1	22	30.6	29.5	40.925	53.862	1865800000	151200000	158370000	548640000	1007600000	81123000	6573900	6885600	23854000	43810000	147740000	229840000	261700000	170530000	9	7	9	12	37
Q14112	Nidogen-2	42	41	14	18	32	28	14	17	31	27	40.7	40.7	14.5	18.5	32.3	30.4	151.25	247.09	5021500000	307580000	349480000	1568900000	2795600000	80992000	4961000	5636900	25305000	45090000	328570000	464690000	700260000	573420000	15	16	35	31	97	218
P35527	Keratin, type I cytoskeletal 9	23	22	23	10	13	8	22	9	12	7	52	50.9	52	27.8	30.2	16.1	62.064	157.84	2105000000	1522200000	127720000	210740000	244340000	80961000	58545000	4912200	8105500	9397800	1298500000	164460000	161520000	76639000	27	8	10	5	50	179
P40616	ADP-ribosylation factor-like protein 1	6	6	1	2	6	3	1	2	6	3	49.2	49.2	8.8	17.1	49.2	19.9	20.417	26.516	727560000	9861100	24715000	295050000	397940000	80840000	1095700	2746100	32783000	44215000	0	66509000	68427000	123840000	1	2	7	2	12
P20936	Ras GTPase-activating protein 1	30	30	17	20	24	24	17	20	24	24	35.6	35.6	21.1	24.6	27.7	28	116.4	118.43	4106800000	316850000	358280000	871380000	2560300000	80525000	6212600	7025000	17086000	50201000	371400000	382340000	372970000	577070000	18	20	25	29	92
P15529	Membrane cofactor protein	6	6	3	3	3	6	3	3	3	6	14.5	14.5	8.4	8.2	7.9	14.5	43.747	17.313	1287300000	25594000	99149000	96688000	1065800000	80454000	1599600	6196800	6043000	66614000	64347000	75396000	70724000	219200000	3	4	3	7	17
Q6ZRY4	RNA-binding protein with multiple splicing 2	8	8	6	4	6	6	6	4	6	6	49.8	49.8	35.9	35.9	35.4	25.4	22.496	31.277	802440000	85524000	44614000	261850000	410450000	80244000	8552400	4461400	26185000	41045000	74452000	41942000	117810000	117570000	6	4	8	6	24
Q9Y2T2	AP-3 complex subunit mu-1	17	17	8	10	13	11	8	10	13	11	64.6	64.6	29.2	35.4	48.3	43.3	46.939	59.89	1758200000	94699000	97211000	525610000	1040700000	79919000	4304500	4418700	23891000	47305000	129260000	95770000	224150000	240570000	8	11	14	13	46
Q58FF6	Putative heat shock protein HSP 90-beta 4	5	1	4	3	5	5	1	1	1	1	8.7	2.2	6.3	6.3	8.7	8.7	58.264	3.9228	1997000000	128370000	105300000	116610000	1646700000	79880000	5134600	4212000	4664500	65869000	0	0	0	402300000	1	1	3	2	7
Q8TCD5	5(3)-deoxyribonucleotidase, cytosolic type	7	7	4	2	6	4	4	2	6	4	46.3	46.3	26.4	13.4	36.8	29.4	23.382	25.764	798280000	48368000	27665000	196820000	525430000	79828000	4836800	2766500	19682000	52543000	69627000	0	74687000	123760000	5	2	5	4	16
Q9NQR4	Omega-amidase NIT2	14	14	8	9	12	7	8	9	12	7	68.1	68.1	43.8	46.4	59.1	35.1	30.608	50.931	1435200000	118010000	93833000	566020000	657300000	79731000	6556200	5213000	31446000	36517000	146730000	126000000	183430000	178630000	8	9	14	9	40
P09488	Glutathione S-transferase Mu 1	13	4	7	1	2	12	3	0	0	4	71.6	28.9	41.3	6	8.7	67.9	25.712	45.419	1195400000	136300000	0	32588000	1026500000	79694000	9086300	0	2172500	68435000	113290000	0	0	273800000	6	0	2	9	17
Q96AT9	Ribulose-phosphate 3-epimerase	5	5	4	3	3	4	4	3	3	4	39	39	35.5	20.6	20.6	29.8	24.927	51.473	637310000	55274000	62645000	180000000	339390000	79663000	6909200	7830600	22499000	42424000	46374000	65426000	98439000	73914000	5	4	4	5	18
Q9NP97	Dynein light chain roadblock-type 1	5	5	3	1	3	3	3	1	3	3	69.8	69.8	46.9	12.5	39.6	39.6	10.921	18.642	477420000	53087000	9301500	157830000	257210000	79571000	8847800	1550200	26305000	42868000	45095000	0	87409000	56664000	3	0	3	5	11
Q8TD55	Pleckstrin homology domain-containing family O member 2	17	17	12	12	14	7	12	12	14	7	48.2	48.2	37.6	34.7	34.9	19	53.349	192.62	1748100000	235360000	354320000	759800000	398620000	79459000	10698000	16105000	34536000	18119000	342050000	263970000	225410000	201310000	10	15	12	7	44
P07093	Glia-derived nexin	14	14	1	4	4	13	1	4	4	13	46.5	46.5	2	10.6	10.8	43.5	44.002	74.477	1746900000	21272000	63378000	157170000	1505100000	79406000	966930	2880800	7144100	68414000	0	55470000	76373000	371970000	1	3	4	14	22
Q00765	Receptor expression-enhancing protein 5	7	7	2	5	3	2	2	5	3	2	24.9	24.9	9	15.3	14.3	8.5	21.493	13.321	473550000	29907000	76538000	288840000	78269000	78926000	4984400	12756000	48140000	13045000	48961000	55556000	135710000	0	2	5	4	2	13
P52788	Spermine synthase	13	13	8	5	9	10	8	5	9	10	41.5	41.5	25.4	16.9	29.2	31.7	41.268	55.022	1576900000	153740000	74143000	606210000	742860000	78847000	7687000	3707100	30310000	37143000	189080000	147380000	196380000	157590000	7	5	11	10	33
P47712	Cytosolic phospholipase A2	21	21	12	13	16	14	12	13	16	14	33.1	33.1	20.8	22.2	27.2	24	85.238	84.154	2677000000	232980000	242510000	690960000	1510600000	78735000	6852300	7132600	20322000	44428000	235800000	285690000	284260000	358600000	16	14	17	15	62
O75223	Gamma-glutamylcyclotransferase	8	8	3	7	5	4	3	7	5	4	42.6	42.6	18.6	38.8	30.9	23.9	21.007	33.25	1023100000	90088000	62946000	139970000	730120000	78702000	6929900	4842000	10767000	56163000	0	50935000	75506000	179620000	4	7	5	4	20
P36543	V-type proton ATPase subunit E 1	9	9	4	3	5	7	4	3	5	7	56.6	56.6	19.5	23	36.3	46.9	26.145	105.35	1022500000	57058000	53427000	235740000	676240000	78651000	4389100	4109700	18134000	52019000	72963000	83208000	81504000	147240000	4	4	8	8	24
Q9Y274	Type 2 lactosamine alpha-2,3-sialyltransferase	15	15	8	5	13	13	8	5	13	13	42	42	28.1	16	42	41.7	38.213	45.002	1647300000	103310000	96038000	463440000	984470000	78441000	4919400	4573300	22068000	46880000	133930000	125420000	166310000	228930000	8	6	14	18	46
P21912	Succinate dehydrogenase [ubiquinone] iron-sulfur subunit, mitochondrial	14	14	7	6	8	11	7	6	8	11	52.5	52.5	32.9	27.5	33.2	41.4	31.629	39.923	1409400000	126430000	104150000	307700000	871150000	78302000	7023800	5786200	17095000	48397000	154030000	122170000	142600000	156290000	7	8	10	15	40
O95319	CUGBP Elav-like family member 2	10	10	5	5	8	6	5	5	8	6	23.2	23.2	14.2	13	19.3	13.6	54.284	44.703	1328000000	160300000	94215000	473830000	599610000	78116000	9429600	5542100	27873000	35271000	150710000	132250000	152870000	184740000	8	5	10	7	30
P42830	C-X-C motif chemokine 5	4	4	1	1	3	3	1	1	3	3	43	43	14	14	36	28.9	11.972	20.693	468110000	5007800	4442800	193450000	265220000	78019000	834630	740470	32241000	44203000	0	0	86199000	68368000	1	1	4	3	9
P28676	Grancalcin	7	7	4	4	4	6	4	4	4	6	36.9	36.9	23.5	17.1	17.1	33.6	24.01	19.73	776830000	66285000	50122000	118630000	541800000	77683000	6628500	5012200	11863000	54180000	69963000	47036000	54975000	131680000	4	4	3	6	17
P29122	Proprotein convertase subtilisin/kexin type 6	27	27	14	17	18	20	14	17	18	20	38.3	38.3	18.6	24.5	23.9	29.9	106.42	106.58	3781900000	322460000	451590000	1096000000	1911800000	77181000	6580700	9216100	22367000	39017000	382570000	479390000	514470000	371780000	17	23	21	26	87
P00352	Retinal dehydrogenase 1	24	22	17	15	11	18	16	13	11	17	54.5	50.9	47.1	41.1	30.5	44.7	54.861	107.27	1847500000	237580000	235450000	241290000	1133200000	76979000	9899100	9810300	10054000	47215000	218580000	223710000	157370000	261370000	14	14	9	21	58	110
P17252	Protein kinase C alpha type	31	20	23	17	23	28	16	9	15	18	52.2	36	43.6	36.3	44.9	50.9	76.749	80.44	2535400000	269860000	210920000	502070000	1552600000	76830000	8177500	6391400	15214000	47047000	214370000	361440000	271840000	243770000	17	10	16	22	65	189
P78356	Phosphatidylinositol 5-phosphate 4-kinase type-2 beta	11	6	7	8	8	7	3	4	4	2	30.3	19.7	16.3	20.4	23.1	17.1	47.377	28.574	1459600000	298830000	242220000	551750000	366840000	76823000	15728000	12749000	29040000	19307000	200620000	249040000	206370000	211000000	3	4	3	2	12
Q9Y385	Ubiquitin-conjugating enzyme E2 J1	11	11	4	6	8	8	4	6	8	8	45.6	45.6	15.4	20.4	38.1	38.1	35.198	45.667	1228700000	116430000	133420000	387600000	591210000	76791000	7277100	8338600	24225000	36951000	150130000	149860000	160260000	113450000	6	5	7	9	27
P23588	Eukaryotic translation initiation factor 4B	22	22	11	11	9	16	11	11	9	16	40.6	40.6	17.5	21.8	13.9	31.3	69.15	80.56	2064100000	329590000	400700000	365410000	968380000	76447000	12207000	14841000	13534000	35866000	292610000	345970000	270290000	226210000	11	13	10	17	51
Q16531	DNA damage-binding protein 1	46	46	29	23	28	33	29	23	28	33	44.4	44.4	31.5	26	29.2	34.6	126.97	154.75	4185200000	519740000	414980000	967840000	2282600000	76094000	9449800	7545100	17597000	41502000	532520000	437910000	487350000	482350000	31	25	31	38	125	392
O00154	Cytosolic acyl coenzyme A thioester hydrolase	9	9	6	6	6	6	6	6	6	6	33.9	33.9	21.8	22.4	22.1	22.4	41.796	29.008	1516300000	155330000	194730000	403140000	763090000	75815000	7766600	9736500	20157000	38155000	168620000	191400000	192690000	170210000	7	6	7	9	29
O14880	Microsomal glutathione S-transferase 3	6	6	3	3	2	5	3	3	2	5	52.6	52.6	24.3	33.6	33.6	44.1	16.516	69.912	528960000	41249000	32109000	84107000	371500000	75566000	5892700	4587000	12015000	53071000	48242000	44055000	55005000	55738000	4	3	3	7	17
Q13618	Cullin-3	20	20	12	9	8	11	12	9	8	11	28.8	28.8	19.1	14.8	11.3	17.4	88.929	69.655	3311400000	196650000	2040100000	289430000	785250000	75259000	4469300	46365000	6578000	17847000	652620000	726360000	599290000	577680000	13	9	9	13	44
Q13217	DnaJ homolog subfamily C member 3	21	21	4	8	11	14	4	8	11	14	44	44	10.1	22.4	25.8	36.1	57.579	88.282	1729200000	121280000	128600000	375940000	1103400000	75182000	5272900	5591200	16345000	47973000	120570000	148600000	183750000	240540000	5	9	11	15	40
Q13200	26S proteasome non-ATPase regulatory subunit 2	40	40	22	20	24	25	22	20	24	25	51.7	51.7	30.8	30.2	31.6	35.7	100.2	179.76	3668500000	436470000	412020000	1054300000	1765800000	74867000	8907600	8408700	21515000	36036000	416110000	362240000	425050000	564330000	23	20	25	28	96
O75822	Eukaryotic translation initiation factor 3 subunit J	10	10	7	4	8	6	7	4	8	6	49.2	49.2	39.9	22.5	40.7	26.4	29.062	32.952	1047800000	237930000	79697000	296180000	433950000	74840000	16995000	5692600	21156000	30996000	203230000	120300000	118470000	118830000	9	5	11	9	34
P35998	26S proteasome regulatory subunit 7	25	25	13	7	18	16	13	7	18	16	71.6	71.6	38.8	17.3	54.5	49.4	48.633	81.999	2095000000	217980000	112510000	743750000	1020800000	74823000	7784800	4018200	26562000	36457000	249510000	145550000	266590000	262990000	13	6	18	17	54
P30464	HLA class I histocompatibility antigen, B-15 alpha chain	20	0	15	17	12	14	0	0	0	0	55	0	48.1	47.5	41.4	44.5	40.388	3.3763	1269800000	469110000	789890000	0	10773000	74693000	27595000	46464000	0	633720	0	0	0	2632000	1	3	0	1	5
Q8TBF2	Prostamide/prostaglandin F synthase	11	11	3	2	7	6	3	2	7	6	55.6	55.6	13.1	12.6	40.4	23.7	21.222	25.58	894290000	80924000	72003000	212010000	529350000	74524000	6743600	6000300	17668000	44113000	75632000	98183000	65278000	141300000	4	3	7	7	21
O00399	Dynactin subunit 6	3	3	2	2	3	2	2	2	3	2	21.6	21.6	14.2	14.2	21.6	12.1	20.747	11.618	519590000	53279000	62117000	103520000	300680000	74227000	7611300	8873900	14788000	42954000	61678000	54090000	44929000	75986000	2	3	3	3	11
Q6UWL2	Sushi domain-containing protein 1	15	15	8	10	10	12	8	10	10	12	27.6	27.6	14.9	21.4	21.7	24.2	82.709	88.239	2300900000	249190000	249070000	634800000	1167900000	74223000	8038200	8034500	20477000	37673000	282790000	244670000	328790000	221070000	9	12	13	15	49	66
Q15181	Inorganic pyrophosphatase	14	14	8	2	11	10	8	2	11	10	65.4	65.4	38.1	9.3	55.7	45.3	32.66	56.937	1335600000	145370000	23278000	559260000	607670000	74199000	8076000	1293200	31070000	33760000	118970000	43343000	290740000	94421000	10	2	14	12	38
P52597	Heterogeneous nuclear ribonucleoprotein F	9	7	5	4	5	6	3	4	4	4	30.6	24.1	17.6	13.7	18.3	19.5	45.671	130.67	1111400000	78461000	177410000	145940000	709550000	74091000	5230800	11828000	9729500	47304000	94084000	141430000	102230000	158600000	5	6	6	7	24
Q9UNS2	COP9 signalosome complex subunit 3	14	14	10	8	10	10	10	8	10	10	47.5	47.5	35	26.5	37.1	35	47.873	222.14	1851500000	160950000	207600000	594290000	888680000	74061000	6438000	8304200	23772000	35547000	188950000	205840000	234710000	231250000	10	8	12	12	42
P52815	39S ribosomal protein L12, mitochondrial	6	6	3	4	2	6	3	4	2	6	32.3	32.3	22.2	27.8	18.2	32.3	21.348	134.86	591590000	22905000	57575000	51275000	459830000	73948000	2863200	7196900	6409300	57479000	30037000	54065000	37338000	94979000	3	4	2	7	16
Q9P035	Very-long-chain (3R)-3-hydroxyacyl-CoA dehydratase 3	10	10	3	2	9	5	3	2	9	5	35.6	35.6	11.9	8	33.7	13.5	43.159	33.604	1108900000	42248000	40181000	787990000	238530000	73930000	2816600	2678700	52533000	15902000	38066000	35515000	314860000	117810000	4	1	9	5	19
Q07866	Kinesin light chain 1	26	23	10	13	17	18	8	12	15	16	52.4	48	17.1	22.9	31.4	37.2	65.309	145.96	2659400000	273330000	269400000	848750000	1268000000	73874000	7592600	7483200	23576000	35221000	373650000	299850000	325920000	246050000	10	13	18	20	61
O75832	26S proteasome non-ATPase regulatory subunit 10	9	9	4	8	8	8	4	8	8	8	65	65	29.6	58.8	58.8	56.6	24.428	33.439	886140000	40858000	85976000	284550000	474750000	73845000	3404800	7164600	23713000	39563000	66825000	88907000	116880000	101960000	4	6	9	9	28	105
Q9Y5Z4	Heme-binding protein 2	9	9	4	5	5	7	4	5	5	7	50.7	50.7	27.8	21.5	28.8	36.6	22.875	39.965	737500000	62110000	59770000	220580000	395040000	73750000	6211000	5977000	22058000	39504000	108330000	70594000	75790000	65842000	5	4	5	6	20
Q5VY43	Platelet endothelial aggregation receptor 1	20	20	10	10	13	18	10	10	13	18	28.4	28.4	14.4	14.9	18.8	25.6	110.67	85.759	2725100000	334300000	288820000	682720000	1419300000	73652000	9035200	7805800	18452000	38359000	307570000	381320000	344830000	251990000	12	13	15	24	64
Q9Y3C5	RING finger protein 11	3	3	2	2	3	1	2	2	3	1	21.4	21.4	13.6	13.6	21.4	5.8	17.444	8.3466	515330000	70522000	51406000	75105000	318300000	73619000	10075000	7343700	10729000	45472000	65469000	39383000	19558000	109960000	2	3	5	2	12
Q86UE4	Protein LYRIC	20	20	14	9	10	10	14	9	10	10	41.2	41.2	32.6	17.4	22.3	19.9	63.836	81.894	1765300000	307420000	294440000	260350000	903130000	73556000	12809000	12268000	10848000	37631000	281810000	251370000	209620000	199530000	12	10	12	12	46	330;332
Q14432	cGMP-inhibited 3,5-cyclic phosphodiesterase A	25	25	8	12	20	17	8	12	20	17	35.7	35.7	11.2	16.2	29.3	22.5	124.98	119.46	3530700000	206480000	323150000	949710000	2051300000	73555000	4301700	6732300	19786000	42736000	403980000	299700000	351060000	413310000	10	11	21	23	65
P51153	Ras-related protein Rab-13	7	4	5	5	6	6	2	2	3	4	34.5	21.7	24.6	24.6	30	30.5	22.774	16.968	881870000	53957000	30872000	264990000	532060000	73489000	4496400	2572700	22082000	44338000	81641000	45532000	106750000	101420000	2	2	3	5	12
O00203	AP-3 complex subunit beta-1	38	38	21	17	24	25	21	17	24	25	34.2	34.2	19.9	15.6	23.1	25.5	121.32	119.77	4037900000	401450000	243660000	964150000	2428600000	73416000	7299100	4430200	17530000	44157000	397590000	288200000	464930000	534330000	22	17	26	26	91
Q04759	Protein kinase C theta type	33	32	13	10	17	26	12	9	16	25	53.5	52.1	23.1	19.3	25.4	38.1	81.864	83.914	2715900000	192050000	146900000	499100000	1877900000	73403000	5190500	3970300	13489000	50754000	195510000	190490000	198690000	431150000	11	9	16	28	64
P16219	Short-chain specific acyl-CoA dehydrogenase, mitochondrial	13	13	7	7	8	10	7	7	8	10	42.5	42.5	21.1	20.4	26	34.2	44.297	52.968	1393800000	103870000	91800000	218020000	980130000	73359000	5466700	4831600	11475000	51586000	159410000	83028000	117660000	175890000	7	5	9	11	32
P56377	AP-1 complex subunit sigma-2	6	4	3	4	4	5	2	3	3	4	36.3	26.8	15.9	25.5	21.7	31.8	18.615	47.409	732620000	34362000	69795000	153880000	474580000	73262000	3436200	6979500	15388000	47458000	50971000	60448000	109030000	67453000	2	3	3	7	15
P02753	Retinol-binding protein 4	7	7	5	6	4	2	5	6	4	2	40.8	40.8	31.8	29.9	20.9	10.4	23.01	41.658	732530000	236850000	236380000	159010000	100290000	73253000	23685000	23638000	15901000	10029000	237100000	221040000	88079000	0	5	7	4	1	17	189
Q16795	NADH dehydrogenase [ubiquinone] 1 alpha subcomplex subunit 9, mitochondrial	13	13	6	7	8	8	6	7	8	8	37.7	37.7	21	25.2	27.9	23.6	42.509	36.523	1974300000	158270000	96748000	404870000	1314400000	73122000	5861700	3583300	14995000	48682000	166140000	113580000	216620000	267360000	7	6	9	11	33
P56556	NADH dehydrogenase [ubiquinone] 1 alpha subcomplex subunit 6	6	6	2	2	3	4	2	2	3	4	49.2	49.2	14.1	14.8	27.3	30.5	15.136	12.385	584650000	71571000	40570000	151430000	321070000	73081000	8946400	5071300	18929000	40134000	90029000	0	0	59982000	3	2	3	5	13
P28331	NADH-ubiquinone oxidoreductase 75 kDa subunit, mitochondrial	32	32	15	12	21	21	15	12	21	21	57.4	57.4	27.6	24.1	38.7	41.5	79.467	111.96	2993700000	326610000	184930000	789890000	1692200000	73016000	7966100	4510500	19266000	41274000	286270000	248340000	332320000	423980000	17	10	22	20	69	663
P13798	Acylamino-acid-releasing enzyme	18	18	9	11	12	15	9	11	12	15	35.5	35.5	17.9	22	21.9	29	81.224	81.492	2110500000	186660000	242040000	642770000	1039000000	72776000	6436600	8346300	22165000	35828000	216230000	244920000	266750000	252110000	9	12	13	15	49
O95182	NADH dehydrogenase [ubiquinone] 1 alpha subcomplex subunit 7	5	5	3	1	4	3	3	1	4	3	41.6	41.6	31.9	15.9	31.9	25.7	12.551	25.837	508980000	56981000	20265000	163650000	268080000	72711000	8140100	2894900	23379000	38297000	64505000	0	65131000	68785000	3	1	5	3	12
P49189	4-trimethylaminobutyraldehyde dehydrogenase	15	15	10	5	10	12	10	5	10	12	30.8	30.8	22.9	11.7	21.7	27.1	53.801	60.143	1814700000	233900000	63850000	524210000	992740000	72588000	9355800	2554000	20968000	39710000	230410000	100040000	216420000	212230000	10	6	12	13	41
Q9UIA9	Exportin-7	37	37	21	17	17	24	21	17	17	24	40.8	40.8	22.5	21.3	18.8	27.8	123.91	315.56	3897600000	566910000	289290000	669060000	2372300000	72178000	10498000	5357200	12390000	43932000	458910000	335070000	424420000	526880000	20	17	19	29	85
Q9Y5L4	Mitochondrial import inner membrane translocase subunit Tim13	4	4	4	3	3	3	4	3	3	3	52.6	52.6	52.6	42.1	36.8	36.8	10.5	15.827	433030000	41447000	63567000	97948000	230060000	72171000	6907900	10594000	16325000	38344000	37243000	59395000	51691000	58130000	3	3	2	3	11
O60613	Selenoprotein F	5	5	4	5	4	5	4	5	4	5	32.1	32.1	30.3	32.1	22.4	32.1	18.092	19.966	648830000	49350000	95574000	150930000	352980000	72092000	5483300	10619000	16770000	39220000	62818000	84507000	77114000	76436000	4	5	2	6	17
Q6P3W7	SCY1-like protein 2	31	31	12	11	19	21	12	11	19	21	45.1	45.1	17.7	16.9	29	30.7	103.71	223.83	3027200000	185500000	140110000	740210000	1961400000	72077000	4416700	3335900	17624000	46701000	216070000	191700000	328460000	411600000	11	12	23	24	70
Q9UHY7	Enolase-phosphatase E1	6	6	5	4	5	6	5	4	5	6	36	36	28.4	27.6	35.6	36	28.932	36.688	935410000	66447000	35175000	246120000	587660000	71955000	5111300	2705800	18933000	45205000	56126000	81733000	123740000	97697000	6	4	7	9	26
P62834	Ras-related protein Rap-1A	14	3	10	13	11	12	2	2	2	2	69	15.2	57.6	67.9	66.8	66.8	20.987	15.376	718540000	74429000	124120000	375730000	144260000	71854000	7442900	12412000	37573000	14426000	0	120330000	177740000	0	1	2	2	2	7	74;76;155
P09525	Annexin A4	16	16	5	9	12	12	5	9	12	12	50.8	50.8	17.6	35.4	36.7	42.9	35.882	82.401	1579400000	98127000	207880000	585940000	687470000	71792000	4460300	9449100	26634000	31248000	180850000	223750000	218170000	122400000	5	7	12	9	33
P42892	Endothelin-converting enzyme 1	24	24	16	15	19	20	16	15	19	20	39.6	39.6	25.2	21.8	30.3	35.1	87.163	131.66	3014800000	338480000	396410000	813520000	1466400000	71780000	8059000	9438300	19370000	34914000	376560000	387480000	423990000	277910000	16	19	19	24	78	672
Q9Y265	RuvB-like 1	14	14	10	6	9	8	10	6	9	8	51.1	51.1	36	18.4	29.2	26.8	50.227	55.187	1577100000	179610000	71575000	399170000	926700000	71684000	8164000	3253400	18144000	42123000	125630000	144960000	173720000	218280000	12	6	11	8	37
Q3SXM5	Inactive hydroxysteroid dehydrogenase-like protein 1	13	13	5	6	9	10	5	6	9	10	43	43	15.2	19.7	29.1	37.9	37.001	42.764	1359500000	171790000	120480000	371790000	695470000	71555000	9041700	6341200	19568000	36604000	159750000	190950000	150290000	133320000	6	6	9	10	31
P02760	Protein AMBP	10	10	7	5	8	7	7	5	8	7	38.4	38.4	30.1	17	28.4	26.1	38.999	33.17	1143600000	173780000	171270000	381050000	417480000	71474000	10861000	10705000	23816000	26092000	189150000	204460000	138070000	91624000	5	5	7	7	24	321;325
P0C7P3	Protein SLFN14	39	39	21	16	18	33	21	16	18	33	51.6	51.6	23.9	21.6	24.8	45.6	103.91	166.21	3140800000	316850000	250570000	601770000	1971600000	71381000	7201200	5694800	13677000	44809000	343660000	313990000	328160000	341710000	21	18	20	36	95
P78344	Eukaryotic translation initiation factor 4 gamma 2	34	34	19	16	20	29	19	16	20	29	43.3	43.3	22.3	20.4	26.2	37.4	102.36	151.36	3566000000	370550000	234490000	700990000	2260000000	71320000	7411000	4689900	14020000	45199000	405080000	264790000	380640000	424620000	22	16	20	32	90
Q9H425	Uncharacterized protein C1orf198	14	14	10	10	10	5	10	10	10	5	43.7	43.7	38.5	35.5	36.1	23.2	36.346	51.483	1354600000	339180000	254190000	490080000	271110000	71292000	17851000	13378000	25794000	14269000	320080000	214930000	228860000	122300000	9	11	9	5	34
Q96BS2	Calcineurin B homologous protein 3	8	8	4	4	5	5	4	4	5	5	35.5	35.5	23.8	18.2	28.5	28.5	24.75	45.432	780560000	53879000	74936000	290860000	360890000	70960000	4898100	6812400	26441000	32808000	67541000	72762000	144720000	66678000	4	5	6	6	21
O75954	Tetraspanin-9	4	4	3	3	3	4	3	3	3	4	24.7	24.7	20.1	20.1	20.1	24.7	26.779	71.662	638480000	81214000	45364000	202860000	309050000	70942000	9023800	5040400	22540000	34339000	75321000	75971000	79092000	63484000	3	2	3	8	16	130
Q04637	Eukaryotic translation initiation factor 4 gamma 1	40	36	26	20	28	29	23	18	27	26	30.1	27.8	21.8	15.9	22.5	22.8	175.49	224.99	4820000000	752740000	388310000	1334800000	2344100000	70883000	11070000	5710500	19630000	34473000	523700000	445680000	635710000	725760000	28	21	34	33	116
Q9Y5M8	Signal recognition particle receptor subunit beta	11	11	5	5	8	10	5	5	8	10	50.9	50.9	25.8	25.5	36.9	48	29.702	73.343	1133600000	36908000	61426000	365730000	669560000	70852000	2306800	3839100	22858000	41848000	77435000	55484000	123790000	174730000	5	3	9	13	30
O60762	Dolichol-phosphate mannosyltransferase subunit 1	12	12	7	4	8	10	7	4	8	10	49.2	49.2	38.5	18.1	37.3	37.3	29.634	56.721	1132900000	102380000	46129000	231520000	752830000	70804000	6399000	2883100	14470000	47052000	89318000	95378000	87873000	167150000	6	5	7	11	29
Q8WVM8	Sec1 family domain-containing protein 1	24	24	13	11	15	22	13	11	15	22	50.3	50.3	24	27.7	34	46.1	72.379	153.18	2406000000	170900000	203850000	609680000	1421600000	70765000	5026400	5995700	17932000	41811000	222880000	211760000	234910000	334750000	14	11	16	23	64
Q9HDC9	Adipocyte plasma membrane-associated protein	14	14	7	7	9	8	7	7	9	8	43	43	26.9	20.7	20.4	27.4	46.48	50.313	1694800000	221940000	86987000	487830000	898020000	70616000	9247300	3624400	20326000	37418000	174630000	165050000	175790000	238940000	6	5	8	8	27	126
Q9NRG1	Phosphoribosyltransferase domain-containing protein 1	6	5	3	3	3	5	3	2	2	4	28	24.9	13.8	12.4	14.2	22.7	25.673	22.911	634290000	82201000	43161000	76575000	432360000	70477000	9133400	4795700	8508300	48040000	81111000	67230000	0	82502000	3	2	2	5	12
P03928	ATP synthase protein 8	2	2	2	1	1	2	2	1	1	2	35.3	35.3	35.3	16.2	16.2	35.3	7.9916	11.924	210470000	22956000	0	55700000	131810000	70157000	7651900	0	18567000	43938000	0	0	0	32203000	2	1	3	3	9	30;32
Q8N131	Porimin	1	1	1	1	1	1	1	1	1	1	4.3	4.3	4.3	4.3	4.3	4.3	21.531	2.6618	280530000	47878000	32627000	73129000	126890000	70132000	11970000	8156800	18282000	31723000	0	0	0	31001000	1	1	1	1	4
Q14392	Transforming growth factor beta activator LRRC32	16	16	6	7	11	13	6	7	11	13	38.7	38.7	12.5	15.7	27.2	30.4	71.978	102.76	1892300000	96096000	43485000	299420000	1453300000	70085000	3559100	1610500	11090000	53826000	149410000	57290000	98790000	327950000	6	7	10	13	36	578
Q15836	Vesicle-associated membrane protein 3	5	5	3	4	5	3	3	4	5	3	41	41	41	41	41	34	11.309	47.255	350240000	51873000	79922000	142030000	76409000	70048000	10375000	15984000	28407000	15282000	52884000	62586000	53436000	47199000	2	3	5	2	12
Q9HD45	Transmembrane 9 superfamily member 3	9	9	4	6	5	6	4	6	5	6	16.8	16.8	6.8	11.4	9.3	12.4	67.887	29.008	1325300000	158010000	101070000	336440000	729790000	69753000	8316100	5319300	17707000	38410000	134760000	173360000	135380000	149660000	5	6	6	7	24
Q5VW32	BRO1 domain-containing protein BROX	9	9	5	4	5	7	5	4	5	7	30.2	30.2	14.8	16.8	14.8	21.7	46.476	53.55	1184700000	111820000	45167000	292690000	735000000	69687000	6577700	2656900	17217000	43235000	134570000	73865000	111410000	141710000	6	3	7	7	23
O95747	Serine/threonine-protein kinase OSR1	18	14	8	11	16	13	6	8	12	10	42.1	36.1	21.4	28.5	37.4	32.4	58.022	83.676	1739800000	106050000	182090000	501220000	950480000	69594000	4241900	7283700	20049000	38019000	114550000	231090000	191600000	215090000	9	11	15	17	52
Q9Y3A5	Ribosome maturation protein SBDS	13	13	5	7	9	8	5	7	9	8	47.2	47.2	18	32.4	39.2	29.2	28.763	50.751	1181000000	90120000	142150000	378210000	570570000	69473000	5301200	8361500	22248000	33563000	140970000	129290000	131680000	144760000	5	6	8	9	28
O15258	Protein RER1	6	6	4	2	4	6	4	2	4	6	33.7	33.7	28.6	13.3	24.5	33.7	22.958	22.962	554410000	79877000	19417000	112410000	342710000	69302000	9984700	2427100	14051000	42839000	72251000	40877000	49331000	72662000	5	2	4	7	18
P06241	Tyrosine-protein kinase Fyn	20	13	14	15	17	18	9	9	10	12	45.4	34.8	29.4	33.5	38.4	41	60.761	117.75	2008500000	165320000	128590000	414520000	1300000000	69258000	5700700	4434100	14294000	44829000	170440000	173280000	241250000	218480000	9	10	9	15	43	210;400
P54136	Arginine--tRNA ligase, cytoplasmic	31	31	16	17	20	24	16	17	20	24	49.5	49.5	26.1	28	34.1	39.8	75.378	101.71	2559600000	165540000	228570000	530110000	1635400000	69178000	4474000	6177600	14327000	44199000	264630000	223900000	275230000	275110000	16	15	23	24	78
Q9H8Y8	Golgi reassembly-stacking protein 2	10	10	5	4	7	5	5	4	7	5	33	33	18.1	12.2	23	15.7	47.145	35.927	965060000	98116000	75308000	296410000	495220000	68933000	7008300	5379100	21172000	35373000	101850000	101670000	143290000	84899000	4	3	7	5	19	218
P53007	Tricarboxylate transport protein, mitochondrial	11	11	6	2	7	9	6	2	7	9	38.9	38.9	20.3	7.4	28.3	34.1	34.012	50.577	1171400000	82502000	23051000	229390000	836500000	68909000	4853100	1356000	13494000	49206000	92238000	0	90687000	203140000	3	2	6	10	21
Q8TAT6	Nuclear protein localization protein 4 homolog	21	21	15	9	15	15	15	9	15	15	46.1	46.1	36.7	21.9	33.9	34.7	68.119	149.8	1993300000	283370000	93941000	409950000	1206000000	68735000	9771300	3239400	14136000	41588000	233300000	144870000	171890000	311830000	12	8	13	16	49	42;202
O15116	U6 snRNA-associated Sm-like protein LSm1	5	5	4	5	4	2	4	5	4	2	54.9	54.9	42.9	54.9	49.6	17.3	15.179	17.665	411850000	40306000	59190000	134550000	177800000	68641000	6717700	9865000	22425000	29634000	37549000	41939000	51643000	74042000	4	5	6	4	19
Q9H4A6	Golgi phosphoprotein 3	7	6	4	4	6	4	3	3	5	3	42.3	37.9	18.5	19.1	37.2	23.2	33.81	34.826	1098000000	52178000	75807000	175210000	794820000	68626000	3261100	4738000	10950000	49676000	72090000	88689000	73191000	169250000	5	4	7	5	21
Q92572	AP-3 complex subunit sigma-1	8	8	5	6	6	3	5	6	6	3	37.8	37.8	24.9	29	29	18.1	21.732	23.132	617420000	63121000	67027000	211820000	275460000	68603000	7013500	7447400	23535000	30607000	59544000	59491000	84397000	92083000	5	5	7	3	20
Q9Y3Q8	TSC22 domain family protein 4	12	12	8	6	10	10	8	6	10	10	37.7	37.7	29.1	23.3	32.9	31.9	41.026	81.263	1504800000	204940000	220940000	331530000	747400000	68400000	9315600	10043000	15069000	33973000	208540000	235850000	175770000	141420000	12	8	10	11	41	362
Q9NR46	Endophilin-B2	13	12	7	7	8	12	7	7	7	11	38.7	36.7	22	24.8	21.8	33.2	43.973	58.325	1230600000	180670000	103230000	249260000	697460000	68367000	10037000	5734900	13848000	38748000	162160000	107460000	162200000	137800000	7	5	7	10	29
O95197	Reticulon-3	3	3	2	2	2	3	2	2	2	3	5.6	5.6	4.8	4.8	4.8	5.6	112.61	31.577	3142300000	333920000	496280000	449730000	1862400000	68311000	7259100	10789000	9776800	40486000	404220000	586670000	285140000	216170000	3	4	6	4	17
Q9H8H3	Methyltransferase-like protein 7A	5	5	5	3	4	2	5	3	4	2	29.5	29.5	29.5	20.5	26.6	15.6	28.319	36.627	749590000	150850000	98842000	295520000	204380000	68144000	13714000	8985700	26865000	18580000	118600000	102910000	93939000	120980000	5	4	5	4	18
Q7L7X3	Serine/threonine-protein kinase TAO1	32	28	22	19	17	23	18	16	16	22	34.2	31.6	22.3	22.5	20.9	27.2	116.07	131.76	3192100000	436830000	364830000	476130000	1914300000	67917000	9294300	7762400	10130000	40730000	427110000	378550000	290720000	392680000	22	18	18	23	81
Q9NR28	Diablo homolog, mitochondrial	9	9	4	5	5	8	4	5	5	8	44.8	44.8	25.9	27.6	18	36.4	27.131	31.121	948990000	48784000	126190000	174860000	599150000	67785000	3484600	9013600	12490000	42797000	76519000	127850000	73652000	124050000	2	5	4	6	17
P17612	cAMP-dependent protein kinase catalytic subunit alpha	15	4	11	9	11	13	3	2	3	3	49.3	11.1	28.5	21.1	27.6	49.3	40.589	22.64	1218200000	133930000	103670000	375100000	605540000	67680000	7440600	5759500	20839000	33641000	122740000	116870000	127570000	192080000	4	3	4	5	16
P23919	Thymidylate kinase	11	11	6	5	7	7	6	5	7	7	46.7	46.7	25	23.6	27.8	30.7	23.819	23.743	1150300000	189630000	74044000	289180000	597470000	67666000	11155000	4355600	17010000	35146000	158930000	101570000	176470000	106620000	7	3	6	7	23
P55036	26S proteasome non-ATPase regulatory subunit 4	10	8	6	5	7	6	4	4	6	4	33.7	26.3	19.4	17.5	25.2	20.2	40.736	36.535	946700000	190860000	149290000	282670000	323890000	67621000	13633000	10663000	20190000	23135000	182550000	159630000	126160000	81608000	5	5	6	5	21	161
Q9NVG8	TBC1 domain family member 13	20	20	12	7	10	14	12	7	10	14	47	47	36	20	24.2	35.5	46.553	55.415	1755400000	244900000	119710000	448740000	942080000	67516000	9419400	4604300	17259000	36234000	237480000	139630000	207100000	218400000	13	7	11	17	48
O15194	CTD small phosphatase-like protein	9	7	6	3	4	5	5	1	3	4	32.2	26.1	22.1	10.9	16.3	21	31.128	26.216	938990000	86492000	69419000	162430000	620650000	67071000	6178000	4958500	11602000	44332000	83066000	83590000	80616000	135410000	5	3	3	6	17
Q86UT6	NLR family member X1	30	30	14	11	18	22	14	11	18	22	42.3	42.3	20.2	12.5	26.4	31.6	107.61	125.19	3082900000	190140000	144860000	696010000	2051900000	67019000	4133600	3149200	15131000	44606000	251460000	192580000	284990000	429770000	12	10	17	24	63
Q9Y5K6	CD2-associated protein	24	24	18	16	16	15	18	16	16	15	44.3	44.3	35.5	30.7	31.8	29	71.45	88.852	2342100000	387330000	373510000	712750000	868490000	66916000	11067000	10672000	20364000	24814000	397080000	361410000	301520000	242500000	18	16	17	19	70	427
P98172	Ephrin-B1	10	10	6	5	7	8	6	5	7	8	39.9	39.9	29.2	23.7	29.5	32.9	38.006	55.761	1270900000	151600000	186530000	249130000	683590000	66887000	7978800	9817600	13112000	35978000	155460000	173170000	126570000	164920000	7	6	8	11	32
P54709	Sodium/potassium-transporting ATPase subunit beta-3	9	9	4	1	7	7	4	1	7	7	31.9	31.9	20.4	3.9	29.4	26.5	31.512	22.701	802080000	81692000	22897000	207170000	490320000	66840000	6807600	1908100	17264000	40860000	91091000	0	83011000	123520000	4	0	7	7	18
O95295	SNARE-associated protein Snapin	4	4	2	1	2	4	2	1	2	4	52.2	52.2	34.6	15.4	25.7	52.2	14.874	22.328	601480000	18421000	8865700	38759000	535440000	66832000	2046800	985080	4306600	59493000	43899000	0	51352000	71967000	2	1	2	5	10
Q9Y6I9	Testis-expressed protein 264	9	9	6	4	6	7	6	4	6	7	36.1	36.1	27.8	16.6	25.2	25.2	34.188	34.454	934090000	131230000	76785000	200890000	525190000	66721000	9373800	5484700	14349000	37513000	122520000	103150000	91405000	112210000	5	4	6	9	24
Q14162	Scavenger receptor class F member 1	19	19	10	11	17	11	10	11	17	11	32.3	32.3	16.6	19.8	28.1	19.9	87.386	92.523	2067500000	284640000	280460000	786520000	715850000	66692000	9181900	9047200	25371000	23092000	283750000	303710000	282110000	234470000	14	10	20	12	56	755
P67870	Casein kinase II subunit beta	6	6	5	3	4	4	5	3	4	4	38.1	38.1	34.4	19.5	23.3	23.7	24.942	20.75	666790000	139320000	52417000	163880000	311170000	66679000	13932000	5241700	16388000	31117000	99112000	68799000	89164000	86561000	4	3	2	4	13
P31751	RAC-beta serine/threonine-protein kinase	15	12	8	7	12	13	7	7	10	10	39.5	31.8	18.3	18.7	33.3	33.9	55.768	52.431	1998900000	124100000	118690000	487810000	1268300000	66630000	4136800	3956200	16260000	42277000	153800000	199700000	211860000	213270000	9	6	14	13	42
Q08257	Quinone oxidoreductase	11	11	9	4	7	9	9	4	7	9	47.4	47.4	35.9	19.1	29.5	41.6	35.206	47.505	1329400000	154520000	69562000	278650000	826700000	66471000	7725800	3478100	13932000	41335000	136850000	104650000	160200000	153420000	10	4	7	11	32
Q86Y82	Syntaxin-12	8	8	4	2	7	5	4	2	7	5	34.1	34.1	21.4	12.3	34.1	23.9	31.642	89.788	863790000	95098000	50044000	181920000	536730000	66446000	7315300	3849500	13994000	41287000	87081000	73102000	79357000	120980000	3	3	8	5	19
Q9Y5S2	Serine/threonine-protein kinase MRCK beta	68	60	39	34	37	38	34	32	32	33	42.7	39.5	26.9	25	23.8	24	194.31	312.99	5484100000	853110000	582250000	1252100000	2796700000	66074000	10278000	7015100	15085000	33695000	712770000	621690000	625410000	733350000	45	37	38	43	163
Q8NI22	Multiple coagulation factor deficiency protein 2	3	3	3	3	3	2	3	3	3	2	44.5	44.5	44.5	44.5	44.5	25.3	16.39	26.591	462430000	58722000	85824000	229020000	88864000	66061000	8388800	12261000	32717000	12695000	58344000	87811000	91735000	34357000	2	3	4	3	12
Q9UEW8	STE20/SPS1-related proline-alanine-rich protein kinase	15	11	7	9	10	10	5	6	6	7	35	27.9	19.3	23.1	23.7	21.7	59.473	41.271	1385400000	127540000	94746000	350540000	812600000	65973000	6073500	4511700	16692000	38695000	169390000	119180000	158760000	135840000	6	6	7	7	26	161;288
Q9Y305	Acyl-coenzyme A thioesterase 9, mitochondrial	13	13	4	9	11	12	4	9	11	12	34.6	34.6	10	23	30.8	31.4	49.901	50.419	1843300000	61302000	108870000	393480000	1279700000	65833000	2189400	3888300	14053000	45703000	107390000	124520000	172570000	260560000	5	9	11	14	39
Q16775	Hydroxyacylglutathione hydrolase, mitochondrial	7	7	5	4	6	7	5	4	6	7	29.9	29.9	18.8	18.8	25.6	29.9	33.805	35.95	1113800000	117480000	91138000	381770000	523440000	65519000	6910400	5361000	22457000	30791000	97349000	123490000	194660000	97863000	4	4	6	7	21
P46736	Lys-63-specific deubiquitinase BRCC36	12	12	6	5	8	8	6	5	8	8	51.3	51.3	27.8	25.6	38	34.5	36.072	98.116	1178700000	103090000	70887000	251930000	752800000	65484000	5727100	3938200	13996000	41822000	120880000	72840000	113000000	167840000	5	5	9	10	29
Q6IAN0	Dehydrogenase/reductase SDR family member 7B	8	8	4	5	6	7	4	5	6	7	32.3	32.3	17.5	20.9	23.4	28.9	35.119	46.583	1046700000	55393000	63165000	264130000	663970000	65416000	3462100	3947800	16508000	41498000	65335000	93476000	127670000	116640000	5	5	6	8	24
P60468	Protein transport protein Sec61 subunit beta	3	3	1	2	2	2	1	2	2	2	37.5	37.5	15.6	26	26	27.1	9.9743	10.655	391980000	41621000	59467000	165190000	125700000	65330000	6936800	9911200	27532000	20950000	0	57799000	78126000	0	1	2	2	2	7
O94826	Mitochondrial import receptor subunit TOM70	16	16	7	7	11	13	7	7	11	13	34	34	14	12.5	21.4	27.8	67.454	61.399	2024400000	145500000	188930000	426690000	1263300000	65303000	4693600	6094400	13764000	40751000	203110000	196460000	172360000	268500000	7	6	13	16	42
O00116	Alkyldihydroxyacetonephosphate synthase, peroxisomal	24	24	13	9	12	21	13	9	12	21	52.3	52.3	28.3	19.5	26	45.9	72.911	105.75	2283000000	215350000	150100000	434420000	1483200000	65230000	6153000	4288600	12412000	42376000	173900000	212620000	226510000	315870000	13	10	15	22	60
P22307	Non-specific lipid-transfer protein	9	9	4	2	4	7	4	2	4	7	17.2	17.2	9.5	3.5	7.3	11.7	58.993	35.416	1629800000	145690000	76644000	230870000	1176600000	65193000	5827600	3065800	9234600	47065000	111760000	90760000	122880000	291260000	5	2	4	8	19
Q14642	Type I inositol 1,4,5-trisphosphate 5-phosphatase	19	19	7	8	11	14	7	8	11	14	53.9	53.9	18.7	26.2	30.6	37.4	47.819	78.198	1693000000	144380000	131960000	418810000	997830000	65114000	5552900	5075300	16108000	38378000	171840000	141400000	197200000	203590000	8	8	15	16	47
Q12846	Syntaxin-4	10	10	9	5	5	7	9	5	5	7	36.7	36.7	33.7	15.5	21.5	24.6	34.18	43.33	975580000	203070000	131500000	167930000	473090000	65039000	13538000	8766400	11195000	31539000	166700000	149780000	112910000	98241000	10	5	5	8	28
P46734	Dual specificity mitogen-activated protein kinase kinase 3	16	14	5	2	9	11	5	2	9	9	55	48.1	18.4	6.3	37.5	43.5	39.318	65.111	1560100000	71649000	18488000	365010000	1104900000	65004000	2985400	770320	15209000	46039000	107330000	0	173770000	229890000	8	2	11	12	33
Q9H8W4	Pleckstrin homology domain-containing family F member 2	10	10	6	5	6	6	6	5	6	6	49.4	49.4	30.5	22.1	34.5	28.9	27.797	51.876	907920000	102670000	81819000	249350000	474080000	64851000	7333400	5844200	17811000	33863000	71596000	75631000	164730000	103790000	6	7	6	7	26
O75663	TIP41-like protein	11	11	5	3	7	7	5	3	7	7	50	50	22.4	14	32.7	32.4	31.444	39.545	1037200000	93195000	92067000	275320000	576650000	64827000	5824700	5754200	17207000	36040000	91022000	132730000	66902000	162940000	4	4	6	8	22
Q6FI81	Anamorsin	10	10	6	5	8	7	6	5	8	7	40.4	40.4	22.8	22.4	31.1	27.6	33.582	27.397	1360300000	167110000	75902000	349470000	767800000	64776000	7957800	3614400	16641000	36562000	136040000	170580000	133250000	152650000	6	5	8	7	26
Q9NVK5	FGFR1 oncogene partner 2	10	10	6	6	6	6	6	6	6	6	39.9	39.9	27.3	30	25.3	19.8	29.426	32.847	969450000	143430000	106270000	296030000	423720000	64630000	9562200	7084900	19735000	28248000	128840000	110630000	147230000	103530000	7	6	7	7	27
Q9BX67	Junctional adhesion molecule C	10	10	6	5	4	3	6	5	4	3	30.3	30.3	20.6	20	17.1	12.3	35.02	31.866	1029000000	241500000	320640000	189620000	277230000	64312000	15094000	20040000	11851000	17327000	236470000	295080000	77349000	107890000	6	6	3	3	18
Q9H9B4	Sideroflexin-1	14	13	9	6	8	8	8	5	7	8	53.4	47.5	32.3	23.6	25.8	34.8	35.619	34.567	1023700000	106900000	97164000	253600000	566050000	63982000	6681100	6072800	15850000	35378000	106320000	101600000	115360000	132470000	6	5	8	7	26
O43765	Small glutamine-rich tetratricopeptide repeat-containing protein alpha	7	7	6	4	3	6	6	4	3	6	27.2	27.2	23	16	12.5	24.3	34.063	26.272	767340000	112820000	74803000	68619000	511090000	63945000	9401800	6233600	5718300	42591000	96174000	83242000	59795000	104870000	7	3	3	7	20
Q9UJ68	Mitochondrial peptide methionine sulfoxide reductase	7	7	4	2	4	5	4	2	4	5	39.6	39.6	22.1	17	20.9	30.6	26.132	39.008	956490000	110780000	9303200	83354000	753050000	63766000	7385100	620210	5556900	50204000	103170000	0	84527000	145740000	6	2	3	7	18
O43617	Trafficking protein particle complex subunit 3	6	6	2	3	2	6	2	3	2	6	31.7	31.7	10	17.2	9.4	31.7	20.274	11.879	572750000	43587000	31796000	7921500	489440000	63639000	4843000	3532800	880160	54383000	78301000	62050000	0	54498000	2	2	2	5	11
Q13492	Phosphatidylinositol-binding clathrin assembly protein	13	13	11	4	9	5	11	4	9	5	26.4	26.4	23.5	7.8	17.5	11.5	70.754	92.467	1588600000	249060000	149080000	566200000	624230000	63543000	9962200	5963200	22648000	24969000	167570000	215500000	240170000	189650000	12	5	9	7	33
P02790	Hemopexin	15	15	9	5	8	13	9	5	8	13	40.5	40.5	24.2	14.5	24.7	34	51.676	45.365	1457700000	290230000	145490000	204910000	817120000	63380000	12619000	6325700	8909100	35527000	236780000	153720000	99868000	239570000	10	4	8	12	34	421
Q13564	NEDD8-activating enzyme E1 regulatory subunit	18	18	9	6	12	12	9	6	12	12	48.5	48.5	21.3	15.2	32.4	29	60.246	83.766	1457300000	213050000	88454000	269050000	886740000	63361000	9262900	3845800	11698000	38554000	213560000	130540000	148880000	149710000	10	6	9	12	37
P34897	Serine hydroxymethyltransferase, mitochondrial	21	20	9	7	12	15	8	7	11	14	55.2	55.2	27.4	16.5	25.4	43.7	55.992	76.305	1834800000	77069000	91579000	381680000	1284500000	63270000	2657600	3157900	13161000	44293000	106430000	133960000	168850000	250030000	10	7	13	18	48
Q71U36	Tubulin alpha-1A chain	36	0	35	33	33	32	0	0	0	0	80.5	0	79.2	79.4	79.4	78.3	50.135	7.6115	1328200000	138720000	66867000	338810000	783770000	63246000	6605800	3184100	16134000	37322000	159540000	0	159260000	168640000	2	1	2	2	7	31;50;216;226;256;293;301;329;356;358;380
Q9ULC5	Long-chain-fatty-acid--CoA ligase 5	20	18	14	9	13	13	12	8	12	12	40	37	28.7	18.2	27.7	25.6	75.99	115.41	2013100000	248180000	192030000	513150000	1059700000	62908000	7755500	6001000	16036000	33116000	196580000	251760000	196440000	291810000	12	9	11	15	47
Q96T51	RUN and FYVE domain-containing protein 1	30	30	15	20	19	15	15	20	19	15	49.7	49.7	26.3	37	37.1	26.1	79.817	145.06	2578500000	363550000	467240000	795940000	951730000	62889000	8867000	11396000	19413000	23213000	445740000	386570000	283610000	315170000	16	21	20	16	73
P04424	Argininosuccinate lyase	13	13	4	7	9	10	4	7	9	10	26.9	26.9	10.6	12.7	18.8	25	51.657	50.441	1505400000	85312000	181960000	404180000	833920000	62724000	3554700	7581800	16841000	34746000	120620000	232380000	139340000	165610000	5	7	9	10	31
P16157	Ankyrin-1	55	52	34	23	39	43	31	22	36	41	42.2	40.4	26.3	18	29.7	34.2	206.26	214.46	5408400000	523180000	404900000	1529000000	2951300000	62166000	6013500	4654000	17575000	33923000	526350000	490630000	680850000	655870000	34	23	42	45	144	568
O00232	26S proteasome non-ATPase regulatory subunit 12	18	18	6	8	11	13	6	8	11	13	42.1	42.1	16	20.4	28.1	34	52.904	63.2	1552800000	59203000	79212000	473880000	940510000	62112000	2368100	3168500	18955000	37620000	123200000	133800000	150940000	179890000	5	8	9	14	36	281
Q9NZD2	Glycolipid transfer protein	8	8	6	4	5	7	6	4	5	7	37.3	37.3	26.8	18.2	23.4	32.5	23.85	25.16	866580000	87302000	76897000	233060000	469320000	61899000	6235800	5492700	16647000	33523000	101450000	97412000	93867000	94028000	6	3	5	7	21
Q9Y230	RuvB-like 2	19	19	15	8	7	12	15	8	7	12	46.9	46.9	37.1	19.2	18.4	30.5	51.156	69.073	1670200000	341600000	129870000	292990000	905690000	61857000	12652000	4810000	10851000	33544000	204110000	237250000	178100000	208810000	18	9	6	13	46
A2RUS2	DENN domain-containing protein 3	41	41	22	16	26	30	22	16	26	30	39	39	23.5	16.9	27.9	28	135.89	168.21	3891900000	385920000	307440000	1051600000	2146900000	61777000	6125700	4880000	16693000	34078000	393920000	366850000	360800000	583280000	23	16	29	33	101
Q9UHQ4	B-cell receptor-associated protein 29	7	7	5	3	5	5	5	3	5	5	27	27	19.9	17	23.7	23.2	28.32	20.663	925810000	156090000	81717000	287940000	400060000	61720000	10406000	5447800	19196000	26671000	108790000	112900000	138800000	108410000	5	3	6	8	22
P22059	Oxysterol-binding protein 1	24	24	13	11	17	15	13	11	17	15	36.9	36.9	22.4	20.3	29.6	24.9	89.42	112.4	2529400000	173690000	209750000	784630000	1361400000	61693000	4236400	5115800	19137000	33204000	193050000	295440000	278300000	312650000	14	12	21	17	64	662
O96000	NADH dehydrogenase [ubiquinone] 1 beta subcomplex subunit 10	9	9	7	5	6	5	7	5	6	5	45.3	45.3	45.3	26.2	40.1	27.9	20.776	26.868	678240000	101470000	36073000	217150000	323540000	61658000	9224900	3279400	19741000	29413000	85680000	62474000	81136000	87952000	6	4	7	4	21
Q99816	Tumor susceptibility gene 101 protein	12	12	6	7	8	9	6	7	8	9	32.6	32.6	17.7	23.1	22.1	22.3	43.944	28.962	1171400000	131340000	182940000	351430000	505690000	61653000	6912700	9628300	18496000	26615000	128750000	157370000	174700000	135220000	6	7	8	11	32
Q8NBQ5	Estradiol 17-beta-dehydrogenase 11	9	9	6	4	8	5	6	4	8	5	38.7	38.7	24.7	13.7	33.7	22	32.935	37.99	1048100000	136600000	50964000	316390000	544120000	61651000	8035100	2997900	18611000	32007000	133870000	95697000	98124000	139460000	7	4	6	7	24
Q8WWI5	Choline transporter-like protein 1	7	7	5	4	3	5	5	4	3	5	12.5	12.5	8.5	7.6	5.9	10.7	73.301	24.561	1845900000	245970000	112350000	187840000	1299800000	61531000	8199100	3745200	6261400	43325000	246190000	151860000	107840000	256770000	8	4	3	3	18
A1L3X0	Elongation of very long chain fatty acids protein 7	3	3	2	2	2	3	2	2	2	3	11	11	6.4	6.4	6.4	11	33.356	9.184	553620000	48673000	31714000	109810000	363420000	61513000	5408100	3523800	12201000	40380000	57612000	35690000	60565000	66156000	2	2	2	3	9
P63098	Calcineurin subunit B type 1	7	7	5	4	4	5	5	4	4	5	48.2	48.2	41.2	32.9	32.9	34.7	19.3	31.542	552890000	51912000	77922000	141250000	281800000	61432000	5768000	8658000	15695000	31312000	60232000	73232000	68049000	62454000	3	4	3	3	13	67;109
P60228	Eukaryotic translation initiation factor 3 subunit E	15	15	9	4	8	14	9	4	8	14	37.3	37.3	20.2	11.2	17.1	32.8	52.22	37.782	1718200000	154250000	74700000	324230000	1165000000	61363000	5509000	2667900	11579000	41607000	179570000	116690000	171680000	195830000	8	4	7	14	33
O75438	NADH dehydrogenase [ubiquinone] 1 beta subcomplex subunit 1	1	1	1	1	1	1	1	1	1	1	13.8	13.8	13.8	13.8	13.8	13.8	6.9611	2.1379	184060000	9995300	5951500	19793000	148320000	61353000	3331800	1983800	6597600	49440000	0	0	0	36236000	1	1	1	1	4
P98194	Calcium-transporting ATPase type 2C member 1	27	27	17	12	16	19	17	12	16	19	40.3	40.3	24.4	18.2	26.4	28.8	100.58	126.5	2511900000	268510000	220110000	655360000	1368000000	61267000	6549100	5368700	15984000	33365000	252720000	286540000	254050000	332910000	14	8	12	19	53	11;207;635
P00395	Cytochrome c oxidase subunit 1	2	2	0	0	2	1	0	0	2	1	7.6	7.6	0	0	7.6	6	57.041	12.542	306210000	0	0	105840000	200370000	61242000	0	0	21168000	40075000	0	0	0	48953000	0	0	3	1	4
P55884	Eukaryotic translation initiation factor 3 subunit B	26	26	10	11	18	19	10	11	18	19	37.1	37.1	15.2	18.3	26	28.3	92.48	76.822	2198700000	272190000	193650000	512720000	1220100000	61074000	7560900	5379100	14242000	33892000	260450000	229690000	235890000	275170000	11	10	19	19	59
Q15771	Ras-related protein Rab-30	6	6	4	4	5	4	4	4	5	4	30.5	30.5	20.7	20.7	26.6	22.2	23.058	26.885	916090000	50719000	105490000	229610000	530270000	61073000	3381300	7032900	15307000	35351000	83482000	108560000	111200000	88719000	4	5	6	4	19
O00303	Eukaryotic translation initiation factor 3 subunit F	9	9	6	6	7	7	6	6	7	7	33.6	33.6	22.1	23.2	24.4	27.2	37.563	56.508	915530000	60103000	51055000	225260000	579110000	61035000	4006900	3403700	15018000	38607000	71802000	71990000	85999000	127210000	6	7	8	8	29
Q03519	Antigen peptide transporter 2	16	15	8	9	10	12	7	8	9	11	31.6	30.5	17.8	18.7	18.7	27	75.663	57.919	1827800000	258230000	146440000	490600000	932500000	60925000	8607500	4881300	16353000	31083000	215690000	166160000	259240000	218560000	8	10	11	15	44
P48061	Stromal cell-derived factor 1	2	2	1	2	2	2	1	2	2	2	23.7	23.7	8.6	23.7	23.7	23.7	10.666	10.449	364290000	6317900	23018000	72422000	262530000	60715000	1053000	3836300	12070000	43755000	0	22120000	34049000	64518000	1	2	2	2	7
P49247	Ribose-5-phosphate isomerase	10	10	7	8	4	8	7	8	4	8	37	37	25.1	29.3	10.9	28.9	33.269	30.565	1153500000	149720000	186770000	110030000	706950000	60709000	7880100	9829800	5791200	37208000	158760000	138550000	100050000	162270000	7	8	3	8	26
P05023	Sodium/potassium-transporting ATPase subunit alpha-1	28	20	14	14	22	16	9	11	16	13	32	22	17.2	17.8	26.8	18.2	112.89	144.58	2728000000	306890000	269970000	917800000	1233400000	60623000	6819800	5999400	20395000	27409000	301910000	383260000	380360000	237660000	15	14	24	16	69
Q9Y3C6	Peptidyl-prolyl cis-trans isomerase-like 1	5	5	2	1	2	4	2	1	2	4	35.5	35.5	14.5	6.6	18.7	31.3	18.237	38.951	484460000	44227000	5344800	98497000	336390000	60557000	5528400	668100	12312000	42049000	0	0	73524000	54368000	2	1	2	5	10
O95563	Mitochondrial pyruvate carrier 2	5	5	1	3	5	2	1	3	5	2	40.2	40.2	9.4	22	40.2	15.7	14.279	10.094	484410000	39069000	55988000	220330000	169020000	60552000	4883700	6998400	27541000	21128000	60022000	57869000	85328000	35190000	2	1	4	2	9
Q7LBR1	Charged multivesicular body protein 1b	4	4	2	2	2	4	2	2	2	4	16.1	16.1	8	8.5	8	16.1	22.109	7.3841	484130000	17152000	24717000	121780000	320470000	60516000	2144000	3089600	15223000	40059000	38140000	24877000	49889000	63689000	2	1	1	6	10
P60891	Ribose-phosphate pyrophosphokinase 1	15	3	13	13	11	10	2	3	3	3	52.5	13.5	45.9	48.1	42.5	45.3	34.834	19.914	967500000	127220000	114910000	274980000	450380000	60469000	7951400	7182100	17186000	28149000	132640000	113640000	116010000	117100000	3	6	8	5	22	305
P26196	Probable ATP-dependent RNA helicase DDX6	20	20	8	13	14	12	8	13	14	12	55.5	55.5	23.6	35.4	41.6	38.5	54.416	124.77	1683600000	120030000	138930000	439260000	985410000	60130000	4286800	4961800	15688000	35193000	121780000	140330000	177560000	263410000	10	15	16	16	57
Q9H7J1	Protein phosphatase 1 regulatory subunit 3E	13	13	8	4	6	9	8	4	6	9	53.4	53.4	27.2	16.1	23.3	32.3	30.643	28.709	901190000	160110000	55895000	147430000	537750000	60079000	10674000	3726300	9828400	35850000	139400000	76475000	88294000	111440000	8	4	7	7	26
Q9HCN8	Stromal cell-derived factor 2-like protein 1	8	8	1	5	5	8	1	5	5	8	40.3	40.3	5.4	33	33	40.3	23.598	31.904	720600000	12307000	72032000	197070000	439190000	60050000	1025600	6002700	16423000	36599000	0	75488000	111320000	83728000	1	4	5	7	17
P08670	Vimentin	27	24	10	13	19	8	10	12	17	7	56.9	51.7	26.6	36.1	43.8	15.5	53.651	76.109	2041300000	266530000	332320000	1060400000	382120000	60039000	7839100	9774000	31187000	11239000	300480000	400760000	325670000	143570000	10	14	21	8	53
Q14BN4	Sarcolemmal membrane-associated protein	26	26	14	15	17	17	14	15	17	17	31.3	31.3	16.5	21.4	23.4	22.7	95.197	112.73	3298700000	512800000	490580000	764630000	1530700000	59977000	9323600	8919700	13902000	27831000	528280000	481920000	328390000	391930000	13	17	14	18	62
Q16644	MAP kinase-activated protein kinase 3	12	9	10	8	8	8	7	6	6	6	40.8	32.7	33.2	30.9	34	29.1	42.987	29.278	1078800000	165340000	123570000	369900000	420000000	59934000	9185800	6865100	20550000	23333000	142310000	128280000	201460000	90719000	7	8	7	7	29
Q9P289	Serine/threonine-protein kinase 26	18	10	15	12	11	10	9	5	5	4	54.8	34.4	44.7	34.9	32.5	31.7	46.528	50.05	1376800000	286450000	150540000	301230000	638550000	59859000	12455000	6545100	13097000	27763000	266970000	165790000	158280000	141230000	9	6	5	7	27
P51858	Hepatoma-derived growth factor	11	11	5	4	7	5	5	4	7	5	57.1	57.1	24.6	20.4	40.8	25	26.788	55.713	1015300000	231650000	239600000	329250000	214760000	59721000	13627000	14094000	19367000	12633000	202930000	209380000	182440000	80957000	8	6	7	5	26
P62312	U6 snRNA-associated Sm-like protein LSm6	3	3	2	0	2	3	2	0	2	3	35	35	26.2	0	26.2	35	9.1275	4.8215	296810000	43248000	0	46835000	206730000	59362000	8649500	0	9367000	41345000	54178000	0	26470000	34839000	2	0	1	3	6
Q8IYB5	Stromal membrane-associated protein 1	5	4	3	1	3	3	3	1	2	2	14.1	12.4	9.6	2.8	6.6	6.6	50.386	10.761	533420000	77549000	3329900	94556000	357990000	59269000	8616500	369990	10506000	39776000	65085000	0	44982000	98821000	3	1	2	2	8
Q9NPH2	Inositol-3-phosphate synthase 1	9	9	0	0	5	8	0	0	5	8	27.2	27.2	0	0	18.8	22.2	61.067	24.103	1244600000	0	0	73704000	1170900000	59265000	0	0	3509700	55755000	0	0	190320000	129930000	0	0	6	8	14
P61018	Ras-related protein Rab-4B	9	7	5	5	4	7	4	3	3	6	46.5	39.9	28.6	26.3	21.6	40.4	23.586	29.509	829010000	72100000	45465000	171170000	540280000	59215000	5150000	3247500	12226000	38592000	83098000	87303000	89501000	68937000	5	5	3	9	22
Q96GG9	DCN1-like protein 1	8	8	4	4	6	7	4	4	6	7	28.2	28.2	17.8	15.8	19.3	28.2	30.124	75.399	769560000	51715000	41197000	220020000	456620000	59197000	3978100	3169000	16925000	35125000	52795000	52199000	130190000	71248000	5	3	5	8	21
Q9UH62	Armadillo repeat-containing X-linked protein 3	18	18	8	7	9	12	8	7	9	12	59.1	59.1	27.2	23	35.6	42.5	42.5	91.987	1242800000	143990000	82013000	358800000	658040000	59183000	6856600	3905400	17086000	31335000	161030000	118150000	132580000	141230000	9	6	8	13	36
Q5BJD5	Transmembrane protein 41B	2	2	2	1	1	1	2	1	1	1	8.9	8.9	8.9	6.5	6.5	6.5	32.513	5.5875	532400000	87122000	34427000	229730000	181120000	59156000	9680200	3825200	25526000	20124000	88224000	0	109680000	40077000	3	2	2	4	11
Q16799	Reticulon-1	19	19	12	5	12	12	12	5	12	12	35.4	35.4	22.2	9.8	24	20.1	83.617	109.99	1774400000	206180000	71452000	346930000	1149800000	59147000	6872600	2381700	11564000	38328000	221430000	94132000	192420000	211320000	13	5	14	15	47
Q8WXE9	Stonin-2	21	21	13	11	15	14	13	11	15	14	31.3	31.3	21.5	16.5	20.7	19.6	101.16	80.998	2184700000	260290000	302950000	620950000	1000500000	59045000	7035000	8187900	16782000	27040000	258510000	268610000	265340000	302340000	15	13	15	16	59
O94979	Protein transport protein Sec31A	33	33	16	11	16	21	16	11	16	21	32.5	32.5	15.7	9.8	15.4	21.6	133.01	122.15	2769400000	234660000	223560000	736910000	1574300000	58924000	4992900	4756500	15679000	33495000	254220000	248630000	374670000	306530000	14	13	19	24	70	1097
P55327	Tumor protein D52	6	6	3	1	2	5	3	1	2	5	42	42	17	6.7	11.2	36.2	24.327	30.018	529970000	65084000	21210000	174750000	268920000	58885000	7231600	2356700	19417000	29880000	48386000	52327000	71287000	61018000	4	2	3	5	14
P10646	Tissue factor pathway inhibitor	7	7	6	5	5	7	6	5	5	7	29.3	29.3	23.4	20.4	20.4	29.3	35.015	50.077	764480000	107680000	101410000	217940000	337450000	58806000	8282900	7800700	16764000	25958000	90535000	127960000	90477000	83348000	7	6	5	7	25
P51575	P2X purinoceptor 1	6	6	4	6	3	1	4	6	3	1	16.8	16.8	12.5	16.8	7	3	44.98	15.099	1056400000	144570000	321830000	510580000	79391000	58687000	8031700	17879000	28366000	4410600	145390000	249000000	276530000	50727000	6	7	4	3	20
P00915	Carbonic anhydrase 1	7	7	5	0	3	6	5	0	3	6	37.9	37.9	21.1	0	20.3	31.8	28.87	28.995	814810000	53721000	0	55817000	705280000	58201000	3837200	0	3986900	50377000	58917000	0	63850000	129160000	4	0	3	5	12
P30038	Delta-1-pyrroline-5-carboxylate dehydrogenase, mitochondrial	21	21	11	4	8	18	11	4	8	18	47.4	47.4	24.2	7.1	16.5	40.7	61.719	75.537	1739100000	296640000	20690000	277720000	1144000000	57970000	9888200	689660	9257200	38135000	277360000	23495000	92518000	332270000	12	4	7	20	43
O14775	Guanine nucleotide-binding protein subunit beta-5	11	11	5	8	6	8	5	8	6	8	38.7	38.7	17	27.1	24.8	32.4	43.566	34.461	1043400000	139600000	162200000	161420000	580200000	57968000	7755400	9011200	8967900	32233000	157400000	166350000	88882000	105280000	4	8	5	11	28
Q9Y262	Eukaryotic translation initiation factor 3 subunit L	23	23	11	10	12	16	11	10	12	16	43.8	43.8	23.4	20	25	29.1	66.726	78.545	1677900000	155870000	89467000	319460000	1113100000	57859000	5374800	3085100	11016000	38383000	181810000	136460000	161120000	185830000	13	9	12	15	49
Q9BRF8	Serine/threonine-protein phosphatase CPPED1	11	11	8	4	6	5	8	4	6	5	42.4	42.4	31.8	18.8	28.7	21	35.548	39.294	980490000	142550000	115070000	280960000	441910000	57676000	8385200	6769100	16527000	25995000	98799000	138850000	137500000	120430000	8	4	6	5	23
Q99598	Translin-associated protein X	10	10	5	2	7	8	5	2	7	8	45.9	45.9	24.8	13.1	35.2	36.2	33.112	60.863	1034800000	69706000	31965000	283910000	649190000	57487000	3872600	1775800	15773000	36066000	66740000	69849000	102500000	152830000	4	2	7	9	22
O00534	von Willebrand factor A domain-containing protein 5A	24	24	13	17	16	12	13	17	16	12	40.1	40.1	21.6	31.2	27.5	17.8	86.488	91.236	2240400000	187560000	468470000	730610000	853750000	57446000	4809200	12012000	18734000	21891000	210230000	369090000	331290000	291460000	16	19	15	13	63
P02686	Myelin basic protein	5	5	2	4	4	3	2	4	4	3	27.6	27.6	10.2	21.4	23.7	13.8	33.117	18.543	860250000	153910000	157010000	272660000	276670000	57350000	10261000	10467000	18177000	18445000	125320000	118440000	136510000	124240000	4	6	7	4	21
Q58FF8	Putative heat shock protein HSP 90-beta 2	10	1	8	8	9	9	1	1	1	1	24.4	3.9	18.9	22.6	22.6	21.8	44.348	24.138	1146500000	72345000	104940000	256610000	712620000	57326000	3617300	5247000	12831000	35631000	63416000	105590000	0	182020000	2	2	1	2	7	100;101
P45954	Short/branched chain specific acyl-CoA dehydrogenase, mitochondrial	14	14	7	8	8	10	7	8	8	10	47.2	47.2	27.8	30.3	31.5	34.3	47.485	72.418	1201300000	82872000	166420000	494890000	457160000	57207000	3946300	7924800	23566000	21770000	93349000	197490000	190950000	108300000	7	9	10	10	36
O14657	Torsin-1B	2	2	1	1	0	1	1	1	0	1	10.4	10.4	6.2	6.2	0	4.2	37.978	2.0636	970470000	489260000	469850000	0	11364000	57087000	28780000	27638000	0	668480	0	0	0	2776300	1	1	0	1	3
O15327	Type II inositol 3,4-bisphosphate 4-phosphatase	32	32	16	18	20	24	16	18	20	24	43.5	43.5	25.2	24	28.2	32.4	104.74	121.1	2794900000	240470000	285560000	667490000	1601400000	57039000	4907600	5827800	13622000	32682000	270450000	274430000	284160000	397010000	16	18	23	26	83
Q9UBQ5	Eukaryotic translation initiation factor 3 subunit K	6	6	1	4	4	4	1	4	4	4	34.9	34.9	6.4	21.1	22	23.4	25.059	24.531	626120000	39327000	65507000	134780000	386500000	56920000	3575200	5955200	12253000	35137000	84349000	67484000	57683000	52068000	2	4	5	6	17
Q13464	Rho-associated protein kinase 1	67	55	38	24	42	46	31	19	34	36	54.1	45.4	31.3	20.7	35.5	38.3	158.17	165.84	4777300000	616810000	262880000	1278500000	2619000000	56872000	7343000	3129500	15221000	31179000	574850000	365580000	564580000	606960000	30	15	35	38	118	414;419
O00571	ATP-dependent RNA helicase DDX3X	23	4	16	9	13	15	3	1	1	3	39.1	6.5	26.4	18.6	21.5	24.9	73.243	75.194	2216200000	293660000	153570000	563030000	1205900000	56825000	7529800	3937700	14437000	30921000	299500000	208220000	221870000	273020000	19	8	15	16	58
O60488	Long-chain-fatty-acid--CoA ligase 4	28	26	12	13	14	23	11	12	13	21	50.1	47.5	23.9	27.8	27.6	42.5	79.187	122.63	1985400000	124020000	117390000	461040000	1283000000	56726000	3543500	3354100	13172000	36656000	162000000	166230000	204240000	235940000	11	12	14	25	62	546
P19823	Inter-alpha-trypsin inhibitor heavy chain H2	21	21	10	18	11	8	10	18	11	8	37.7	37.7	16.4	32.8	18.2	15.3	106.46	101.47	2664000000	428120000	984660000	720360000	530850000	56681000	9108900	20950000	15327000	11295000	419010000	792540000	410550000	251320000	13	23	15	8	59
Q9Y241	HIG1 domain family member 1A, mitochondrial	3	3	1	2	1	2	1	2	1	2	52.7	52.7	19.4	43	23.7	33.3	10.143	12.798	226450000	4824100	19906000	38167000	163550000	56612000	1206000	4976500	9541700	40887000	0	15643000	21908000	0	1	3	2	2	8
Q6P1A2	Lysophospholipid acyltransferase 5	8	8	4	5	5	6	4	5	5	6	20.9	20.9	8.2	10.3	15	17.2	56.034	24.584	845000000	80479000	126780000	160210000	477530000	56333000	5365300	8451700	10681000	31835000	87005000	76354000	128130000	106350000	4	4	5	6	19
Q99460	26S proteasome non-ATPase regulatory subunit 1	30	30	19	17	19	21	19	17	19	21	42.2	42.2	28.3	24.4	27.3	31.4	105.84	108.27	2646000000	313210000	264510000	761300000	1307000000	56297000	6664100	5627900	16198000	27808000	297910000	288710000	321530000	341280000	19	18	22	26	85
P08697	Alpha-2-antiplasmin	15	15	12	11	4	7	12	11	4	7	45	45	34.4	32.8	11.4	23.4	54.565	80.329	1180900000	341780000	439220000	126690000	273230000	56234000	16275000	20915000	6033000	13011000	242510000	472920000	116350000	73276000	12	13	5	8	38
P0C0L5	Complement C4-B	58	3	42	31	23	35	2	0	1	2	42.4	3	32.5	24.4	18.3	26.3	192.75	253.89	4545100000	948560000	568830000	513910000	2513800000	56112000	11711000	7022600	6344500	31035000	793060000	680730000	361390000	532910000	45	31	17	35	128	307
Q15796	Mothers against decapentaplegic homolog 2	9	6	5	3	6	5	3	1	3	3	25.5	18.4	15.6	7.3	20.8	15	52.306	43.387	1008400000	78406000	39232000	249500000	641260000	56022000	4355900	2179600	13861000	35626000	87921000	57672000	106660000	137700000	5	4	9	6	24
Q13033	Striatin-3	18	15	9	9	14	13	8	7	11	10	28.9	26.6	15.8	15.7	22.8	21	87.208	68.286	1619500000	98357000	101130000	362000000	1058100000	55846000	3391600	3487100	12483000	36485000	146630000	101790000	173620000	203580000	8	6	10	10	34	212
Q9H0Z9	RNA-binding protein 38	5	5	3	3	3	3	3	3	3	3	24.3	24.3	19.7	19.7	20.1	15.5	25.498	17.829	446410000	37999000	35666000	151240000	221500000	55801000	4749900	4458300	18905000	27688000	33038000	47867000	70803000	46140000	4	3	4	4	15
O15165	Low-density lipoprotein receptor class A domain-containing protein 4	2	2	0	0	1	1	0	0	1	1	8.5	8.5	0	0	3.6	4.9	33.9	2.6645	446260000	0	0	0	446260000	55783000	0	0	0	55783000	0	0	0	109030000	0	0	0	1	1	98;101
P05155	Plasma protease C1 inhibitor	14	14	7	12	3	11	7	12	3	11	30.6	30.6	20.4	27.2	10	26.4	55.154	71.538	1281000000	261300000	200190000	51643000	767870000	55696000	11361000	8704000	2245400	33385000	276280000	196860000	25222000	169780000	10	12	2	11	35
Q9P270	SLAIN motif-containing protein 2	20	20	11	10	10	10	11	10	10	10	36.8	36.8	22.2	22.2	23.6	19.4	62.543	58.721	1502600000	294690000	170430000	426770000	610740000	55653000	10914000	6312400	15806000	22620000	257270000	214370000	182710000	157460000	10	9	10	10	39	441
Q96K17	Transcription factor BTF3 homolog 4	4	4	2	2	2	3	2	2	2	3	38.6	38.6	14.6	20.9	14.6	22.2	17.27	11.279	388470000	38047000	28336000	103170000	218920000	55496000	5435300	4047900	14738000	31275000	43075000	0	69926000	26406000	2	1	2	4	9
P42025	Beta-centractin	15	4	8	9	10	15	3	3	3	4	57.7	22.6	31.4	33.2	33.2	57.7	42.293	31	1054000000	40749000	82511000	309810000	620930000	55473000	2144700	4342700	16306000	32680000	58653000	73564000	163390000	69711000	3	4	7	7	21
P35625	Metalloproteinase inhibitor 3	5	5	3	2	1	4	3	2	1	4	24.2	24.2	14.7	10.9	5.2	19	24.145	13.19	607520000	52859000	11532000	51183000	491940000	55229000	4805300	1048400	4653000	44722000	71403000	36050000	0	77084000	3	2	1	4	10
Q8TAD7	Overexpressed in colon carcinoma 1 protein	2	2	1	1	2	1	1	1	2	1	54	54	19	19	54	19	6.4069	5.4592	165540000	29518000	49987000	49640000	36395000	55180000	9839400	16662000	16547000	12132000	0	0	23036000	0	1	1	1	1	4
Q5T5C0	Syntaxin-binding protein 5	26	24	18	12	13	15	16	12	11	14	32.9	31.5	22.2	15.3	15.1	19.5	127.57	79.333	2583800000	340690000	194740000	601300000	1447100000	54974000	7248600	4143300	12794000	30789000	306510000	199610000	256790000	404420000	17	13	15	20	65
P41236	Protein phosphatase inhibitor 2	5	5	3	5	5	2	3	5	5	2	29.8	29.8	17.6	29.8	29.8	10.2	23.015	14.951	384670000	42887000	58649000	166380000	116750000	54952000	6126700	8378400	23769000	16678000	48111000	49175000	53315000	56472000	3	5	5	3	16
P13987	CD59 glycoprotein	3	3	1	2	2	3	1	2	2	3	25	25	9.4	18.8	15.6	25	14.177	9.2263	328990000	14303000	108330000	42862000	163500000	54832000	2383800	18055000	7143700	27249000	0	74662000	40877000	52256000	1	4	2	2	9
P63151	Serine/threonine-protein phosphatase 2A 55 kDa regulatory subunit B alpha isoform	16	9	8	6	10	12	4	2	6	6	42.7	25.3	23.5	18.6	32.9	35.1	51.691	74.402	1314800000	125300000	108170000	353460000	727910000	54785000	5220700	4507300	14727000	30330000	130390000	128720000	133850000	182010000	9	6	12	9	36
Q9NS69	Mitochondrial import receptor subunit TOM22 homolog	3	3	3	1	3	2	3	1	3	2	31	31	31	8.5	31	16.2	15.521	25.339	383190000	24006000	18821000	115480000	224880000	54741000	3429400	2688700	16497000	32125000	21295000	0	37022000	74219000	3	1	4	2	10
Q9UKE5	TRAF2 and NCK-interacting protein kinase	36	24	18	16	11	21	11	6	5	13	31.2	23.9	15.4	14	9.5	19.9	154.94	108.6	3272200000	388540000	236080000	385270000	2262300000	54537000	6475700	3934600	6421100	37705000	390140000	269470000	234130000	461570000	22	16	13	22	73	691
Q14155	Rho guanine nucleotide exchange factor 7	22	19	16	11	15	17	14	11	13	16	40.2	35.7	32.3	21.4	27.1	27.9	90.011	80.486	2290200000	270780000	223370000	616950000	1179100000	54528000	6447100	5318400	14689000	28074000	252020000	308280000	238060000	257730000	18	13	18	20	69
Q14232	Translation initiation factor eIF-2B subunit alpha	10	10	3	5	8	5	3	5	8	5	41.3	41.3	10.2	17	36.1	24.3	33.712	42.968	870630000	74520000	93419000	302530000	400160000	54414000	4657500	5838700	18908000	25010000	97658000	104750000	98518000	104850000	3	5	9	4	21
Q96H79	Zinc finger CCCH-type antiviral protein 1-like	9	9	6	2	5	7	6	2	5	7	43.7	43.7	33	11	25.3	29.3	32.962	30.138	761400000	122540000	30343000	111850000	496670000	54386000	8753000	2167400	7989100	35477000	91433000	0	63636000	140720000	7	2	5	8	22
O95865	N(G),N(G)-dimethylarginine dimethylaminohydrolase 2	9	9	4	5	8	7	4	5	8	7	47.4	47.4	24.6	30.2	47.4	41.1	29.644	36.587	923010000	73519000	84804000	332330000	432350000	54295000	4324600	4988500	19549000	25433000	84128000	132730000	115530000	85496000	5	4	11	8	28
Q92973	Transportin-1	26	20	9	11	18	18	6	7	14	13	41.6	31.4	15	21.5	28	28.1	102.35	107.59	2222200000	126890000	200770000	561160000	1333300000	54199000	3094800	4896800	13687000	32521000	191360000	188930000	231060000	301790000	10	12	18	18	58	314
O14602	Eukaryotic translation initiation factor 1A, Y-chromosomal	4	1	2	3	2	2	0	1	1	0	31.2	6.9	14.6	21.5	13.9	16.7	16.442	16.03	379210000	47804000	67626000	101340000	162440000	54173000	6829100	9660800	14477000	23206000	0	56378000	55198000	42536000	2	3	2	2	9
P17693	HLA class I histocompatibility antigen, alpha chain G	2	1	1	0	1	1	0	0	1	1	6.8	3	3.8	0	3	3	38.224	3.4131	1083200000	0	0	416810000	666380000	54160000	0	0	20841000	33319000	0	0	0	162800000	0	0	1	1	2
P07919	Cytochrome b-c1 complex subunit 6, mitochondrial	4	4	2	2	3	1	2	2	3	1	38.5	38.5	9.9	27.5	36.3	19.8	10.739	7.3855	324830000	65658000	71681000	174270000	13221000	54138000	10943000	11947000	29044000	2203500	0	0	80872000	0	2	2	3	1	8
Q9Y6B6	GTP-binding protein SAR1b	8	5	4	5	7	6	1	2	4	3	43.9	29.8	19.7	25.8	43.9	35.4	22.41	16.044	540450000	26563000	38837000	182970000	292080000	54045000	2656300	3883700	18297000	29208000	0	64760000	50547000	79665000	1	2	3	3	9	35
Q9NX76	CKLF-like MARVEL transmembrane domain-containing protein 6	3	3	3	2	1	3	3	2	1	3	21.9	21.9	21.9	16.4	6	21.9	20.419	9.9569	269700000	85109000	6145700	16975000	161470000	53939000	17022000	1229100	3395000	32293000	66489000	0	0	58068000	2	1	1	2	6	3
O95433	Activator of 90 kDa heat shock protein ATPase homolog 1	15	15	8	8	12	6	8	8	12	6	54.4	54.4	34.3	26.3	38.8	33.1	38.274	65.727	1078200000	118140000	160470000	493370000	306270000	53912000	5906900	8023500	24668000	15313000	113260000	165670000	184310000	118600000	8	8	12	6	34
Q14240	Eukaryotic initiation factor 4A-II	24	9	18	13	13	18	7	4	4	6	58.2	29	45.2	36.1	31	48.4	46.402	33.26	1237600000	154720000	108580000	278480000	695790000	53808000	6727100	4721000	12108000	30252000	121680000	134710000	137350000	168410000	9	5	5	6	25
Q13131	5-AMP-activated protein kinase catalytic subunit alpha-1	16	16	9	6	12	12	9	6	12	12	38.1	38.1	22.2	12.7	29.3	28.1	64.009	85.451	1498100000	160600000	120750000	413470000	803250000	53503000	5735700	4312600	14767000	28687000	163340000	204250000	155590000	145880000	11	5	11	10	37
O43772	Mitochondrial carnitine/acylcarnitine carrier protein	13	13	5	2	9	6	5	2	9	6	49.8	49.8	19.9	5.3	36.2	19.6	32.943	31.169	904940000	73898000	26946000	253180000	550920000	53232000	4346900	1585000	14893000	32407000	69663000	48518000	111020000	123640000	5	1	9	5	20
P30536	Translocator protein	4	4	1	3	3	2	1	3	3	2	38.5	38.5	4.7	24.9	33.7	29	18.828	25.078	371840000	10127000	32810000	168570000	160330000	53121000	1446700	4687100	24082000	22905000	0	39693000	71236000	0	0	3	3	2	8
Q14643	Inositol 1,4,5-trisphosphate receptor type 1	78	65	40	30	43	52	35	22	31	43	33.7	29.8	17.7	14.1	18.9	24.4	313.93	311.19	7327700000	596630000	506710000	1670900000	4553400000	53099000	4323400	3671800	12108000	32996000	685290000	657060000	787120000	858840000	42	28	42	57	169	2159
O75489	NADH dehydrogenase [ubiquinone] iron-sulfur protein 3, mitochondrial	11	11	5	4	9	9	5	4	9	9	39.8	39.8	19.7	15.2	30.7	39.4	30.241	45.244	901860000	46921000	50735000	210660000	593550000	53051000	2760100	2984400	12392000	34915000	74054000	71698000	91056000	103450000	4	5	10	13	32
Q9BQA9	Cytochrome b-245 chaperone 1	5	5	2	0	3	5	2	0	3	5	29.4	29.4	17.1	0	21.4	29.4	20.774	13.484	424260000	70245000	0	128490000	225520000	53032000	8780600	0	16061000	28190000	117240000	0	34985000	32746000	3	0	4	6	13
P56537	Eukaryotic translation initiation factor 6	5	5	5	2	2	4	5	2	2	4	33.1	33.1	33.1	17.6	11.4	22.9	26.599	29.593	475210000	73588000	30832000	55609000	315180000	52801000	8176500	3425800	6178800	35020000	41563000	62186000	35864000	56555000	6	2	2	5	15
Q9Y6M9	NADH dehydrogenase [ubiquinone] 1 beta subcomplex subunit 9	7	7	5	4	3	5	5	4	3	5	53.6	53.6	36.9	35.2	18.4	37.4	21.831	19.64	473930000	45347000	57279000	148960000	222340000	52659000	5038600	6364300	16551000	24705000	42300000	56470000	73649000	53460000	3	4	2	6	15	53
P30490	HLA class I histocompatibility antigen, B-52 alpha chain	20	0	15	16	14	15	0	0	0	0	54.7	0	48.6	45.3	49.7	48.6	40.521	25.699	842320000	10977000	198760000	138700000	493880000	52645000	686090	12423000	8668800	30868000	0	153400000	93145000	136570000	1	3	2	4	10
Q5T447	E3 ubiquitin-protein ligase HECTD3	29	29	5	12	18	20	5	12	18	20	46.3	46.3	9.4	22.3	27.2	30.5	97.112	97.376	2368800000	136210000	248050000	529470000	1455100000	52641000	3027000	5512100	11766000	32335000	166710000	285130000	197140000	335640000	5	9	15	19	48
O95861	3(2),5-bisphosphate nucleotidase 1	13	13	7	3	5	12	7	3	5	12	54.5	54.5	27.9	12.3	19.5	50.6	33.392	54.839	1051200000	119380000	37672000	167190000	726970000	52560000	5969100	1883600	8359400	36348000	106040000	56980000	105580000	143510000	8	3	5	12	28
Q12841	Follistatin-related protein 1	8	8	4	3	5	7	4	3	5	7	26.6	26.6	13.3	9.7	17.9	23.4	34.985	24.747	1155600000	66446000	51937000	450280000	586910000	52526000	3020300	2360800	20467000	26678000	80168000	103870000	205460000	81053000	5	2	6	7	20
P24752	Acetyl-CoA acetyltransferase, mitochondrial	10	10	6	6	7	8	6	6	7	8	35.6	35.6	18.7	22.5	24.6	29	45.199	69.239	1207600000	67826000	63500000	152080000	924170000	52503000	2949000	2760900	6612100	40181000	118040000	74345000	79767000	155320000	6	6	7	10	29
Q15118	[Pyruvate dehydrogenase (acetyl-transferring)] kinase isozyme 1, mitochondrial	17	15	8	9	10	13	8	8	9	11	48.4	43.8	27.5	27.8	30.3	38.3	49.244	83.969	1310400000	90073000	85903000	280860000	853550000	52416000	3602900	3436100	11235000	34142000	103180000	87155000	133330000	190890000	10	9	10	16	45
O14617	AP-3 complex subunit delta-1	28	28	17	15	19	19	17	15	19	19	30.3	30.3	18.4	16.3	20.6	18.4	130.16	115.82	2672300000	346830000	247480000	840660000	1237400000	52399000	6800600	4852500	16484000	24262000	335820000	274390000	327630000	339750000	20	14	21	21	76
Q14315	Filamin-C	16	1	12	14	14	14	1	1	1	1	4.6	0.3	3.6	4.2	4.4	4.2	291.02	2.0302	7902700000	578120000	432780000	1290100000	5601700000	52336000	3828600	2866100	8543800	37097000	0	0	0	1368500000	1	1	1	1	4	40;2295;2303
Q6UX71	Plexin domain-containing protein 2	10	10	7	6	9	6	7	6	9	6	21.7	21.7	14.9	13.8	20.2	14.2	59.582	39.685	1255000000	223540000	130480000	368360000	532600000	52291000	9314100	5436700	15348000	22191000	201810000	142410000	171050000	139360000	7	6	10	7	30
O43815	Striatin	24	23	13	12	16	14	13	11	15	13	43.8	42.9	24.2	23.5	32.6	21.5	86.131	91.375	1983200000	266530000	168580000	363330000	1184700000	52189000	7013800	4436400	9561300	31177000	220260000	208840000	204990000	258490000	15	13	18	16	62
Q7Z7H5	Transmembrane emp24 domain-containing protein 4	7	6	3	2	5	5	2	2	4	5	35.7	35.7	18.5	11.5	19.4	30.8	25.943	45.798	626250000	33892000	34806000	215580000	341970000	52188000	2824400	2900500	17965000	28498000	67100000	55490000	54020000	75562000	3	2	6	5	16
Q15389	Angiopoietin-1	15	15	6	12	11	9	6	12	11	9	38.6	38.6	16.1	30.3	30.1	21.7	57.512	68.31	1564800000	114690000	225430000	515210000	709440000	52159000	3823100	7514500	17174000	23648000	179350000	200690000	253360000	118380000	7	12	13	10	42
P98082	Disabled homolog 2	16	16	12	9	11	9	12	9	11	9	27.8	27.8	23.5	15.3	19.7	14.3	82.447	56.234	1564600000	169110000	159940000	371540000	864020000	52154000	5636900	5331300	12385000	28801000	174310000	169660000	136720000	231320000	10	9	13	11	43	410
Q96RT1	Erbin	27	25	13	16	14	15	13	15	13	13	25.3	23.5	11.8	12.5	11.5	15	158.3	105.16	4273400000	388460000	436710000	996410000	2451800000	52115000	4737300	5325800	12151000	29901000	432850000	423710000	478750000	475160000	15	20	17	22	74
O00186	Syntaxin-binding protein 3	17	17	11	7	9	10	11	7	9	10	34.5	34.5	19.3	14.7	19.8	22.6	67.764	95.265	1558700000	212820000	161800000	256270000	927790000	51956000	7094100	5393400	8542200	30926000	182100000	177980000	140750000	208870000	12	8	8	15	43
Q99614	Tetratricopeptide repeat protein 1	7	7	5	4	3	5	5	4	3	5	32.2	32.2	21.6	21.2	14.7	22.9	33.526	29.035	830340000	154900000	89719000	264580000	321140000	51896000	9681100	5607500	16536000	20071000	117440000	142560000	111930000	73621000	6	4	4	3	17	160
P16885	1-phosphatidylinositol 4,5-bisphosphate phosphodiesterase gamma-2	50	49	32	20	33	33	32	19	32	32	48.7	48.1	33.7	18.9	31.1	34	147.87	178.69	3629900000	401890000	303650000	834430000	2089900000	51856000	5741200	4337900	11920000	29856000	374330000	403320000	399850000	422570000	33	19	36	36	124	1031
Q8TDX7	Serine/threonine-protein kinase Nek7	14	11	7	3	9	9	7	3	7	7	54.3	44.4	25.8	11.9	32.8	34.1	34.551	34.308	931730000	119450000	65176000	184750000	562360000	51763000	6635900	3620900	10264000	31242000	97728000	80463000	83998000	145340000	7	3	8	8	26	211
P01615	Immunoglobulin kappa variable 2D-28	3	2	2	2	3	1	1	2	2	1	29.2	29.2	16.7	29.2	29.2	12.5	12.957	8.6315	258700000	55246000	27903000	119080000	56467000	51739000	11049000	5580500	23816000	11293000	49701000	58115000	30500000	0	2	2	3	1	8
O95630	STAM-binding protein	14	14	8	7	13	11	8	7	13	11	36.3	36.3	20.8	20.8	33.7	28.5	48.076	45.094	1185800000	125290000	78983000	358680000	622820000	51555000	5447300	3434100	15595000	27079000	143830000	89304000	152800000	136680000	10	7	14	11	42
Q9NWZ3	Interleukin-1 receptor-associated kinase 4	20	20	9	8	10	11	9	8	10	11	53.9	53.9	23.7	18.9	26.3	31.3	51.529	56.744	1495100000	140690000	94977000	420380000	839020000	51554000	4851500	3275100	14496000	28932000	115970000	121330000	225160000	172960000	9	8	12	11	40
P01116	GTPase KRas	6	2	4	4	5	6	1	1	2	2	45.5	11.6	30.7	32.3	31.7	45.5	21.656	27.83	463840000	26876000	49954000	148210000	238790000	51537000	2986300	5550400	16468000	26533000	0	66924000	60667000	49313000	1	1	4	4	10
O43242	26S proteasome non-ATPase regulatory subunit 3	21	21	12	7	9	18	12	7	9	18	44.6	44.6	23	20.2	24.3	38.4	60.977	91.799	1748100000	199300000	128570000	285980000	1134200000	51414000	5861700	3781600	8411200	33360000	225260000	155950000	189980000	166060000	13	9	8	16	46
Q13496	Myotubularin	25	24	14	10	13	17	14	10	13	16	51.7	51.7	28.5	20.9	27.9	34.8	69.931	98.879	1893800000	179620000	154050000	310840000	1249300000	51184000	4854600	4163600	8401000	33765000	174280000	210720000	141590000	256020000	13	10	11	17	51	56
P62191	26S proteasome regulatory subunit 4	15	15	9	9	10	11	9	9	10	11	43.2	43.2	28.4	23.6	29.8	36.1	49.184	73.08	1279600000	172610000	183950000	292610000	630410000	51183000	6904200	7358100	11704000	25216000	156180000	191340000	144680000	153530000	10	8	13	13	44
Q9GZZ9	Ubiquitin-like modifier-activating enzyme 5	8	8	4	4	7	6	4	4	7	6	30.4	30.4	14.4	10.1	23.8	23.3	44.863	37.065	869980000	65530000	89141000	256610000	458700000	51175000	3854700	5243600	15095000	26983000	82551000	94000000	94468000	114500000	4	4	9	6	23
Q7L2H7	Eukaryotic translation initiation factor 3 subunit M	15	15	7	4	7	11	7	4	7	11	55.9	55.9	32.4	17.1	30.2	41.4	42.502	91.459	917270000	56746000	32872000	137690000	689960000	50959000	3152600	1826200	7649400	38331000	56908000	42706000	61926000	160430000	8	5	6	12	31
Q9NZZ3	Charged multivesicular body protein 5	3	3	2	2	2	2	2	2	2	2	20.1	20.1	16.9	10.5	16.9	10.5	24.57	11.053	305510000	19298000	46090000	53759000	186360000	50918000	3216300	7681600	8959900	31060000	0	44732000	0	46730000	2	3	2	2	9
P52294	Importin subunit alpha-5	18	12	9	9	10	13	5	7	6	8	51.5	37.9	21	19.3	26	43.9	60.221	121.83	1018300000	111780000	88274000	248250000	569970000	50913000	5588900	4413700	12412000	28498000	80989000	118790000	126640000	121800000	8	10	11	12	41	445
Q9UNH7	Sorting nexin-6	15	14	8	6	10	11	8	6	9	10	37.7	35.2	20.9	16	28.1	31.3	46.648	71.968	1170600000	129110000	96069000	267080000	678310000	50894000	5613500	4176900	11612000	29492000	115500000	150650000	110540000	137830000	7	6	7	10	30
P56192	Methionine--tRNA ligase, cytoplasmic	28	28	10	11	13	23	10	11	13	23	42	42	16	16.7	20.9	33.8	101.11	175.39	2079900000	108580000	169220000	314000000	1488100000	50728000	2648200	4127300	7658600	36294000	147860000	208300000	203430000	226900000	10	11	12	24	57
P34949	Mannose-6-phosphate isomerase	13	13	9	5	10	9	9	5	10	9	43.3	43.3	31	17	32.4	29.6	46.655	53.04	963610000	78927000	54898000	366930000	462860000	50716000	4154100	2889300	19312000	24361000	79574000	66737000	120720000	149970000	9	5	10	9	33
Q96E17	Ras-related protein Rab-3C	5	4	4	4	4	3	3	3	3	3	24.7	21.1	21.1	18.9	18.9	15.4	25.952	20.869	656940000	87313000	82252000	201720000	285660000	50534000	6716400	6327100	15517000	21974000	103880000	82767000	82644000	63393000	2	3	3	3	11
O43920	NADH dehydrogenase [ubiquinone] iron-sulfur protein 5	5	5	4	3	3	3	4	3	3	3	47.2	47.2	34.9	30.2	27.4	28.3	12.517	9.9921	302930000	45164000	16337000	80713000	160720000	50488000	7527400	2722900	13452000	26786000	33467000	19159000	41936000	43604000	4	2	3	3	12
Q16401	26S proteasome non-ATPase regulatory subunit 5	17	17	9	7	15	10	9	7	15	10	40.7	40.7	22.2	17.3	36.3	23.2	56.195	67.308	1412700000	131550000	60486000	499350000	721330000	50454000	4698100	2160200	17834000	25762000	123470000	118250000	187880000	170190000	10	6	16	13	45
Q14258	E3 ubiquitin/ISG15 ligase TRIM25	18	18	13	8	11	12	13	8	11	12	39	39	28.4	16.2	24.3	23.8	70.973	53.784	1562400000	196610000	144360000	488610000	732830000	50400000	6342300	4656700	15762000	23640000	192430000	147510000	236540000	169780000	12	8	14	13	47	214
Q15642	Cdc42-interacting protein 4	17	17	11	11	10	10	11	11	10	10	35.1	35.1	25.1	23.3	22.5	19.6	68.351	55.434	1357500000	221080000	179020000	370670000	586780000	50279000	8188200	6630200	13728000	21733000	186360000	158510000	156600000	213390000	12	12	11	10	45
O43678	NADH dehydrogenase [ubiquinone] 1 alpha subcomplex subunit 2	4	4	4	2	2	2	4	2	2	2	42.4	42.4	42.4	31.3	32.3	31.3	10.921	38.168	299880000	39939000	30459000	60477000	169010000	49980000	6656400	5076500	10079000	28168000	32433000	29154000	37533000	40531000	6	3	2	3	14
O15498	Synaptobrevin homolog YKT6	10	10	2	4	7	7	2	4	7	7	58.6	58.6	14.6	22.7	43.9	39.9	22.417	27.983	698440000	13937000	54271000	205910000	424320000	49889000	995480	3876500	14708000	30308000	0	98166000	96777000	58366000	2	4	6	7	19
O75298	Reticulon-2	6	6	2	3	4	4	2	3	4	4	13	13	4.8	8.6	10.3	7.7	59.263	15.862	1294200000	96160000	76762000	223740000	897590000	49779000	3698400	2952400	8605300	34523000	144640000	86039000	87988000	177110000	3	2	6	4	15
Q8WW12	PEST proteolytic signal-containing nuclear protein	5	5	2	3	4	3	2	3	4	3	36.5	36.5	18	21.3	31.5	23	18.925	13.584	497670000	90367000	73636000	171710000	161950000	49767000	9036700	7363600	17171000	16195000	99958000	71241000	62914000	48893000	3	3	5	4	15
Q9P2R7	Succinate--CoA ligase [ADP-forming] subunit beta, mitochondrial	14	14	5	10	7	8	5	10	7	8	39.5	39.5	12.3	27.9	20.5	17.9	50.317	45.89	1341000000	136180000	204070000	199660000	801110000	49667000	5043600	7558200	7394600	29671000	137450000	159460000	166920000	164090000	5	9	7	11	32
P22102	Trifunctional purine biosynthetic protein adenosine-3	23	23	14	6	17	16	14	6	17	16	33.7	33.7	21	10.9	24.5	22.8	107.77	103.62	2379600000	279760000	144540000	708270000	1247000000	49575000	5828400	3011300	14756000	25979000	247270000	233400000	313660000	262820000	14	7	17	19	57
O60831	PRA1 family protein 2	2	2	1	1	2	1	1	1	2	1	12.4	12.4	6.2	6.2	12.4	6.2	19.258	4.973	297210000	21856000	24626000	109000000	141730000	49535000	3642700	4104300	18167000	23621000	0	0	50584000	0	1	1	2	0	4
Q92734	Protein TFG	11	11	7	8	5	6	7	8	5	6	35.8	35.8	29.5	35.8	18.2	17.5	43.447	65.837	692560000	172880000	154420000	221950000	143300000	49469000	12349000	11030000	15854000	10236000	132260000	155700000	101000000	75832000	9	9	5	4	27	91
Q9H910	Jupiter microtubule associated homolog 2	7	7	5	5	4	5	5	5	4	5	57.4	57.4	35.8	43.7	37.9	35.8	20.063	31.687	543590000	111280000	60996000	140150000	231170000	49418000	10116000	5545100	12741000	21015000	116290000	58550000	65890000	52852000	5	6	4	5	20
Q99418	Cytohesin-2	12	12	8	6	5	6	8	6	5	6	32.2	32.2	25	17.5	12	17.5	46.546	32.211	933130000	118230000	104830000	158470000	551600000	49112000	6222900	5517400	8340500	29032000	87294000	113540000	83592000	146590000	7	4	5	6	22
Q9NX40	OCIA domain-containing protein 1	8	8	2	2	7	6	2	2	7	6	35.1	35.1	9.4	12.2	34.7	31.8	27.626	33.868	538790000	20839000	58488000	188640000	270820000	48981000	1894400	5317100	17149000	24620000	0	64153000	69324000	78518000	2	3	9	5	19
Q16610	Extracellular matrix protein 1	13	13	8	9	8	10	8	9	8	10	29.6	29.6	18.5	22.8	18.3	21.9	60.673	36.537	1518200000	207100000	185950000	325060000	800120000	48975000	6680700	5998500	10486000	25810000	177450000	174760000	178430000	208110000	7	12	10	10	39
O14828	Secretory carrier-associated membrane protein 3	6	6	5	3	5	4	5	3	5	4	27.4	27.4	23.6	17.3	27.4	17.9	38.287	58.925	488890000	56160000	43339000	245800000	143590000	48889000	5616000	4333900	24580000	14359000	55832000	54032000	99901000	38735000	5	3	7	4	19
Q15172	Serine/threonine-protein phosphatase 2A 56 kDa regulatory subunit alpha isoform	12	12	8	2	7	10	8	2	7	10	29.8	29.8	19.3	5.6	17.5	25.9	56.193	56.124	1171100000	174470000	32075000	220150000	744360000	48794000	7269700	1336500	9173100	31015000	161180000	57729000	94889000	176660000	9	2	7	11	29
P04085	Platelet-derived growth factor subunit A	3	3	2	1	1	3	2	1	1	3	17.5	17.5	9	3.8	3.8	17.5	24.043	6.9042	438610000	42083000	66105000	219050000	111370000	48735000	4675900	7344900	24339000	12374000	35906000	0	0	33385000	2	1	1	3	7
O75380	NADH dehydrogenase [ubiquinone] iron-sulfur protein 6, mitochondrial	3	3	2	1	2	3	2	1	2	3	30.6	30.6	18.5	12.1	21.8	30.6	13.711	11.664	388550000	18257000	58851000	146920000	164520000	48569000	2282200	7356300	18365000	20565000	33645000	0	56235000	36754000	2	1	2	3	8
P13861	cAMP-dependent protein kinase type II-alpha regulatory subunit	15	12	12	7	11	9	9	4	8	6	44.6	37.4	33.4	18.3	35.1	24.5	45.518	44.33	1162300000	239390000	63669000	315700000	543510000	48428000	9974400	2652900	13154000	22646000	151990000	114000000	144870000	171260000	9	4	8	6	27
P11441	Ubiquitin-like protein 4A	9	9	6	2	4	6	6	2	4	6	63.1	63.1	37.6	12.7	28.7	41.4	17.776	26.426	385800000	108130000	10144000	38527000	229000000	48225000	13516000	1268000	4815800	28625000	84390000	0	0	79685000	7	2	4	4	17
P48147	Prolyl endopeptidase	31	31	16	11	22	25	16	11	22	25	59.9	59.9	33.9	23.1	42.8	47.7	80.699	145.83	2266400000	162900000	112160000	599940000	1391400000	48220000	3465900	2386300	12765000	29604000	185900000	194540000	262270000	247480000	14	13	22	32	81
Q99536	Synaptic vesicle membrane protein VAT-1 homolog	11	11	6	6	4	7	6	6	4	7	37.2	37.2	23.7	24.7	10.7	26.5	41.92	31.61	768420000	101550000	74526000	162720000	429620000	48026000	6346700	4657900	10170000	26851000	72043000	81494000	108140000	91186000	6	6	3	7	22
P47897	Glutamine--tRNA ligase	31	30	10	12	15	24	10	12	15	23	50.8	49.8	15.2	20.5	24.8	37.9	87.798	146.36	2157400000	161210000	148940000	429690000	1417600000	47943000	3582400	3309700	9548600	31502000	229190000	158350000	215850000	251980000	10	13	17	24	64
Q8TD19	Serine/threonine-protein kinase Nek9	30	29	15	14	20	20	14	13	20	19	40.8	40	20.6	20.8	26.9	25.3	107.17	96.688	2245700000	227880000	216280000	650330000	1151200000	47781000	4848500	4601800	13837000	24494000	289720000	251710000	230860000	254180000	16	14	21	22	73
Q9Y619	Mitochondrial ornithine transporter 1	8	8	4	6	6	3	4	6	6	3	30.9	30.9	15.6	22.9	22.9	15	32.736	22.262	763580000	48625000	103150000	370210000	241600000	47724000	3039100	6446700	23138000	15100000	59824000	72817000	148880000	100730000	3	5	8	5	21
Q99576	TSC22 domain family protein 3	4	4	2	1	1	1	2	1	1	1	41	41	24.6	9	7.5	7.5	14.81	5.5275	286160000	28806000	10476000	54259000	192620000	47694000	4801000	1746100	9043200	32103000	28806000	0	0	0	3	0	1	1	5
P20472	Parvalbumin alpha	6	6	2	3	3	5	2	3	3	5	50.9	50.9	25.5	32.7	32.7	43.6	12.059	36.391	381530000	44582000	36787000	62365000	237790000	47691000	5572800	4598400	7795700	29724000	60171000	38284000	30087000	39739000	2	3	3	4	12
Q00796	Sorbitol dehydrogenase	13	13	5	3	6	10	5	3	6	10	49.6	49.6	19.3	13.2	30.8	40.6	38.324	78.27	999800000	76015000	34364000	184230000	705190000	47610000	3619800	1636400	8773100	33581000	66651000	72594000	102520000	126270000	5	3	7	11	26
P53602	Diphosphomevalonate decarboxylase	12	12	7	2	5	10	7	2	5	10	39	39	25	6.8	19.8	32.8	43.404	41.397	902750000	67711000	10815000	171730000	652490000	47513000	3563700	569230	9038500	34342000	77033000	17819000	78580000	144160000	6	2	6	13	27
Q9NUY8	TBC1 domain family member 23	21	21	13	11	15	15	13	11	15	15	41.5	41.5	25.3	20.9	28.9	29.6	78.321	78.745	1472100000	169020000	93088000	276570000	933400000	47486000	5452300	3002800	8921500	30110000	141520000	110400000	128600000	229160000	12	12	15	15	54	476
P15498	Proto-oncogene vav	31	30	16	10	19	20	15	9	18	19	43	41.8	20.9	13.3	28.2	28.5	98.313	145.33	2131400000	257850000	93620000	578580000	1201400000	47365000	5729900	2080500	12857000	26697000	236460000	164290000	283770000	228630000	16	11	21	21	69
Q86Y39	NADH dehydrogenase [ubiquinone] 1 alpha subcomplex subunit 11	3	3	1	0	0	3	1	0	0	3	33.3	33.3	10.6	0	0	33.3	14.852	8.3145	330870000	12911000	0	0	317960000	47267000	1844400	0	0	45423000	0	0	0	77680000	1	0	0	2	3
P11171	Protein 4.1	22	19	12	12	13	16	12	11	12	14	32.5	29.3	18.3	18.3	18.8	24.1	97.016	83.767	2030700000	219790000	507790000	395310000	907790000	47225000	5111300	11809000	9193300	21111000	284670000	307670000	302920000	235820000	12	14	12	15	53	720
O60506	Heterogeneous nuclear ribonucleoprotein Q	17	17	4	8	7	12	4	8	7	12	34.3	34.3	7.9	17.7	14.3	24.2	69.602	86.375	1511000000	75044000	123550000	262480000	1049900000	47219000	2345100	3861100	8202500	32810000	118150000	147100000	137540000	173690000	5	9	8	13	35
Q8TF64	PDZ domain-containing protein GIPC3	9	8	7	2	4	6	7	2	3	6	44.6	44.6	41.7	13.1	22.8	29.8	33.981	44.831	754830000	157150000	47547000	206830000	343300000	47177000	9822100	2971700	12927000	21456000	124400000	63734000	105310000	90947000	8	1	4	5	18
Q71RC9	Small integral membrane protein 5	1	1	1	0	0	1	1	0	0	1	13	13	13	0	0	13	8.5403	5.7286	94350000	11474000	0	0	82876000	47175000	5736900	0	0	41438000	0	0	0	20247000	1	0	0	1	2
Q14118	Dystroglycan	19	19	11	8	14	9	11	8	14	9	29.3	29.3	16.2	11.7	19.3	12.1	97.44	64.221	1932800000	164970000	200130000	854430000	713260000	47141000	4023600	4881200	20840000	17396000	198850000	221340000	255850000	252740000	11	8	20	11	50
P04433	Immunoglobulin kappa variable 3-11	1	1	1	1	1	0	1	1	1	0	7.8	7.8	7.8	7.8	7.8	0	12.575	2.111	188340000	47513000	43193000	97632000	0	47085000	11878000	10798000	24408000	0	0	0	45308000	0	1	1	1	0	3
P46379	Large proline-rich protein BAG6	21	21	12	8	11	14	12	8	11	14	26.7	26.7	15.5	9.4	15.1	19.1	119.41	81.008	1552400000	174850000	97669000	363830000	916010000	47041000	5298600	2959700	11025000	27758000	179750000	131180000	167230000	186660000	13	8	13	14	48
Q9Y2R0	Cytochrome c oxidase assembly factor 3 homolog, mitochondrial	2	2	1	0	1	1	1	0	1	1	18.9	18.9	9.4	0	9.4	9.4	11.731	4.6726	282160000	9785900	0	130300000	142080000	47027000	1631000	0	21716000	23680000	0	0	58338000	36840000	1	0	2	2	5
P01008	Antithrombin-III	14	12	10	9	10	9	8	8	9	8	40.9	37.1	26.9	28.2	29.3	25.9	52.602	50.697	1267300000	160030000	136980000	260540000	709750000	46937000	5926900	5073500	9649400	26287000	129900000	139740000	130520000	190680000	10	11	10	9	40
P01127	Platelet-derived growth factor subunit B	8	8	4	5	4	3	4	5	4	3	38.2	38.2	18.7	27	24.1	20.7	27.283	26.711	609630000	158820000	61573000	218370000	170850000	46894000	12217000	4736400	16798000	13143000	85028000	73592000	132620000	72027000	4	5	5	3	17
Q13510	Acid ceramidase	12	12	5	5	5	11	5	5	5	11	32.4	32.4	14.2	12.4	17	29.9	44.659	69.376	1125400000	90147000	72107000	173220000	789930000	46892000	3756100	3004500	7217500	32914000	91329000	105070000	125800000	113190000	5	5	3	11	24
Q14204	Cytoplasmic dynein 1 heavy chain 1	150	150	83	10	95	112	83	10	95	112	40.2	40.2	23.4	2	25.8	31.5	532.4	323.31	12017000000	1271100000	44053000	2835600000	7865900000	46757000	4945900	171410	11033000	30607000	1331200000	44291000	1390200000	1787000000	83	7	89	113	292	2646;2954
O60313	Dynamin-like 120 kDa protein, mitochondrial	37	37	18	16	22	28	18	16	22	28	44.9	44.9	25.1	17.6	26.9	35.8	111.63	136.3	2523100000	224460000	174170000	607100000	1517400000	46724000	4156700	3225400	11243000	28099000	270140000	211180000	268070000	301090000	16	13	22	27	78
Q9BRG1	Vacuolar protein-sorting-associated protein 25	7	7	4	3	5	6	4	3	5	6	48.3	48.3	30.1	22.2	31.2	37.5	20.747	23.322	465810000	24139000	38184000	134470000	269020000	46581000	2413900	3818400	13447000	26902000	34965000	44826000	48905000	61623000	3	1	3	6	13
P36405	ADP-ribosylation factor-like protein 3	7	7	6	5	4	5	6	5	4	5	53.8	53.8	48.4	41.8	30.2	34.1	20.455	25.913	512170000	74410000	48474000	124610000	264680000	46561000	6764500	4406700	11328000	24062000	53732000	51206000	72822000	67448000	6	4	4	5	19
O94925	Glutaminase kidney isoform, mitochondrial	18	18	13	9	13	12	13	9	13	12	39.8	39.8	31.8	19.9	28.6	23.6	73.46	136.93	1628800000	218060000	127210000	365840000	917700000	46538000	6230200	3634600	10453000	26220000	165190000	193680000	154350000	225590000	12	9	13	12	46	117
Q9H0U3	Magnesium transporter protein 1	5	5	5	2	4	3	5	2	4	3	15.2	15.2	15.2	6	12.8	9.9	38.036	30.315	649320000	149100000	106620000	134700000	258910000	46380000	10650000	7615400	9621100	18493000	95748000	143640000	63419000	78304000	4	3	4	3	14
Q9P003	Protein cornichon homolog 4	1	1	0	1	1	1	0	1	1	1	14.4	14.4	0	14.4	14.4	14.4	16.093	3.4481	92647000	0	19494000	32291000	40862000	46324000	0	9747100	16146000	20431000	0	0	0	9982800	0	0	1	0	1
P17812	CTP synthase 1	22	20	8	8	12	7	7	6	10	5	51.4	47	20	24.2	27.1	21.2	66.69	67.263	1387300000	227780000	95787000	419290000	644460000	46244000	7592800	3192900	13976000	21482000	235790000	100890000	183720000	154880000	9	8	14	9	40
Q6NUK1	Calcium-binding mitochondrial carrier protein SCaMC-1	16	16	12	4	8	10	12	4	8	10	37.7	37.7	29.1	7.8	20.8	23.1	53.354	35.003	1198500000	147580000	33323000	237130000	780490000	46097000	5676200	1281700	9120400	30019000	119770000	42549000	117910000	200640000	10	4	8	12	34
Q5VW36	Focadhesin	8	8	1	1	3	7	1	1	3	7	6.7	6.7	0.4	0.4	2.4	5.9	200.07	27.654	3869700000	413500000	620070000	1593500000	1242600000	46068000	4922700	7381800	18970000	14793000	0	0	335270000	707800000	1	1	5	7	14
P06312	Immunoglobulin kappa variable 4-1	2	2	2	1	2	1	2	1	2	1	14.9	14.9	14.9	7.4	14.9	7.4	13.38	4.787	183580000	29948000	11193000	59847000	82588000	45894000	7487100	2798300	14962000	20647000	31100000	0	26622000	0	2	1	2	1	6
Q86T03	Type 1 phosphatidylinositol 4,5-bisphosphate 4-phosphatase	6	5	3	3	4	6	2	2	3	5	23.8	20.2	15.9	15.5	19.9	23.8	29.469	13.642	550720000	33832000	16915000	109560000	390410000	45893000	2819400	1409600	9130100	32534000	28876000	0	61794000	73483000	3	1	3	5	12
Q96IJ6	Mannose-1-phosphate guanyltransferase alpha	11	11	4	3	7	7	4	3	7	7	35.5	35.5	15.7	9.3	21.2	21.2	46.291	32.717	911320000	61478000	75504000	285240000	489100000	45566000	3073900	3775200	14262000	24455000	83582000	110720000	118500000	75786000	4	3	7	6	20
Q14353	Guanidinoacetate N-methyltransferase	8	8	4	3	3	5	4	3	3	5	48.7	48.7	18.2	18.2	24.2	30.1	26.318	23.214	318520000	22217000	37904000	41837000	216560000	45502000	3173900	5414900	5976700	30937000	26007000	0	29745000	38787000	3	3	3	5	14
Q9UJW0	Dynactin subunit 4	16	16	11	4	10	8	11	4	10	8	47.4	47.4	34.6	14.1	29.3	21.7	52.337	55.569	1091700000	146340000	48786000	259940000	636600000	45486000	6097500	2032700	10831000	26525000	150670000	50887000	119670000	149890000	13	3	10	9	35
Q9UII2	ATPase inhibitor, mitochondrial	3	3	1	2	2	1	1	2	2	1	17	17	9.4	10.4	10.4	6.6	12.249	8.3772	316960000	37104000	64584000	72118000	143160000	45280000	5300600	9226200	10303000	20451000	0	0	33468000	0	1	2	2	1	6
P02763	Alpha-1-acid glycoprotein 1	7	5	6	6	3	6	4	4	2	4	41.3	32.8	36.3	36.3	18.4	34.3	23.511	25.907	452520000	84313000	139600000	76583000	152030000	45252000	8431300	13960000	7658300	15203000	77933000	138730000	42028000	32296000	5	5	3	4	17
P18084	Integrin beta-5	23	23	14	7	15	16	14	7	15	16	41.7	41.7	28.9	15.5	29	32.5	88.053	98.995	1990500000	220950000	91631000	395660000	1282300000	45239000	5021700	2082500	8992300	29143000	186990000	189220000	229410000	203540000	15	7	15	21	58	73
P19634	Sodium/hydrogen exchanger 1	13	13	4	8	10	7	4	8	10	7	20.1	20.1	7.1	13	15.6	11.2	90.762	65.046	1174700000	127480000	124420000	397250000	525520000	45180000	4903200	4785300	15279000	20212000	155250000	159590000	132810000	116570000	4	9	10	8	31
O95299	NADH dehydrogenase [ubiquinone] 1 alpha subcomplex subunit 10, mitochondrial	11	11	5	2	4	9	5	2	4	9	34.9	34.9	18	7.6	16.1	29.6	40.75	33.868	903500000	118640000	43511000	204540000	536810000	45175000	5931800	2175600	10227000	26841000	103340000	86473000	95500000	102750000	5	2	3	7	17
P35613	Basigin	6	6	5	3	4	3	5	3	4	3	24.9	24.9	22.9	10.6	12.7	14.3	42.2	41.796	677290000	235080000	125350000	202370000	114480000	45152000	15672000	8356700	13492000	7631900	156030000	183650000	114250000	0	5	3	4	3	15
O00159	Unconventional myosin-Ic	34	34	15	20	21	20	15	20	21	20	39.8	39.8	20	23.4	21.9	24.4	121.68	117.61	2519800000	170590000	634470000	819700000	895080000	44997000	3046300	11330000	14638000	15984000	294840000	373330000	430130000	303690000	14	21	23	21	79
Q9NT62	Ubiquitin-like-conjugating enzyme ATG3	7	7	5	4	5	5	5	4	5	5	36.6	36.6	26.8	18.2	26.4	25.5	35.864	50.833	493650000	73809000	57300000	122280000	240260000	44877000	6709900	5209100	11117000	21842000	51423000	58021000	62790000	74126000	6	4	6	6	22
Q6VY07	Phosphofurin acidic cluster sorting protein 1	22	21	8	15	14	12	7	14	14	11	30.2	29.5	9.9	20.7	17.1	15.1	104.9	67.614	1656300000	137560000	207640000	553530000	757540000	44764000	3717900	5611900	14960000	20474000	223650000	183110000	212270000	167410000	7	12	15	10	44	715
P61758	Prefoldin subunit 3	6	6	4	2	4	3	4	2	4	3	41.6	41.6	25.4	10.7	26.9	22.3	22.658	31.095	671190000	135510000	50315000	214540000	270830000	44746000	9033800	3354400	14303000	18055000	89598000	90298000	101080000	70403000	4	2	3	3	12
Q9NUU7	ATP-dependent RNA helicase DDX19A	19	3	12	7	13	14	1	0	2	2	47.9	11.1	29.7	23.2	36.4	40.8	53.974	59.118	1250200000	161900000	126700000	295720000	665890000	44650000	5782100	4524800	10561000	23782000	172650000	167660000	127400000	120370000	10	5	15	13	43
Q13347	Eukaryotic translation initiation factor 3 subunit I	13	13	8	7	6	9	8	7	6	9	58.8	58.8	34.8	37.8	25.5	39.1	36.501	50.383	848090000	160750000	98683000	83761000	504890000	44636000	8460700	5193800	4408500	26573000	138320000	121420000	60425000	101160000	8	9	6	12	35
Q96JJ7	Protein disulfide-isomerase TMX3	12	12	9	8	7	7	9	8	7	7	36.8	36.8	28.2	24	21.8	20.9	51.871	51.987	975850000	104270000	116380000	215990000	539220000	44357000	4739500	5290000	9817600	24510000	89954000	132620000	91019000	138620000	10	8	8	8	34
O43312	Metastasis suppressor protein 1	24	24	14	12	11	15	14	12	11	15	43.2	43.2	20.5	23.6	22	26.8	82.25	109.16	1506900000	202810000	177390000	278780000	847960000	44322000	5965000	5217300	8199500	24940000	227720000	160950000	144380000	183090000	11	12	10	16	49
Q9BSH5	Haloacid dehalogenase-like hydrolase domain-containing protein 3	9	9	5	3	7	6	5	3	7	6	55	55	24.7	15.5	45.8	44.6	28	26.237	531610000	58669000	26897000	222100000	223940000	44301000	4889100	2241400	18509000	18662000	61578000	35136000	66438000	80104000	5	2	7	6	20
Q9P1Z2	Calcium-binding and coiled-coil domain-containing protein 1	19	19	11	10	8	13	11	10	8	13	33.9	33.9	18.7	17.2	19.8	26.5	77.335	67.534	1497600000	259930000	195140000	264870000	777670000	44047000	7644900	5739300	7790400	22873000	210670000	209460000	179570000	167610000	11	9	9	12	41
P09543	2,3-cyclic-nucleotide 3-phosphodiesterase	13	13	9	5	9	8	9	5	9	8	35.2	35.2	26.8	13.3	26.8	21.1	47.578	70.54	1185400000	213270000	55364000	389590000	527180000	43904000	7898800	2050500	14429000	19525000	189990000	89735000	148090000	150220000	9	4	9	9	31
Q92499	ATP-dependent RNA helicase DDX1	25	25	15	14	15	17	15	14	15	17	40	40	26.9	27.2	24.6	30.5	82.431	86.886	1711600000	207730000	197330000	396490000	910090000	43888000	5326300	5059800	10166000	23336000	178240000	199540000	184590000	248360000	15	16	17	19	67
P19256	Lymphocyte function-associated antigen 3	3	3	0	1	3	2	0	1	3	2	13.2	13.2	0	4	13.2	10	28.147	14.497	306960000	0	33172000	73567000	200220000	43851000	0	4738800	10510000	28603000	0	0	31888000	51168000	0	0	4	2	6
Q9NW15	Anoctamin-10	10	10	6	4	6	6	6	4	6	6	17.1	17.1	10.3	6.1	10	11.1	76.328	33.524	1140100000	120810000	50197000	250330000	718740000	43849000	4646400	1930700	9628000	27644000	104560000	74214000	114520000	149550000	9	4	8	9	30
Q9BVM4	Gamma-glutamylaminecyclotransferase	4	4	1	3	4	2	1	3	4	2	26.8	26.8	4.6	20.3	26.8	15.7	17.328	11.337	350640000	47271000	82427000	105950000	114990000	43830000	5908900	10303000	13244000	14374000	0	46884000	43647000	68878000	0	1	4	2	7
Q8TDZ2	[F-actin]-monooxygenase MICAL1	30	30	16	9	17	22	16	9	17	22	35.1	35.1	22.9	13.3	20.7	26.8	117.87	92.61	2014200000	187000000	114650000	505630000	1206900000	43786000	4065100	2492400	10992000	26237000	225030000	198940000	235710000	171080000	16	10	15	21	62	713
P51570	Galactokinase	16	16	12	8	9	9	12	8	9	9	46.2	46.2	38.3	30.6	30.1	29.8	42.272	59.815	787300000	127810000	102020000	208560000	348920000	43739000	7100300	5667700	11587000	19384000	103630000	107170000	104650000	96056000	12	6	8	12	38
P53634	Dipeptidyl peptidase 1	10	10	6	6	6	7	6	6	6	7	30.2	30.2	20.3	20.3	19.4	23.8	51.853	31.789	917290000	76771000	98961000	180360000	561200000	43681000	3655800	4712400	8588800	26724000	88807000	86478000	116760000	90083000	7	8	6	9	30
Q96K76	Ubiquitin carboxyl-terminal hydrolase 47	44	44	23	22	30	29	23	22	30	29	36.7	36.7	20.1	19.6	25.1	25.2	157.31	146.6	3185500000	326850000	280390000	866560000	1711700000	43637000	4477400	3841000	11871000	23448000	383480000	312420000	365000000	365700000	23	21	29	28	101
O94903	Pyridoxal phosphate homeostasis protein	9	9	5	2	7	4	5	2	7	4	40.7	40.7	23.6	7.6	32.7	17.8	30.344	25.79	610810000	76573000	27146000	326290000	180800000	43629000	5469500	1939000	23307000	12914000	66517000	69051000	89740000	73914000	5	2	5	4	16
Q9UKG1	DCC-interacting protein 13-alpha	22	21	7	13	12	14	7	13	11	13	44.7	43.7	13.8	27.9	22.1	26.4	79.663	95.508	1570600000	146810000	223960000	336110000	863720000	43628000	4078000	6221000	9336400	23992000	202100000	176210000	156000000	202680000	8	12	11	16	47
P13747	HLA class I histocompatibility antigen, alpha chain E	13	9	8	7	3	7	5	5	1	5	41.3	29.6	28.5	26.5	9.8	20.1	40.057	56.878	783750000	77869000	146930000	16641000	542310000	43542000	4326100	8162800	924480	30128000	119430000	95470000	0	141890000	5	7	1	6	19
Q9HA64	Ketosamine-3-kinase	7	7	2	2	3	5	2	2	3	5	30.4	30.4	9.7	10.4	15.2	20.1	34.412	18.11	609480000	33270000	37031000	87363000	451820000	43534000	2376400	2645100	6240200	32273000	0	53932000	55489000	78409000	2	3	4	6	15
P53992	Protein transport protein Sec24C	22	21	10	6	13	16	10	6	12	15	27.5	26.1	10.2	7	17.7	21	118.32	97.145	1739900000	131620000	74031000	318680000	1215600000	43498000	3290600	1850800	7966900	30389000	104920000	103530000	171330000	270490000	9	6	14	20	49
Q9H2G2	STE20-like serine/threonine-protein kinase	40	38	22	13	19	24	20	11	17	22	40.3	38.7	24.2	13.2	18.4	23.6	142.69	155.82	2602700000	472170000	255880000	640000000	1234600000	43378000	7869400	4264600	10667000	20577000	394380000	358110000	311220000	262090000	25	13	21	24	83	838;842;843;845;846;847
P43250	G protein-coupled receptor kinase 6	16	14	9	7	11	12	7	5	9	10	39.2	35.1	22.2	17.7	24.8	29.7	65.99	55.354	1214300000	111890000	92288000	279520000	730570000	43367000	3996200	3296000	9982800	26092000	102280000	107200000	115290000	187310000	6	7	13	11	37
Q969X5	Endoplasmic reticulum-Golgi intermediate compartment protein 1	8	8	4	3	2	6	4	3	2	6	32.4	32.4	18.3	14.5	11.7	25.9	32.592	22.289	520360000	62102000	19529000	56714000	382020000	43363000	5175200	1627400	4726200	31835000	0	27799000	0	84993000	4	3	2	6	15
Q9UDT6	CAP-Gly domain-containing linker protein 2	38	34	20	20	19	25	17	18	17	25	41.2	37.1	24.1	21.4	25.6	25.3	115.84	138.08	2598500000	401590000	345040000	364520000	1487300000	43308000	6693200	5750600	6075400	24788000	347480000	351630000	217750000	361120000	19	20	18	24	81	1031
Q9NXR7	BRISC and BRCA1-A complex member 2	10	10	4	2	5	8	4	2	5	8	28.7	28.7	14.4	7	16.2	23	43.551	50.867	778020000	65003000	25590000	162600000	524830000	43223000	3611300	1421600	9033200	29157000	78105000	0	92779000	97794000	3	1	5	7	16
Q14166	Tubulin--tyrosine ligase-like protein 12	22	22	8	6	10	18	8	6	10	18	47.8	47.8	19.9	14.4	25.3	40.8	74.403	75.884	1460100000	106100000	54175000	186500000	1113300000	42945000	3120600	1593400	5485200	32746000	107200000	76839000	108900000	225690000	8	7	10	19	44
Q9Y4E8	Ubiquitin carboxyl-terminal hydrolase 15	34	32	19	10	15	24	17	9	14	22	42	40.1	27.7	16.1	16.9	27.9	112.42	108.76	2188100000	340730000	187620000	399980000	1259800000	42905000	6680900	3678900	7842800	24702000	294220000	238600000	250320000	237970000	21	11	16	22	70	141
Q8IYT4	Katanin p60 ATPase-containing subunit A-like 2	1	1	1	1	1	1	1	1	1	1	2.2	2.2	2.2	2.2	2.2	2.2	61.252	3.6249	1244200000	159920000	246620000	334910000	502700000	42902000	5514500	8504200	11549000	17335000	0	0	0	122810000	1	1	2	2	6
Q9Y6D6	Brefeldin A-inhibited guanine nucleotide-exchange protein 1	43	30	25	12	22	24	18	8	15	14	28.9	20.8	17.1	7.8	14.4	15.6	208.76	136.37	4153100000	2581500000	81779000	509880000	979950000	42816000	26613000	843080	5256500	10103000	774740000	535310000	745870000	1083100000	21	10	23	24	78
[truncated: 2,475 more rows]

## Sheet: peptides
Proteins	Sequence	Length	Missed cleavages	Mass	Start position	End position	Charges	PEP	Score	Experiment 01	Experiment 02	Experiment 03	Experiment 04	Intensity	Intensity 01	Intensity 02	Intensity 03	Intensity 04	LFQ intensity 01	LFQ intensity 02	LFQ intensity 03	LFQ intensity 04
[truncated: 44,639 more rows]
