# Supplementary material for: Platelets derived citrullinated proteins and microparticles are potential autoantibodies ACPA targets in RA patients
Source: Front Immunol. 2023 Jan 24;14:1084283. doi: 10.3389/fimmu.2023.1084283 (PMC9902922; doi:10.3389/fimmu.2023.1084283)
Supplement: Supplementary file 3 [file Table_3.xlsx]

## Sheet: proteins
Accession	Description	Peptides	Unique peptides	Peptides 01	Peptides 02	Peptides 03	Peptides 04	Peptides 05	Peptides 06	Peptides 07	Peptides 08	Peptides 09	Peptides 10	Peptides 11	Peptides 12	Unique peptides 01	Unique peptides 02	Unique peptides 03	Unique peptides 04	Unique peptides 05	Unique peptides 06	Unique peptides 07	Unique peptides 08	Unique peptides 09	Unique peptides 10	Unique peptides 11	Unique peptides 12	Sequence coverage [%]	Unique sequence coverage [%]	Sequence coverage 01 [%]	Sequence coverage 02 [%]	Sequence coverage 03 [%]	Sequence coverage 04 [%]	Sequence coverage 05 [%]	Sequence coverage 06 [%]	Sequence coverage 07 [%]	Sequence coverage 08 [%]	Sequence coverage 09 [%]	Sequence coverage 10 [%]	Sequence coverage 11 [%]	Sequence coverage 12 [%]	Mol. weight [kDa]	Score	Intensity	Intensity 01	Intensity 02	Intensity 03	Intensity 04	Intensity 05
P02776	Platelet factor 4	13	6	8	9	9	9	9	8	13	10	9	9	10	10	4	4	4	4	4	4	6	4	4	4	4	4	55.4	23.8	47.5	47.5	47.5	47.5	47.5	39.6	55.4	47.5	47.5	47.5	47.5	47.5	10.845	183.62	327480000000	2552200000	12071000000	16450000000	10780000000	11609000000
P02775	Platelet basic protein	16	16	9	9	9	8	6	10	14	9	11	10	13	12	9	9	9	8	6	10	14	9	11	10	13	12	62.5	62.5	53.9	53.9	53.9	47.7	38.3	55.5	53.9	53.9	57	48.4	58.6	57	13.894	323.31	649220000000	6027200000	32987000000	17959000000	26434000000	23856000000
P02768	Serum albumin	86	80	55	59	57	57	56	66	81	63	63	74	79	72	49	54	52	53	51	60	75	57	57	68	73	66	91.3	91.3	79	81.3	77.7	78.3	76.2	83.6	88.5	82.4	78.7	86.2	86.7	85.7	69.366	323.31	856450000000	5374600000	38191000000	20743000000	22080000000	20463000000
P60709	Actin, cytoplasmic 1	32	14	22	23	19	22	21	24	27	23	24	29	28	29	6	10	7	9	8	9	10	10	10	13	10	11	76	46.1	54.7	66.9	63.2	66.7	66.7	68.8	72.3	66.1	69.3	75.7	67.7	71.2	41.736	323.31	233510000000	1696100000	8157300000	1729200000	5881100000	6740300000
P09486	SPARC	20	20	10	15	12	13	13	13	19	13	13	12	14	16	10	15	12	13	13	13	19	13	13	12	14	16	66.3	66.3	42.9	61.4	49.5	49.5	49.5	49.5	64	49.5	47.2	47.2	52.5	64.4	34.632	209.41	149980000000	980150000	5986700000	2885300000	6794400000	7724500000
P07996	Thrombospondin-1	102	34	58	64	45	56	52	67	70	82	82	66	85	87	17	21	13	18	14	22	23	29	28	20	26	27	73.3	27.5	50.3	62.6	39.1	49.9	45.5	60.8	58.6	67.6	67.7	54.1	68.8	64.2	129.38	323.31	470270000000	2768200000	10431000000	4554500000	11407000000	17216000000
P01857	Immunoglobulin heavy constant gamma 1	17	7	13	14	14	15	15	16	15	16	15	15	16	16	6	5	5	6	5	7	6	6	5	6	7	7	63.3	35.8	57.6	61.2	61.2	62.7	61.8	63.3	63.3	63.3	61.8	63.3	63.3	63.3	36.105	291.79	91836000000	478170000	3225300000	1235900000	4169200000	1811200000
P10124	Serglycin	9	9	5	4	5	4	4	5	8	4	5	6	8	7	5	4	5	4	4	5	8	4	5	6	8	7	46.2	46.2	27.2	34.8	27.2	22.2	27.2	39.9	46.2	22.2	39.9	39.9	41.8	44.3	17.652	47.318	17314000000	141820000	746550000	351370000	355680000	404160000
P02679	Fibrinogen gamma chain	36	36	11	19	13	20	15	34	16	20	35	15	17	17	11	19	13	20	15	34	16	20	35	15	17	17	79.2	79.2	32.5	52.3	43.3	60	38	79.2	42.4	47.5	77.9	40	43.7	49.4	51.511	323.31	65926000000	116240000	849800000	302830000	862720000	591700000
P69905	Hemoglobin subunit alpha	11	7	10	7	7	8	10	10	9	10	10	10	11	10	6	4	4	5	6	6	6	6	6	6	7	6	88.7	66.2	88.7	73.9	83.1	83.8	88.7	88.7	88.7	88.7	88.7	88.7	88.7	88.7	15.257	117.47	17894000000	1624600000	237370000	267580000	259340000	229340000
P40197	Platelet glycoprotein V	24	24	14	15	11	15	15	20	15	21	19	20	23	23	14	15	11	15	15	20	15	21	19	20	23	23	55.5	55.5	27.1	38.8	28.2	33.4	38	46.8	35.2	49.1	44.6	46.8	53.2	50.9	60.958	284.6	45898000000	201600000	733140000	74160000	586830000	793850000
P02647	Apolipoprotein A-I	41	41	15	26	22	21	19	28	21	22	24	33	27	27	15	26	22	21	19	28	21	22	24	33	27	27	82.4	82.4	48.3	75.7	72.7	67.8	65.2	73	68.5	66.3	72.3	77.2	74.5	75.3	30.777	237.46	34086000000	247240000	3055100000	719150000	799360000	689890000
P07737	Profilin-1	14	14	7	10	9	10	12	11	12	11	11	13	10	10	7	10	9	10	12	11	12	11	11	13	10	10	77.1	77.1	43.6	71.4	70	61.4	71.4	71.4	73.6	61.4	71.4	77.1	73.6	59.3	15.054	146.6	15632000000	48161000	1070200000	253670000	514690000	839140000
P02675	Fibrinogen beta chain	42	42	11	23	16	23	20	38	13	24	39	18	20	21	11	23	16	23	20	38	13	24	39	18	20	21	79.2	79.2	26.7	63.5	47.9	63.3	51.9	78.4	38.3	62.1	78.8	56.6	59.5	57.8	55.928	323.31	48440000000	2946400	256690000	70275000	370320000	208170000
P02671	Fibrinogen alpha chain	50	50	21	20	14	23	19	36	16	27	37	18	25	25	21	20	14	23	19	36	16	27	37	18	25	25	52.9	52.9	27.4	30	21.9	34.1	27.1	46.1	25.6	37	45.3	25.1	30.7	33.4	94.972	323.31	64755000000	401470000	2809300000	767130000	2869700000	1020100000
P62328	Thymosin beta-4	7	7	2	1	2	2	2	2	6	2	4	2	2	3	2	1	2	2	2	2	6	2	4	2	2	3	93.2	93.2	61.4	29.5	61.4	61.4	61.4	61.4	93.2	61.4	77.3	61.4	61.4	77.3	5.0526	38.135	3203300000	68503000	0	69029000	126030000	74435000
P67936	Tropomyosin alpha-4 chain	36	20	17	24	23	23	22	27	28	22	26	23	22	22	8	13	12	12	12	16	16	12	15	14	13	13	72.6	50	48	56	56	56.9	52.8	65.3	64.1	54	56.5	53.2	56.5	61.3	28.521	323.31	22499000000	192930000	772090000	410560000	755990000	954320000
P01859	Immunoglobulin heavy constant gamma 2	14	5	10	10	11	10	12	10	11	12	11	13	11	11	3	3	4	3	4	3	4	4	3	5	4	4	48.8	21.8	38.3	37.7	38.7	37.7	39.3	38.3	39.3	39.3	38.3	48.8	39.3	39.3	35.9	91.434	15449000000	219360000	799160000	403520000	328750000	944810000
P10909	Clusterin	22	22	9	14	14	14	14	12	14	16	18	10	16	16	9	14	14	14	14	12	14	16	18	10	16	16	43.2	43.2	19.8	27.4	31.6	29.6	28.1	25.8	26.1	31.4	41	18.3	34.5	29.2	52.494	178.01	22017000000	242820000	743930000	684270000	1325600000	1573300000
P01009	Alpha-1-antitrypsin	32	32	15	18	17	23	16	23	16	25	22	28	27	28	15	18	17	23	16	23	16	25	22	28	27	28	68.4	68.4	41.4	48.8	47.4	58.9	45.7	57.9	38.5	60	57.9	62.4	56.2	66.5	46.736	304.64	24172000000	172510000	1009300000	178390000	812180000	348770000
P08567	Pleckstrin	24	24	4	9	5	13	12	13	11	15	10	17	15	14	4	9	5	13	12	13	11	15	10	17	15	14	60.9	60.9	13.4	37.7	23.7	48.9	44.9	50.6	37.7	52.6	33.7	52.9	50.3	48.6	40.124	217.78	13013000000	20877000	657550000	93945000	297220000	222930000
P68871	Hemoglobin subunit beta	16	9	14	10	12	12	12	14	13	13	14	15	15	12	7	6	6	6	7	7	6	6	7	8	8	6	95.2	72.8	95.2	79.6	93.9	89.8	89.8	95.2	87.1	87.1	95.2	95.2	95.2	87.1	15.998	167.4	9957900000	841180000	144310000	290230000	170140000	135770000
P06396	Gelsolin	49	49	31	37	25	32	30	34	22	34	36	26	30	37	31	37	25	32	30	34	22	34	36	26	30	37	61.3	61.3	41.4	47.6	40.5	46.7	45.7	50.4	36.4	49.6	51.4	47.2	52.8	60.2	85.696	323.31	30622000000	412500000	1794300000	391580000	1028700000	1131700000
O43852	Calumenin	31	31	8	19	18	19	20	15	14	16	14	9	17	17	8	19	18	19	20	15	14	16	14	9	17	17	76.5	76.5	27.6	51.1	56.8	58.1	64.1	49.5	44.4	50.8	54.3	33.3	63.2	70.8	37.106	206.57	13993000000	37243000	1190900000	487860000	940670000	1004100000
P02787	Serotransferrin	61	61	25	44	30	38	40	43	35	36	34	47	48	42	25	44	30	38	40	43	35	36	34	47	48	42	71.2	71.2	38.4	61.7	53.7	57.3	58.7	63.6	53.9	53.6	53.6	63.8	63.5	59.6	77.063	323.31	34636000000	327280000	2859000000	648130000	1597200000	1921800000
P19652	Alpha-1-acid glycoprotein 2	10	6	4	7	6	2	3	6	8	5	5	7	7	5	4	4	4	1	2	5	6	3	2	5	3	3	42.8	25.9	23.4	35.8	31.8	9.5	15.4	27.9	34.3	24.4	25.4	34.3	30.3	21.9	23.602	26.76	8434200000	76553000	297850000	148180000	268000000	137120000
Q9Y251	Heparanase	23	23	5	11	6	14	16	14	14	16	17	12	16	17	5	11	6	14	16	14	14	16	17	12	16	17	42	42	12	24.7	12.5	30.6	33.7	25.8	28.9	36.8	34.4	28.5	33.5	33.5	61.148	105.54	22563000000	22294000	128330000	149290000	398990000	329420000
P05067	Amyloid-beta precursor protein	32	30	18	22	21	22	27	26	25	27	24	22	26	26	16	20	19	20	25	24	24	25	22	21	24	24	36.4	35.2	25.2	28.7	27.5	28.6	33	31	29.9	30.9	30.4	27.4	30.8	30.8	86.942	323.31	28914000000	198490000	1476200000	565700000	1526700000	1713400000
P68366	Tubulin alpha-4A chain	24	5	9	11	9	10	13	16	14	19	21	14	13	17	3	4	4	3	4	4	3	4	4	4	3	5	62.7	13.2	28.6	30.6	29.5	29.9	35.5	47.1	46.9	57.1	56.9	40.4	39.3	51.6	49.924	176.81	17176000000	66831000	491810000	124190000	308490000	342310000
P02763	Alpha-1-acid glycoprotein 1	11	7	3	8	7	6	5	6	8	7	9	9	10	7	3	5	5	5	4	5	6	5	6	7	6	5	49.8	32.8	18.4	38.3	40.8	37.3	32.3	32.3	41.3	41.3	45.8	41.3	49.8	35.3	23.511	119.36	8093900000	26854000	493590000	127430000	155270000	63116000
P0DOX8	Immunoglobulin lambda-1 light chain	7	3	3	4	4	5	5	4	3	5	4	5	7	3	1	2	2	2	2	1	0	2	1	2	3	0	43.5	17.1	17.6	28.7	26.4	35.6	35.6	26.9	23.1	36.6	26.9	35.6	43.5	23.1	22.83	102.45	7496000000	0	223370000	0	175870000	63230000
P04406	Glyceraldehyde-3-phosphate dehydrogenase	26	26	6	15	12	16	17	19	18	20	20	22	22	22	6	15	12	16	17	19	18	20	20	22	22	22	76.1	76.1	23	53.7	46.9	54.3	57.3	72.2	60	69	71	71.3	74	68.7	36.053	303.64	12307000000	33203000	457810000	199390000	397410000	401670000
P60660	Myosin light polypeptide 6	7	5	3	5	6	5	5	5	5	5	6	5	5	6	3	3	4	3	3	3	4	3	4	3	4	4	51	35.1	21.9	37.7	46.4	37.7	37.7	37.7	39.1	37.7	46.4	37.7	39.1	40.4	16.93	22.268	7010900000	33477000	494140000	132420000	203900000	286960000
P23528	Cofilin-1	17	17	3	12	10	11	12	13	10	14	12	9	8	13	3	12	10	11	12	13	10	14	12	9	8	13	72.9	72.9	23.5	62	52.4	59	59	68.7	59	68.7	68.7	56	53	71.7	18.502	115.84	6994700000	56146000	513970000	215280000	316490000	511980000
P01834	Immunoglobulin kappa constant	9	2	8	8	8	6	7	7	8	8	7	8	8	9	2	2	2	2	2	2	2	2	2	2	2	2	88.8	17.8	82.2	82.2	82.2	80.4	82.2	82.2	82.2	82.2	82.2	82.2	82.2	88.8	11.765	20.504	3344500000	42647000	568670000	46568000	578510000	150650000
P10720	Platelet factor 4 variant	13	6	5	7	8	9	8	9	12	10	10	8	11	12	1	2	3	4	3	5	5	4	5	3	5	6	68.3	34.6	49	59.6	60.6	68.3	60.6	60.6	68.3	68.3	68.3	60.6	68.3	68.3	11.553	33.83	3302600000	0	0	0	37788000	0
P00738	Haptoglobin	22	10	8	19	16	16	13	15	14	16	14	18	17	15	4	9	7	8	5	7	6	6	7	7	7	6	53	31	25.4	51	43.1	47.3	34.5	44.1	38.2	41.1	36.7	50.7	47.8	41.4	45.205	136.85	13534000000	63778000	1234300000	381810000	798520000	410100000
P62937	Peptidyl-prolyl cis-trans isomerase A	10	10	5	8	8	8	8	8	7	9	9	9	9	7	5	8	8	8	8	8	7	9	9	9	9	7	69.1	69.1	30.9	49.7	64.8	53.9	53.9	63.6	51.5	64.8	64.8	63.6	69.1	55.8	18.012	61.831	5961100000	61125000	303300000	143420000	237010000	426990000
Q9H4B7	Tubulin beta-1 chain	24	19	6	9	9	10	12	17	10	21	22	10	11	18	3	8	7	9	10	13	7	16	17	9	9	15	68.7	62.3	13.7	27.7	25.9	29.7	33	49.9	26.8	61.6	63.6	36.6	33.5	55.9	50.326	203.07	12174000000	51585000	139880000	50954000	226670000	196840000
P01876	Immunoglobulin heavy constant alpha 1	15	9	4	10	6	4	8	10	9	13	13	11	14	9	3	7	4	3	5	6	5	8	8	7	9	5	48.4	30	15.6	43.9	21	15.6	25.5	39.9	26.1	47.9	47.9	34.8	46.5	26.1	37.654	110.45	8834700000	21620000	681410000	81287000	81039000	210570000
P63104	14-3-3 protein zeta/delta	21	15	5	13	6	10	9	11	10	13	17	11	12	13	4	8	3	7	6	8	6	8	11	8	7	7	65.3	54.7	19.2	40.4	26.5	37.6	39.2	46.1	44.9	48.6	55.9	46.9	43.3	49.4	27.745	148.49	7580900000	64044000	565100000	34650000	201650000	249720000
P04264	Keratin, type II cytoskeletal 1	38	24	8	17	21	16	18	22	22	19	16	28	25	25	1	8	11	8	8	13	11	11	9	18	14	14	44.4	30.7	11.8	22.5	29.3	23.3	25.8	29.8	32.1	26.9	25.3	39.4	32.1	35.4	66.038	313.44	16716000000	34801000	584840000	482000000	350190000	509980000
P01033	Metalloproteinase inhibitor 1	8	8	7	5	7	8	7	8	8	8	8	7	6	8	7	5	7	8	7	8	8	8	8	7	6	8	57.5	57.5	45.4	38.2	45.4	57.5	53.1	57.5	57.5	57.5	57.5	47.8	49.8	57.5	23.171	121.84	5922300000	72957000	257550000	170840000	411670000	352300000
P07437	Tubulin beta chain	22	5	6	10	7	11	10	14	9	22	19	8	9	16	1	3	2	3	1	2	2	5	5	2	2	4	59.9	16.2	13.5	33.3	19.1	38.7	28.2	43	23.6	59.9	51.8	25.5	30	50.2	49.67	213.12	10688000000	12890000	129690000	58625000	134840000	150140000
P02774	Vitamin D-binding protein	26	21	4	16	10	13	12	13	13	14	10	15	17	15	4	12	9	10	10	9	11	11	9	13	14	13	55.3	46.8	7.4	41.4	25.1	29.1	29.1	28.3	34	34.6	21.5	35.4	38.2	39.9	52.917	136.28	14395000000	57599000	725320000	197240000	767550000	621240000
P07225	Vitamin K-dependent protein S	27	27	16	19	18	19	18	19	18	15	17	13	16	20	16	19	18	19	18	19	18	15	17	13	16	20	39.1	39.1	27.2	33.1	29.6	30.9	33.7	31.4	30.9	26	30.5	21.7	26.9	33	75.122	288.53	16904000000	175980000	715550000	333400000	518180000	620460000
P14618	Pyruvate kinase PKM	32	32	8	19	16	16	18	21	15	25	26	16	16	22	8	19	16	16	18	21	15	25	26	16	16	22	69.9	69.9	18.6	49.9	45.2	45.2	50.3	56.3	40.7	61.8	65.2	43.1	45.2	61	57.936	323.31	16723000000	73948000	841130000	308480000	514250000	479560000
Q86UX7	Fermitin family homolog 3	35	35	10	14	5	11	11	21	14	25	29	18	17	19	10	14	5	11	11	21	14	25	29	18	17	19	64.5	64.5	19.5	25.2	7.6	18.9	18.7	39.3	28.5	56.7	54.3	33.4	36.1	38.1	75.952	211.14	18952000000	104340000	439210000	48230000	371550000	198860000
O75083	WD repeat-containing protein 1	26	26	5	9	6	11	8	10	7	15	19	7	11	14	5	9	6	11	8	10	7	15	19	7	11	14	55.6	55.6	9.6	15.3	16.7	28.7	24.1	20.3	15.8	39.1	43.4	23.3	29.9	34.2	66.193	178.65	14450000000	74543000	292530000	48441000	396260000	260040000
P13501	C-C motif chemokine 5	7	7	3	2	2	2	3	3	4	3	4	3	5	5	3	2	2	2	3	3	4	3	4	3	5	5	47.3	47.3	22	20.9	20.9	20.9	22	22	26.4	22	30.8	22	42.9	37.4	9.9896	9.6123	1926000000	22309000	320980000	54854000	54804000	118240000
P23284	Peptidyl-prolyl cis-trans isomerase B	14	14	6	11	6	6	5	9	10	9	9	9	8	12	6	11	6	6	5	9	10	9	9	9	8	12	61.1	61.1	34.7	45.4	31.9	31.9	25.9	41.2	50.5	47.2	43.5	41.7	44.4	54.6	23.742	64.461	5760200000	56594000	321130000	62993000	71575000	93193000
P61769	Beta-2-microglobulin	7	7	3	4	4	4	4	2	5	4	4	4	6	4	3	4	4	4	4	2	5	4	4	4	6	4	53.8	53.8	19.3	37.8	37.8	37.8	37.8	10.9	44.5	37.8	37.8	37.8	47.1	37.8	13.714	34.175	2805400000	59222000	357460000	84439000	114240000	228230000
P06733	Alpha-enolase	24	23	10	18	20	17	15	16	17	18	19	17	20	20	9	17	19	16	14	15	16	17	18	16	19	19	62.9	62.9	29.7	49.5	54.6	51.2	48.2	43.8	49.5	55.5	52.8	56.9	55.8	59.2	47.168	204.79	10251000000	85536000	836370000	333200000	468470000	369350000
P14543	Nidogen-1	42	41	21	27	25	29	22	22	24	30	28	27	25	29	20	26	25	29	21	22	23	29	27	26	24	28	36.6	36.6	19	27.6	29	28.9	24.2	23.6	24.8	30.8	27.1	26.1	25.3	30.9	136.38	294.26	22959000000	318270000	1318600000	503290000	1265300000	506590000
P02766	Transthyretin	7	7	1	3	2	2	1	7	5	4	4	3	5	6	1	3	2	2	1	7	5	4	4	3	5	6	69.4	69.4	8.8	33.3	24.5	24.5	8.8	69.4	49.7	44.2	34	40.1	44.9	50.3	15.887	66.438	2539600000	6523000	78681000	12332000	54867000	24485000
P04075	Fructose-bisphosphate aldolase A	25	25	9	14	12	15	15	16	13	17	18	16	16	14	9	14	12	15	15	16	13	17	18	16	16	14	76.6	76.6	37.1	53	54.7	60.4	61.8	62.6	55.2	58	62.4	65.9	63.2	61.8	39.42	208.79	9664600000	97475000	460620000	131540000	415910000	455590000
P58546	Myotrophin	6	6	2	3	1	2	4	3	5	4	2	3	2	4	2	3	1	2	4	3	5	4	2	3	2	4	55.1	55.1	30.5	36.4	16.1	27.1	47.5	33.1	55.1	38.1	27.1	39	32.2	46.6	12.895	45.839	2492900000	8563000	65703000	19624000	26617000	59314000
P02652	Apolipoprotein A-II	7	7	1	3	2	2	2	4	2	3	3	7	6	4	1	3	2	2	2	4	2	3	3	7	6	4	67	67	10	39	10	19	19	39	19	19	19	67	45	44	11.175	47.375	2076100000	0	135740000	16165000	8846900	13222000
P52566	Rho GDP-dissociation inhibitor 2	14	14	4	7	5	5	6	5	10	5	6	8	5	6	4	7	5	5	6	5	10	5	6	8	5	6	82.6	82.6	30.3	55.2	44.8	45.3	54.2	49.8	68.2	46.8	53.7	68.2	40.8	51.7	22.988	80.949	4902000000	21267000	271040000	157340000	295740000	141440000
P30041	Peroxiredoxin-6	13	13	1	8	8	8	9	9	9	11	11	8	8	8	1	8	8	8	9	9	9	11	11	8	8	8	63.8	63.8	9.4	48.2	41.1	46	46.4	42	46.4	59.8	57.1	44.2	37.9	46	25.035	107.81	5994100000	0	140770000	56816000	125330000	215580000
P01624	Immunoglobulin kappa variable 3-15	2	1	1	1	1	1	1	2	1	1	2	1	2	2	1	1	1	1	1	1	1	1	1	1	1	1	13.9	7.8	7.8	7.8	7.8	7.8	7.8	13.9	7.8	7.8	13.9	7.8	13.9	13.9	12.496	2.7092	1195000000	3035300	56095000	9411800	44383000	50608000
Q15404	Ras suppressor protein 1	12	12	5	8	4	7	10	9	8	6	9	9	6	9	5	8	4	7	10	9	8	6	9	9	6	9	47.7	47.7	22	28.9	12.6	26.7	38.3	29.6	26.4	22.4	35	35	22.4	39	31.54	36.681	5068800000	35965000	136130000	54909000	181830000	275110000
P01023	Alpha-2-macroglobulin	62	55	4	29	8	22	17	46	17	40	32	48	47	31	4	25	7	19	14	42	14	36	27	43	42	28	52.3	47	3.8	26.9	7.7	20.2	14.8	40.5	14.5	33.6	28	43.6	44.9	26.9	163.29	323.31	27740000000	32454000	898810000	47969000	578390000	260710000
P21333	Filamin-A	120	120	54	61	36	57	49	79	62	88	94	53	62	79	54	61	36	57	49	79	62	88	94	53	62	79	52.8	52.8	25.2	30.7	17.7	28.3	21.9	36.5	30.1	42.1	45.6	27.7	30.4	38.6	280.74	323.31	51255000000	571040000	2119500000	373000000	1245700000	1066700000
Q13201	Multimerin-1	61	61	26	42	32	41	37	45	36	46	49	35	46	51	26	42	32	41	37	45	36	46	49	35	46	51	51.1	51.1	26.6	37.4	30.1	37	32.9	38.1	32.7	43.2	40.6	33.3	42.5	44.2	138.11	323.31	29010000000	81417000	629210000	277990000	996220000	783140000
P24844	Myosin regulatory light polypeptide 9	10	5	0	7	4	7	6	6	7	6	7	3	2	6	0	3	1	4	3	3	4	3	3	1	1	3	66.3	33.1	0	51.2	33.1	56.4	57	57	53.5	56.4	62.8	28.5	16.9	57	19.827	102.16	3382900000	0	296610000	99076000	251620000	194850000
P01137	Transforming growth factor beta-1 proprotein	23	23	7	16	12	15	14	14	15	15	19	12	14	15	7	16	12	15	14	14	15	15	19	12	14	15	62.6	62.6	22.8	50.3	49.2	52.3	44.9	42.6	54.4	54.4	56.2	34.9	49.5	55.1	44.341	154.57	8201900000	84258000	749990000	192980000	489600000	385490000
P12814	Alpha-actinin-1	62	36	16	25	11	25	18	41	28	42	48	40	38	46	12	13	5	15	12	23	15	24	29	21	21	28	70.5	49.6	22.2	36.2	15.6	37.7	26.1	51.7	37.6	57.1	62	54.9	49.9	62.4	103.06	323.31	19237000000	128850000	367720000	23862000	207990000	190450000
P01024	Complement C3	103	92	27	61	32	54	52	59	35	60	59	70	76	73	25	55	28	48	45	53	33	56	53	64	67	67	61.5	56.6	20.1	39.3	22.7	36	31.7	39	24.5	39.3	39.3	47.2	45.8	46.3	187.15	323.31	35632000000	227720000	1856400000	241230000	1532200000	1191600000
Q13418	Integrin-linked protein kinase	21	21	1	3	2	5	3	10	8	10	13	10	7	15	1	3	2	5	3	10	8	10	13	10	7	15	51.1	51.1	3.3	11.5	5.5	13.5	9.7	26.1	22.6	31.2	36.9	30.8	21	38.1	51.419	72.505	8590000000	9190500	43227000	13855000	117920000	36701000
P00488	Coagulation factor XIII A chain	29	29	5	16	6	17	8	19	12	20	21	10	13	17	5	16	6	17	8	19	12	20	21	10	13	17	40.8	40.8	7.7	24.3	10.2	21.3	13.1	27.7	22	28	30.5	16.8	22.4	25.7	83.266	161.39	12669000000	35534000	461580000	64273000	335890000	144210000
P61224	Ras-related protein Rap-1b	7	7	3	4	3	4	3	4	4	4	4	3	4	2	3	4	3	4	3	4	4	4	4	3	4	2	38.6	38.6	20.1	27.2	21.7	21.7	21.7	21.7	21.7	21.7	19.6	13.6	21.7	15.8	20.825	36.428	3346400000	48187000	315990000	55797000	186080000	155830000
P07602	Prosaposin	19	19	6	12	8	11	7	15	7	12	14	5	10	13	6	12	8	11	7	15	7	12	14	5	10	13	40.3	40.3	13.7	24.8	17.6	21.4	14.1	30.3	15.3	23.1	27.7	9.7	21	25	58.112	82.388	10259000000	87547000	579340000	229700000	362910000	156120000
P07359	Platelet glycoprotein Ib alpha chain	12	12	6	8	8	7	7	7	6	10	11	7	8	7	6	8	8	7	7	7	6	10	11	7	8	7	19	19	10.6	13.3	13.3	10.9	10.9	10.9	10.9	16.1	16.6	11.5	12.6	13.3	71.539	67.448	8268300000	48065000	307140000	167090000	211890000	253950000
P68363	Tubulin alpha-1B chain	23	0	8	10	7	10	12	15	15	19	21	13	14	15	0	0	0	0	0	0	0	0	0	0	0	0	61.2	0	27.5	28.2	22.6	29.5	33	44.6	48.6	56.8	56.5	37.9	41	47.9	50.151	36.475	6659400000	62575000	186710000	85044000	230230000	164740000
P00558	Phosphoglycerate kinase 1	24	24	9	11	7	11	12	9	9	12	16	14	10	14	9	11	7	11	12	9	9	12	16	14	10	14	62.1	62.1	33.6	35.3	28.1	39.6	39.1	29	25.7	41	44.4	43.9	32.1	43.6	44.614	130.41	8543700000	84311000	285270000	86736000	343170000	325740000
P02790	Hemopexin	23	23	4	11	15	15	13	17	15	12	10	19	16	15	4	11	15	15	13	17	15	12	10	19	16	15	59.7	59.7	13.6	30.7	45.2	48.5	35.7	52.8	44.6	42.4	32.3	54.8	47.4	40.9	51.676	159.04	7223600000	10995000	187760000	111610000	257580000	208610000
P12259	Coagulation factor V	73	63	24	40	23	35	30	53	31	40	45	37	34	52	20	33	21	32	26	45	27	33	38	32	30	48	34.7	29.9	12.7	20.6	11	19.2	17.3	29.3	17.7	23.2	24.2	20.6	19.7	28.1	251.7	323.31	28104000000	197630000	1116400000	276890000	651050000	739640000
P10599	Thioredoxin	8	8	0	5	3	2	3	4	5	3	5	3	4	5	0	5	3	2	3	4	5	3	5	3	4	5	51.4	51.4	0	51.4	34.3	22.9	34.3	34.3	42.9	34.3	42.9	34.3	42.9	42.9	11.737	16.04	2114200000	0	82839000	64533000	18280000	45725000
Q9Y490	Talin-1	135	135	51	75	50	62	71	88	74	104	109	56	68	99	51	75	50	62	71	88	74	104	109	56	68	99	59.7	59.7	27	35.9	27	31.6	35.6	43.6	36.5	49.4	50.1	28.8	34.4	50.7	269.76	323.31	40079000000	270490000	1290000000	252690000	628720000	989450000
P60174	Triosephosphate isomerase	19	19	6	9	9	9	8	11	10	10	8	11	9	7	6	9	9	9	8	11	10	10	8	11	9	7	75.5	75.5	30.1	49.3	42	46.2	35.7	52.4	51	53.8	41.6	45.1	49.7	40.9	30.791	80.141	5960800000	38412000	433980000	90443000	247590000	163870000
P13645	Keratin, type I cytoskeletal 10	27	21	5	18	14	10	13	13	12	15	11	19	18	12	4	14	11	7	11	11	9	12	8	15	14	10	43.3	37.1	8.3	29.3	26.6	17.5	25.1	25.1	19.6	26.8	21.8	34.7	38.3	18.5	59.51	203.74	7541200000	27814000	571990000	233640000	168420000	346770000
P18206	Vinculin	63	63	20	39	20	28	33	34	24	41	42	26	31	38	20	39	20	28	33	34	24	41	42	26	31	38	59.3	59.3	20.1	44.3	21.6	31.6	33.2	36.9	24.9	43.2	45.1	28.7	33.8	42	123.8	323.31	21743000000	79418000	926030000	126210000	543790000	632190000
P10619	Lysosomal protective protein	15	15	4	5	2	7	9	10	4	11	11	5	9	11	4	5	2	7	9	10	4	11	11	5	9	11	29.4	29.4	10.6	13.1	5	22.3	25.2	24.2	14.4	25.6	25.6	14.4	22.9	27.5	54.465	91.68	5482500000	31138000	49881000	20065000	64342000	102220000
Q14766	Latent-transforming growth factor beta-binding protein 1	56	56	26	42	30	35	29	38	34	43	46	18	34	38	26	42	30	35	29	38	34	43	46	18	34	38	40.3	40.3	19.5	31.2	24.6	28.1	25.9	29.3	26.1	33.6	34.9	16	28	31.1	186.79	323.31	21979000000	178560000	1931600000	479030000	809090000	750330000
P00747	Plasminogen	40	40	9	23	19	22	15	23	15	15	23	16	16	15	9	23	19	22	15	23	15	15	23	16	16	15	53.8	53.8	13.2	37.8	32.7	35.2	21.7	35.7	21.7	25.8	34.6	25.8	24.3	24.9	90.568	168.33	11933000000	61520000	807370000	325490000	531650000	303060000
P19105	Myosin regulatory light chain 12A	9	4	1	7	6	6	6	6	5	6	7	3	3	5	1	3	3	3	3	3	2	3	3	1	2	2	55	21.6	6.4	51.5	45	45	45.6	45.6	45	45	51.5	28.7	25.7	45.6	19.794	68.812	2485500000	21106000	134990000	63114000	62434000	109270000
P04196	Histidine-rich glycoprotein	18	18	5	14	10	10	13	12	14	11	11	11	12	13	5	14	10	10	13	12	14	11	11	11	12	13	37.5	37.5	12.2	28	21.3	22.5	26.3	26.7	32	24.4	23.8	25.1	30.1	29	59.578	74.936	5748500000	26096000	270280000	88164000	100380000	383820000
Q9HBI1	Beta-parvin	12	12	4	5	2	6	6	8	5	8	9	6	5	9	4	5	2	6	6	8	5	8	9	6	5	9	37.1	37.1	14.8	15.7	6.3	20.9	23.4	29.4	17.3	29.4	31.9	25	17.3	31.3	41.714	103.49	4878200000	18328000	40327000	0	78282000	49221000
P05121	Plasminogen activator inhibitor 1	19	19	6	7	5	10	11	10	10	13	9	10	9	15	6	7	5	10	11	10	10	13	9	10	9	15	56	56	14.9	22.6	14.7	35.1	34.8	30.3	31.3	41.3	31.1	33.6	29.6	44	45.059	141.55	5411300000	44258000	103960000	30418000	216000000	213170000
P11142	Heat shock cognate 71 kDa protein	30	24	8	17	19	16	19	20	24	20	17	18	13	15	6	13	16	13	15	16	19	16	15	14	10	13	49.5	43.7	17	31	35	32.7	33.6	37.3	45.7	37.5	32.7	29.3	27.7	31.4	70.897	148.83	8869200000	94427000	572020000	235450000	289140000	375010000
P78417	Glutathione S-transferase omega-1	11	11	1	6	2	7	3	7	2	9	7	6	5	5	1	6	2	7	3	7	2	9	7	6	5	5	42.3	42.3	5.8	24.1	7.9	28.2	13.7	28.2	7.9	32.8	30.3	20.3	15.4	18.3	27.566	39.738	3704800000	7633100	125050000	14519000	105610000	50687000
P06312	Immunoglobulin kappa variable 4-1	1	1	0	1	1	1	1	1	1	1	1	1	1	1	0	1	1	1	1	1	1	1	1	1	1	1	7.4	7.4	0	7.4	7.4	7.4	7.4	7.4	7.4	7.4	7.4	7.4	7.4	7.4	13.38	2.0454	1047600000	0	28763000	9085800	29661000	58707000
P0DOX7	Immunoglobulin kappa light chain	10	3	6	8	7	5	5	5	6	7	5	8	8	9	0	2	1	1	0	0	0	1	0	2	2	2	57.9	22.4	32.2	45.8	40.7	39.7	32.2	32.2	32.2	37.4	32.2	46.3	45.8	49.5	23.379	169.53	2232200000	38052000	41704000	87391000	67753000	102640000
P01619	Immunoglobulin kappa variable 3-20	3	1	1	2	2	0	2	3	2	3	2	3	2	2	0	1	1	0	1	1	1	1	0	1	1	1	27.6	7.8	13.8	21.6	21.6	0	13.8	27.6	21.6	27.6	19.8	27.6	13.8	21.6	12.557	18.598	1238900000	13715000	53491000	20777000	0	53105000
Q99497	Protein/nucleic acid deglycase DJ-1	12	12	4	6	6	5	3	4	7	5	5	5	3	5	4	6	6	5	3	4	7	5	5	5	3	5	80.4	80.4	21.7	42.9	41.8	24.9	20.1	21.2	42.3	36.5	28.6	37	15.9	28.6	19.891	41.035	2942100000	22615000	180780000	116760000	89965000	99959000
P00491	Purine nucleoside phosphorylase	12	12	3	4	3	6	7	10	4	10	12	8	9	7	3	4	3	6	7	10	4	10	12	8	9	7	56.1	56.1	13.5	21.1	10	27.7	31.5	45.3	14.2	43.6	56.1	37.7	39.8	34.3	32.118	82.48	4346500000	14861000	76252000	3231200	70664000	88677000
P01871	Immunoglobulin heavy constant mu	18	6	7	4	1	7	4	12	6	11	7	7	14	16	1	1	0	1	0	1	0	1	1	0	3	5	45	19.4	21.6	7.7	3.3	19.4	11.3	31.1	17	29.4	19.2	20.3	36.4	41.5	49.439	105.71	5699400000	51535000	27858000	13191000	97413000	19664000
P35579	Myosin-9	123	106	31	60	15	36	38	73	64	82	80	52	62	77	27	54	13	32	33	64	60	70	69	47	56	68	57.8	51.3	19.1	36.3	9.5	22.8	24.5	41.8	38.3	45.4	42.4	32.6	33.8	44	226.53	323.31	24265000000	151690000	1066600000	45441000	365240000	329800000
P0DOY2	Immunoglobulin lambda constant 2	6	2	4	3	3	5	5	6	5	6	6	5	5	5	1	0	0	1	1	2	1	2	2	1	1	1	81.1	16	55.7	50.9	46.2	74.5	74.5	81.1	74.5	81.1	81.1	74.5	74.5	74.5	11.293	9.6136	1629400000	20347000	156240000	5727700	106730000	76955000
P04217	Alpha-1B-glycoprotein	15	15	4	5	7	9	10	6	6	7	7	7	9	13	4	5	7	9	10	6	6	7	7	7	9	13	44.2	44.2	10.7	11.5	21	31.1	28.1	17.2	17.2	19.4	22	26.3	21.2	39.4	54.253	120.14	3940000000	12665000	52208000	68983000	217530000	307320000
P04275	von Willebrand factor	101	101	29	40	27	48	36	58	41	62	72	43	61	65	29	40	27	48	36	58	41	62	72	43	61	65	41.5	41.5	12.1	18.1	12.9	19.6	15.8	24.3	17.7	26.9	31.5	20.6	26.9	29.6	309.26	323.31	30628000000	149750000	1451300000	495410000	1007900000	831020000
P01011	Alpha-1-antichymotrypsin	14	14	2	6	5	7	7	11	3	6	9	13	9	9	2	6	5	7	7	11	3	6	9	13	9	9	32.6	32.6	5	15.4	13.7	17.7	17.7	27.2	9.5	16.8	21.3	30.7	23.4	21.5	47.65	92.365	4563200000	1958200	139750000	22891000	145900000	149250000
P07339	Cathepsin D	11	11	2	5	7	2	8	7	7	8	8	6	6	8	2	5	7	2	8	7	7	8	8	6	6	8	30.1	30.1	5.1	15	20.9	5.8	21.6	20.9	20.9	24.3	23.5	19.4	18.9	24	44.552	37.629	4260800000	12256000	69680000	70571000	15107000	197050000
P09211	Glutathione S-transferase P	7	7	1	2	1	3	2	2	2	4	6	3	2	6	1	2	1	3	2	2	2	4	6	3	2	6	52.4	52.4	7.6	18.1	8.6	25.7	18.1	18.1	17.1	34.8	49	27.1	17.1	47.1	23.356	77.256	2369200000	4613600	5726500	7990700	27444000	13921000
O00299	Chloride intracellular channel protein 1	15	15	4	7	2	6	5	8	3	12	11	9	9	8	4	7	2	6	5	8	3	12	11	9	9	8	64.7	64.7	23.7	45.2	12.4	27.4	24.9	31.5	16.6	49	49.4	37.3	40.2	48.1	26.922	61.652	3225100000	19708000	145100000	6890800	86559000	52258000
P07195	L-lactate dehydrogenase B chain	15	14	4	7	6	7	5	9	6	10	9	8	7	7	4	7	5	7	5	8	6	10	9	8	7	7	40.1	36.5	13.2	19.2	19.5	23.4	16.5	29.9	18.9	32	24.3	27.5	21.6	23.4	36.638	63.882	3596900000	23769000	291390000	45889000	102380000	52053000
Q9UJC5	SH3 domain-binding glutamic acid-rich-like protein 2	1	1	0	0	1	1	1	1	1	1	1	1	1	1	0	0	1	1	1	1	1	1	1	1	1	1	13.1	13.1	0	0	13.1	13.1	13.1	13.1	13.1	13.1	13.1	13.1	13.1	13.1	12.326	14.715	986160000	0	0	18379000	40546000	33268000
P0DP25	Calmodulin-3	8	6	1	7	5	2	3	4	4	1	3	3	2	1	0	5	4	1	3	2	3	0	2	1	0	1	51.7	47	4.7	51.7	44.3	15.4	18.1	28.2	29.5	5.4	23.5	16.1	10.1	11.4	16.837	59.827	1742400000	3501100	271630000	61611000	57723000	41051000
P01127	Platelet-derived growth factor subunit B	9	9	2	7	6	7	7	5	5	6	7	1	4	6	2	7	6	7	7	5	5	6	7	1	4	6	29	29	9.5	28.6	28.6	28.6	24.1	24.5	29	28.6	28.6	5.4	24.5	29	27.283	44.046	2516700000	28498000	265210000	126980000	193590000	182680000
O00151	PDZ and LIM domain protein 1	13	13	1	10	7	7	7	8	5	9	9	8	3	8	1	10	7	7	7	8	5	9	9	8	3	8	56.8	56.8	4.6	47.7	31	30.4	31	30.4	23.4	39.8	34	30.1	14.9	35.6	36.071	91.614	3096700000	0	320950000	93054000	127440000	151860000
P26038	Moesin	33	33	3	13	3	11	11	15	7	17	20	16	13	19	3	13	3	11	11	15	7	17	20	16	13	19	44.9	44.9	6.4	22	4.3	19.1	17.7	24.8	12	27	30.7	26.2	23.7	28.2	67.819	97.499	6348900000	11100000	251440000	10489000	112210000	129010000
P04004	Vitronectin	12	12	3	7	6	7	7	7	6	7	6	7	8	8	3	7	6	7	7	7	6	7	6	7	8	8	23.4	23.4	8.4	17.8	16.3	17.4	17.4	16.5	14.9	17.4	14	15.7	19	17.8	54.305	43.42	4569600000	5798700	234890000	74658000	202450000	221660000
P02765	Alpha-2-HS-glycoprotein	5	5	4	5	5	5	5	4	4	4	5	4	4	4	4	5	5	5	5	4	4	4	5	4	4	4	19.6	19.6	17.7	19.6	19.6	19.6	19.6	15.8	13.9	16.9	19.6	15.8	13.9	13.9	39.34	67.736	2463600000	28847000	144020000	58930000	114660000	157410000
P07951	Tropomyosin beta chain	17	3	9	11	9	10	10	11	14	9	10	8	9	8	1	1	1	1	1	1	3	1	1	1	1	1	39.1	16.2	21.5	27.8	19.4	24.3	24.3	26.8	33.5	19.4	21.8	21.8	21.8	26.8	32.85	38.421	3019100000	28116000	158560000	63718000	93252000	161530000
P00918	Carbonic anhydrase 2	12	12	1	2	4	4	5	4	1	7	6	2	5	5	1	2	4	4	5	4	1	7	6	2	5	5	58.8	58.8	3.5	8.1	20.4	25	27.3	19.6	3.8	39.2	29.2	8.5	26.5	25.4	29.246	33.697	2436700000	4583400	38616000	44163000	104460000	188060000
P11021	Endoplasmic reticulum chaperone BiP	28	26	8	16	11	10	13	11	15	14	10	11	12	11	7	15	10	9	12	10	13	13	9	10	11	11	46	45	13.6	29.4	21.3	17.6	28.4	19.3	24.6	24	19.4	21.7	19.9	21.7	72.332	113.86	5591900000	61850000	401990000	124500000	174500000	283130000
Q01518	Adenylyl cyclase-associated protein 1	22	22	4	13	7	11	13	11	5	10	14	5	8	12	4	13	7	11	13	11	5	10	14	5	8	12	51.4	51.4	9.7	32.6	18.7	32.6	24.2	31.2	12	29.7	41.7	15.4	18.9	31.6	51.901	89.769	5030300000	30095000	505780000	36754000	153110000	191620000
O94919	Endonuclease domain-containing 1 protein	9	9	4	6	4	4	5	6	5	7	6	5	8	9	4	6	4	4	5	6	5	7	6	5	8	9	21.6	21.6	9.4	13.4	10	11.2	10.8	14.2	11.4	14.4	14.4	8.6	19.2	21.6	55.016	50.599	4290800000	26209000	213820000	40160000	91462000	191320000
P01860	Immunoglobulin heavy constant gamma 3	17	7	9	13	13	13	13	13	13	14	13	15	13	13	3	4	4	4	4	5	5	5	4	6	5	5	54.6	30.8	34.5	42.2	39.8	39.8	39.8	47.7	45.1	47.7	39.8	49.3	45.1	48	41.287	133.1	3025000000	4666200	143880000	45801000	88207000	110530000
Q14019	Coactosin-like protein	11	11	1	6	1	3	8	6	3	3	5	6	2	3	1	6	1	3	8	6	3	3	5	6	2	3	70.4	70.4	7	43	5.6	22.5	44.4	33.1	23.9	23.9	33.1	43	16.9	29.6	15.945	27.549	1592300000	2608700	97343000	5626400	61177000	125790000
P02749	Beta-2-glycoprotein 1	10	10	3	5	7	4	4	5	7	8	7	7	7	6	3	5	7	4	4	5	7	8	7	7	7	6	39.7	39.7	11.9	23.8	31	19.1	15.9	21.7	30.7	33.3	26.7	26.7	31.6	25.2	38.298	43.602	2957400000	11893000	161630000	98147000	107660000	150520000
P00450	Ceruloplasmin	28	22	2	10	6	14	7	13	7	9	7	20	21	18	1	8	4	11	5	9	5	7	6	17	18	13	30.8	27.2	2.3	13.8	6.9	18.5	9.4	15.2	9.3	12.6	9.8	27.4	27.2	23.6	122.2	173.59	8171400000	16423000	250430000	129260000	447930000	146300000
P21926	CD9 antigen	2	2	1	1	1	1	1	1	0	0	2	0	0	0	1	1	1	1	1	1	0	0	2	0	0	0	9.2	9.2	4.4	4.4	4.4	4.4	4.4	4.4	0	0	9.2	0	0	0	25.416	9.8058	1029100000	9889300	26336000	9855200	61392000	24983000
P01615	Immunoglobulin kappa variable 2D-28	2	1	1	1	1	1	1	1	0	1	0	2	1	1	0	0	0	0	0	0	0	0	0	1	1	1	16.7	16.7	10.8	10.8	10.8	10.8	10.8	10.8	0	10.8	0	16.7	16.7	16.7	12.957	14.894	855520000	9263400	95739000	29517000	44390000	113700000
P26447	Protein S100-A4	4	4	1	2	2	2	1	1	3	1	2	2	2	2	1	2	2	2	1	1	3	1	2	2	2	2	36.6	36.6	10.9	18.8	16.8	18.8	10.9	7.9	27.7	7.9	18.8	18.8	16.8	18.8	11.728	4.787	1010800000	12673000	54173000	12804000	42302000	26577000
P37802	Transgelin-2	16	16	6	12	7	8	9	12	8	12	14	10	6	14	6	12	7	8	9	12	8	12	14	10	6	14	68.8	68.8	34.2	54.3	40.7	39.2	40.7	58.3	39.2	58.3	65.3	57.8	37.7	65.3	22.391	77.947	2107600000	5712400	104550000	8059300	31813000	50460000
P04433	Immunoglobulin kappa variable 3-11	2	1	0	1	0	1	1	2	1	1	1	1	2	2	0	1	0	1	1	1	1	1	0	1	1	1	13.9	7.8	0	7.8	0	7.8	7.8	13.9	7.8	7.8	6.1	7.8	13.9	13.9	12.575	1.9996	632300000	0	41946000	0	45542000	37901000
P01042	Kininogen-1	20	20	3	12	7	6	9	7	8	7	8	8	7	8	3	12	7	6	9	7	8	7	8	8	7	8	34.6	34.6	7.6	21.6	12.9	12.9	16.8	13.2	18.5	16.5	14.6	16.8	15.5	15.8	71.957	61.071	5525800000	27383000	446800000	198350000	245470000	340240000
P52565	Rho GDP-dissociation inhibitor 1	5	5	0	4	2	2	2	1	3	2	2	2	1	2	0	4	2	2	2	1	3	2	2	2	1	2	28.4	28.4	0	24.5	15.7	15.7	15.7	7.4	19.6	15.7	15.7	15.7	7.4	15.7	23.207	19.544	1098000000	0	86925000	55285000	61773000	52352000
P08603	Complement factor H	34	32	8	18	12	15	15	10	13	15	16	17	14	15	7	16	11	14	14	9	12	14	15	16	13	14	34.2	32.6	7.6	17.1	13.2	16.2	16.5	11.5	14.2	16.8	17.2	18.6	14.9	17.6	139.09	115.73	9069400000	58810000	545830000	161100000	440490000	664570000
O14773	Tripeptidyl-peptidase 1	6	6	2	0	1	2	3	5	1	4	4	2	3	5	2	0	1	2	3	5	1	4	4	2	3	5	19.5	19.5	5	0	2.5	5.7	7.5	16.3	2.5	10.7	12.3	5	7.5	17.1	61.247	26.766	3547500000	13963000	0	9484900	55545000	29514000
P55209	Nucleosome assembly protein 1-like 1	5	5	1	1	2	3	2	5	4	5	4	2	3	4	1	1	2	3	2	5	4	5	4	2	3	4	14.6	14.6	4.3	4.6	9	11.5	9	14.6	14.6	14.6	14.3	7.4	11.8	14.6	45.374	38.224	2056900000	6851300	50715000	35741000	83772000	27075000
P04085	Platelet-derived growth factor subunit A	5	5	0	2	3	2	2	2	2	2	2	1	2	4	0	2	3	2	2	2	2	2	2	1	2	4	30.8	30.8	0	9	17.5	9	9	9	9	9	9	5.2	9	27	24.043	7.1499	1304600000	0	67787000	40372000	72000000	106950000
P05155	Plasma protease C1 inhibitor	16	15	0	6	4	5	7	9	4	7	6	12	12	9	0	6	4	5	6	8	4	6	6	11	11	9	35	33.6	0	13.8	9.2	11.2	16.6	20.6	10.6	15.6	14	30.4	24	18.8	55.154	106.26	3310800000	0	222830000	43810000	114570000	99287000
P08514	Integrin alpha-IIb	25	25	7	13	7	15	14	12	10	16	20	9	13	12	7	13	7	15	14	12	10	16	20	9	13	12	28.6	28.6	11.2	14.9	8.8	23.6	16.7	15	13.4	24.3	25.3	13.7	18.7	18.8	113.38	168.8	5355100000	22081000	232470000	44349000	279770000	208180000
P22392	Nucleoside diphosphate kinase B	7	2	2	5	4	1	3	5	2	5	5	6	3	3	1	2	2	1	0	2	1	1	1	2	0	0	44.1	13.2	14.5	38.2	32.2	6.6	13.8	37.5	14.5	31.6	31.6	38.2	13.8	17.1	17.298	20.524	1510100000	4805300	74417000	47810000	11841000	19533000
Q14624	Inter-alpha-trypsin inhibitor heavy chain H4	25	25	4	5	4	10	7	16	8	16	14	15	12	13	4	5	4	10	7	16	8	16	14	15	12	13	29.6	29.6	4.9	6.3	5.3	12.2	7.8	19.6	9.4	20.2	14.1	17.5	13.8	18.6	103.36	131.58	6266000000	25661000	78835000	27565000	166380000	80510000
P30740	Leukocyte elastase inhibitor	12	11	0	6	0	5	7	9	3	11	7	6	8	6	0	6	0	4	6	8	2	10	6	5	7	5	39.6	36.9	0	17.2	0	16.1	21.4	28	8.2	34.3	23.7	19.5	26.9	18.5	42.741	60.72	2582100000	0	78238000	0	55119000	55616000
P00338	L-lactate dehydrogenase A chain	11	10	1	6	1	7	4	7	3	7	8	3	3	3	1	6	0	7	4	6	3	7	8	3	3	3	33.4	29.8	3	18.4	3.6	19	10.8	24.4	8.4	21.7	26.8	8.1	8.1	8.4	36.688	20.759	2426400000	6219200	103420000	0	81667000	34820000
O15078	Centrosomal protein of 290 kDa	2	2	0	1	0	1	1	1	1	0	1	0	0	0	0	1	0	1	1	1	1	0	1	0	0	0	0.6	0.6	0	0.4	0	0.4	0.4	0.4	0.3	0	0.4	0	0	0	290.38	1.2165	19397000000	0	12833000	0	8063000000	9842100000
P48059	LIM and senescent cell antigen-like-containing domain protein 1	9	9	1	4	3	3	3	3	4	2	4	4	1	4	1	4	3	3	3	3	4	2	4	4	1	4	25.2	25.2	3.4	12.6	9.2	10.2	10.2	9.5	14.2	7.1	11.4	12	3.7	12.9	37.251	13.874	2261800000	5429500	211890000	113440000	222410000	47104000
P04792	Heat shock protein beta-1	5	5	1	3	4	4	4	3	1	2	4	2	1	2	1	3	4	4	4	3	1	2	4	2	1	2	30.2	30.2	7.8	21	26.3	24.9	26.3	21	8.3	16.1	24.9	16.1	7.8	13.2	22.782	43.369	1842500000	11577000	71861000	75183000	106350000	71721000
E7ETH6	Zinc finger protein 587B	1	1	0	0	0	0	0	1	1	1	0	1	1	1	0	0	0	0	0	1	1	1	0	1	1	1	2	2	0	0	0	0	0	2	2	2	0	2	2	2	45.541	-2	3043700000	0	0	0	0	0
P55145	Mesencephalic astrocyte-derived neurotrophic factor	3	3	1	1	1	1	1	2	3	1	3	2	1	1	1	1	1	1	1	2	3	1	3	2	1	1	23.1	23.1	9.3	9.3	9.3	9.3	9.3	18.7	23.1	9.3	23.1	18.7	9.3	9.3	20.7	22.586	1258700000	13787000	24760000	18642000	45641000	12256000
P62942	Peptidyl-prolyl cis-trans isomerase FKBP1A	3	3	0	2	1	2	2	1	1	2	2	0	1	0	0	2	1	2	2	1	1	2	2	0	1	0	40.7	40.7	0	27.8	12	25	25	13	13	25	25	0	12	0	11.951	16.386	375740000	0	33676000	10707000	27549000	24948000
P0C0L4	Complement C4-A	52	3	4	11	9	26	7	29	5	21	25	41	27	26	1	0	1	1	1	2	0	1	1	3	0	2	37.5	2.1	3	9.5	7.1	21.8	5.4	22.5	4	14	19.4	30.9	21.7	21.8	192.78	298.26	9927800000	20397000	114740000	46975000	334300000	69244000
Q9ULV4	Coronin-1C	14	14	0	2	0	1	1	3	4	8	8	6	4	4	0	2	0	1	1	3	4	8	8	6	4	4	27.8	27.8	0	4.2	0	2.5	2.3	8.2	10.3	21.1	16	11.6	10.5	10.3	53.248	41.072	2298000000	0	14285000	0	13706000	3387100
Q86YW5	Trem-like transcript 1 protein	4	4	3	4	4	4	4	4	4	4	4	4	4	4	3	4	4	4	4	4	4	4	4	4	4	4	12.9	12.9	12.5	12.9	12.9	12.9	12.9	12.9	12.9	12.9	12.9	12.9	12.9	12.9	32.678	24.844	1203700000	11735000	65152000	106740000	196180000	32816000
Q15942	Zyxin	16	16	2	7	4	7	5	4	9	4	10	1	1	4	2	7	4	7	5	4	9	4	10	1	1	4	39	39	4.9	14.3	10.5	14.3	14.5	9.3	23.6	10.3	23.4	1.9	1.9	10.1	61.277	33.59	2789600000	19956000	163940000	67336000	112360000	102190000
P05106	Integrin beta-3	16	16	6	10	5	9	8	9	5	12	12	4	8	6	6	10	5	9	8	9	5	12	12	4	8	6	22.3	22.3	7.2	13.2	6.6	11	10.2	11.9	7.4	16.1	17.1	6	10.2	7.4	87.057	42.956	4150100000	73073000	235180000	41865000	202180000	167440000
P00734	Prothrombin	29	19	7	9	8	12	16	14	9	11	16	18	16	19	4	5	5	9	8	8	6	6	8	12	10	13	47.6	34.2	14.8	19.5	22	28.1	33.8	32.5	22.2	27.3	33.3	38.7	31.8	38.1	70.036	170.35	3782200000	22806000	147390000	32678000	153120000	143170000
P35527	Keratin, type I cytoskeletal 9	21	20	4	7	14	8	11	15	19	14	6	16	17	14	4	6	13	7	11	15	19	13	5	16	16	13	44.1	43	12.7	13.2	33.2	13.8	27	29.4	43	26.3	15.4	35.5	37.1	30.3	62.064	279.89	2976900000	17383000	47217000	159950000	62777000	144060000
P50552	Vasodilator-stimulated phosphoprotein	10	10	2	5	4	5	5	5	9	8	6	3	3	5	2	5	4	5	5	5	9	8	6	3	3	5	27.6	27.6	6.1	16.1	13.9	16.8	14.2	13.2	24.2	23.9	20.8	8.2	10	14.2	39.829	53.934	1893200000	20740000	151030000	38056000	73307000	55552000
Q562R1	Beta-actin-like protein 2	9	1	8	5	5	5	6	8	8	7	7	9	9	9	0	0	0	0	1	1	1	1	1	1	1	1	18.4	4.8	13.6	11.4	11.4	11.4	16.2	18.4	18.4	17.8	17.8	18.4	18.4	18.4	42.003	-2	2293000000	0	0	0	0	56151000
P13224	Platelet glycoprotein Ib beta chain	3	3	0	1	0	0	0	1	2	2	2	2	0	1	0	1	0	0	0	1	2	2	2	2	0	1	14.6	14.6	0	4.9	0	0	0	4.4	9.2	9.2	9.7	9.2	0	4.9	21.717	6.0468	644930000	0	13950000	0	0	0
P01861	Immunoglobulin heavy constant gamma 4	14	7	6	8	9	8	8	9	8	7	8	8	12	9	1	1	2	1	1	2	1	0	1	1	5	2	54.4	28.7	25.1	30	37.9	33.3	30.9	33.3	33.3	25.7	33.3	33.3	49.2	38.5	35.94	44.454	1494800000	13810000	5181300	11502000	34318000	33685000
P30101	Protein disulfide-isomerase A3	22	22	2	5	5	2	7	10	7	8	11	12	8	11	2	5	5	2	7	10	7	8	11	12	8	11	52.3	52.3	4.8	14.5	14.5	4.4	17	30.3	16.2	23.8	32.3	34.9	22.4	34.3	56.782	83.639	3057700000	3985200	96395000	38154000	22440000	147140000
P06753	Tropomyosin alpha-3 chain	25	9	13	14	12	12	12	13	17	16	16	9	9	12	5	5	3	3	4	3	6	7	7	2	2	4	46.3	20.4	37.2	31.6	28.1	27	32.3	30.2	43.9	41.4	35.1	30.2	27.7	35.4	32.95	67.862	1602300000	23303000	193560000	25961000	24157000	54592000
P63241	Eukaryotic translation initiation factor 5A-1	4	4	1	2	2	1	1	1	1	1	1	1	1	1	1	2	2	1	1	1	1	1	1	1	1	1	35.7	35.7	7.8	16.9	18.8	7.8	7.8	7.8	7.8	7.8	7.8	7.8	7.8	7.8	16.832	18.05	799340000	7017700	44544000	39628000	43530000	49776000
P29279	Connective tissue growth factor	12	12	3	8	2	8	7	8	6	3	6	4	4	8	3	8	2	8	7	8	6	3	6	4	4	8	38.4	38.4	10	28.1	6.3	24.1	24.6	27.2	20.9	10.3	20.3	12.9	12.9	26.6	38.091	50.115	2452900000	22986000	196140000	23336000	239600000	180600000
P25311	Zinc-alpha-2-glycoprotein	11	11	0	7	5	3	3	5	6	4	3	3	5	4	0	7	5	3	3	5	6	4	3	3	5	4	40.3	40.3	0	25.5	18.8	11.7	12.8	22.5	22.1	18.8	16.4	16.4	26.2	19.5	34.258	42.034	1702600000	0	137630000	42631000	22306000	26562000
P02751	Fibronectin	51	51	6	23	7	6	18	19	6	26	36	11	17	23	6	23	7	6	18	19	6	26	36	11	17	23	28.9	28.9	2.6	12.7	3.3	3	8.5	10.6	2.9	15.4	21.4	5.5	9.1	13.7	262.62	247.59	9424800000	7335700	619720000	18884000	41166000	274300000
Q9H299	SH3 domain-binding glutamic acid-rich-like protein 3	5	5	2	3	3	3	3	3	4	3	3	2	3	4	2	3	3	3	3	3	4	3	3	2	3	4	48.4	48.4	31.2	32.3	32.3	32.3	32.3	32.3	40.9	32.3	32.3	21.5	32.3	39.8	10.438	85.853	372110000	9051800	67857000	7435700	11388000	10446000
P01715	Immunoglobulin lambda variable 3-1	1	1	1	1	1	1	1	1	1	1	1	1	1	1	1	1	1	1	1	1	1	1	1	1	1	1	7	7	7	7	7	7	7	7	7	7	7	7	7	7	12.296	1.0357	271710000	2982700	19745000	6461600	0	6959600
P58215	Lysyl oxidase homolog 3	17	17	1	10	11	7	10	5	5	4	9	8	7	11	1	10	11	7	10	5	5	4	9	8	7	11	27.8	27.8	1.3	19.4	21.1	12.7	17.8	9.3	8	6.4	17	14.2	12.5	18.7	83.166	70.884	3299200000	0	223890000	230220000	115600000	240500000
P53634	Dipeptidyl peptidase 1	10	10	0	2	1	1	5	2	2	4	6	4	6	6	0	2	1	1	5	2	2	4	6	4	6	6	25.7	25.7	0	3.5	4.3	2.6	10.2	5	4.3	9.7	16.6	11.9	19.7	19.7	51.853	33.976	1866100000	0	23826000	1933500	16801000	105210000
P00441	Superoxide dismutase [Cu-Zn]	9	9	1	4	3	4	4	4	5	3	3	4	3	4	1	4	3	4	4	4	5	3	3	4	3	4	77.3	77.3	7.8	53.9	44.8	53.9	42.9	39.6	57.8	42.2	38.3	51.3	42.2	46.8	15.936	112.35	694820000	4873500	80477000	22248000	30698000	14710000
P27105	Erythrocyte band 7 integral membrane protein	9	9	2	2	0	1	1	2	3	3	6	2	2	3	2	2	0	1	1	2	3	3	6	2	2	3	40.6	40.6	9.7	6.9	0	5.6	4.2	6.9	12.5	17.4	25	15.6	6.9	12.5	31.73	59.191	1276300000	24150000	26609000	0	11300000	0
P13693	Translationally-controlled tumor protein	3	3	0	2	2	3	3	2	0	1	1	3	1	2	0	2	2	3	3	2	0	1	1	3	1	2	19.8	19.8	0	12.2	11.6	19.8	19.8	12.2	0	8.1	8.1	19.8	8.1	12.2	19.595	19.996	595570000	0	32622000	11949000	37845000	64386000
O15145	Actin-related protein 2/3 complex subunit 3	2	2	1	1	1	1	1	1	1	2	2	1	1	1	1	1	1	1	1	1	1	2	2	1	1	1	13.5	13.5	6.2	6.2	6.2	6.2	6.2	6.2	6.2	13.5	13.5	6.2	6.2	6.2	20.546	7.5976	818400000	4109600	12651000	4348600	19696000	12313000
P59998	Actin-related protein 2/3 complex subunit 4	4	4	0	3	0	1	0	4	1	2	3	2	1	2	0	3	0	1	0	4	1	2	3	2	1	2	23.2	23.2	0	16.7	0	6.5	0	23.2	6.5	11.3	18.5	13.1	4.8	11.3	19.667	9.7458	730760000	0	39172000	0	12255000	0
P22680	Cholesterol 7-alpha-monooxygenase	2	2	0	1	1	0	0	1	1	0	0	0	0	0	0	1	1	0	0	1	1	0	0	0	0	0	6.5	6.5	0	4.8	4.8	0	0	4.8	1.8	0	0	0	0	0	57.66	1.2011	2273100000	0	1873200000	67848000	0	0
O75368	SH3 domain-binding glutamic acid-rich-like protein	6	6	0	3	1	2	2	3	6	2	3	1	1	2	0	3	1	2	2	3	6	2	3	1	1	2	50.9	50.9	0	29.8	11.4	27.2	27.2	21.1	50.9	24.6	33.3	15.8	15.8	27.2	12.774	29.57	630130000	0	29881000	16612000	21296000	24175000
Q14112	Nidogen-2	28	27	4	17	13	7	10	11	8	11	17	6	14	9	3	16	13	7	9	11	7	10	16	5	13	8	25.1	24.4	3.6	15.9	11.7	6.5	10.5	11.3	7.9	10.5	16.9	5.8	15.1	11.1	151.25	150.95	4865700000	24629000	330350000	159640000	96120000	79851000
P27797	Calreticulin	10	10	2	6	1	3	4	3	2	3	7	3	1	2	2	6	1	3	4	3	2	3	7	3	1	2	30.2	30.2	5.5	23	3.4	8.4	10.1	8.4	7	9.1	15.6	8.4	3.4	6.2	48.141	28.731	1622500000	17502000	140240000	27032000	69025000	83274000
Q9HCN6	Platelet glycoprotein VI	6	6	2	4	4	3	6	4	4	3	6	3	3	2	2	4	4	3	6	4	4	3	6	3	3	2	20.9	20.9	6.8	17.7	17.7	14.7	20.9	17.1	15	11.2	20.9	11.8	11.8	8.8	36.866	22.338	1312100000	0	37412000	26376000	37831000	68174000
P19823	Inter-alpha-trypsin inhibitor heavy chain H2	22	22	1	5	2	2	4	9	2	3	7	15	9	6	1	5	2	2	4	9	2	3	7	15	9	6	29	29	1.4	6.4	3.5	3.5	5.4	14.7	3.5	4.3	10.1	19	13.2	9.8	106.46	73.88	3525600000	0	97021000	18003000	52661000	65733000
P61160	Actin-related protein 2	8	8	0	1	0	0	1	4	1	3	7	1	2	3	0	1	0	0	1	4	1	3	7	1	2	3	25.4	25.4	0	3	0	0	3	11.4	2.8	8.4	22.3	2.8	6.9	8.6	44.76	35.174	974680000	0	24664000	0	0	7830600
Q9NUV7	Serine palmitoyltransferase 3	1	1	0	1	0	1	0	1	1	1	1	1	1	0	0	1	0	1	0	1	1	1	1	1	1	0	1.3	1.3	0	1.3	0	1.3	0	1.3	1.3	1.3	1.3	1.3	1.3	0	62.049	0.91799	2059100000	0	12740000	0	4257000	0
P01008	Antithrombin-III	10	10	2	3	0	3	0	4	4	5	5	8	5	4	2	3	0	3	0	4	4	5	5	8	5	4	25.2	25.2	5	6.5	0	8	0	8.4	9.9	15.5	12.3	20.3	15.5	13.1	52.602	25.751	1939100000	11601000	46427000	0	15457000	0
Q16706	Alpha-mannosidase 2	21	21	0	6	1	8	4	9	5	12	18	4	7	13	0	6	1	8	4	9	5	12	18	4	7	13	23.2	23.2	0	5.7	1	8.4	4.1	11.5	7	14.9	20.4	5.4	8.2	16.7	131.14	107.64	3794100000	0	73733000	5180100	108210000	33553000
P09493	Tropomyosin alpha-1 chain	20	9	9	10	7	9	12	9	14	9	9	6	7	8	2	3	1	2	5	2	4	2	2	1	1	2	47.2	26.1	22.5	28.9	15.1	25.7	25.7	20.1	37.3	19	20.4	17.6	17.6	27.8	32.708	75.813	1104800000	15231000	116500000	12685000	48645000	105890000
P21291	Cysteine and glycine-rich protein 1	5	5	0	4	0	1	1	2	1	2	3	2	1	1	0	4	0	1	1	2	1	2	3	2	1	1	42	42	0	36.8	0	7.8	7.8	13	7.8	16.6	25.4	19.2	7.8	7.8	20.567	15.881	826050000	0	87168000	0	36642000	31492000
Q06481	Amyloid-like protein 2	17	15	3	11	7	8	11	9	9	7	10	4	5	10	1	9	5	6	9	7	8	5	8	3	3	8	22.3	21.1	2.8	16.6	9.2	11.8	14.9	11.8	13.4	10.4	13.5	6.8	5.6	13.6	86.955	67.77	2386100000	0	380430000	44000000	78658000	145420000
Q99969	Retinoic acid receptor responder protein 2	5	5	3	3	3	5	2	4	5	2	2	5	4	5	3	3	3	5	2	4	5	2	2	5	4	5	39.3	39.3	21.5	21.5	21.5	39.3	14.1	22.1	39.3	14.1	14.1	39.3	31.9	39.3	18.617	32.868	474870000	6574900	26912000	2181100	62150000	0
P02760	Protein AMBP	7	7	1	3	3	3	3	3	5	2	3	4	1	3	1	3	3	3	3	3	5	2	3	4	1	3	22.7	22.7	2.6	8.8	8.8	10.8	8.8	8.8	15.3	7.1	9.4	10.8	3.1	8.2	38.999	15.726	1084300000	2774400	44286000	20348000	42810000	38774000
P02654	Apolipoprotein C-I	2	2	0	2	0	0	0	1	1	0	0	1	1	0	0	2	0	0	0	1	1	0	0	1	1	0	24.1	24.1	0	24.1	0	0	0	13.3	13.3	0	0	13.3	13.3	0	9.3318	4.8988	201650000	0	35293000	0	0	0
P61626	Lysozyme C	6	6	1	2	2	2	2	2	2	5	3	2	0	4	1	2	2	2	2	2	2	5	3	2	0	4	47.3	47.3	8.1	13.5	13.5	13.5	13.5	12.2	13.5	46.6	21.6	14.9	0	40.5	16.537	16.268	592480000	6012200	34368000	22539000	30203000	37469000
O15511	Actin-related protein 2/3 complex subunit 5	3	3	0	1	0	0	0	2	1	2	2	0	1	1	0	1	0	0	0	2	1	2	2	0	1	1	26.5	26.5	0	7.9	0	0	0	13.9	7.9	20.5	20.5	0	7.9	7.9	16.32	7.477	649020000	0	18112000	0	0	0
P07900	Heat shock protein HSP 90-alpha	9	4	1	1	1	3	2	6	1	6	6	3	1	5	0	0	0	1	1	3	0	3	3	2	0	3	14.2	5.7	1.6	1.9	1.9	5.7	4	9	1.9	10.2	9	4.9	1.9	8.1	84.659	48.16	2103400000	5321700	17849000	6351300	61501000	29394000
Q9UM22	Mammalian ependymin-related protein 1	5	5	0	0	1	0	3	1	2	3	3	1	2	3	0	0	1	0	3	1	2	3	3	1	2	3	18.8	18.8	0	0	4.9	0	14.3	4	9.4	8.5	12.9	4.5	9.4	13.4	25.437	10.242	634900000	0	0	5671500	0	55796000
P68371	Tubulin beta-4B chain	22	3	5	8	6	9	9	15	8	18	18	6	7	15	0	1	1	1	1	1	1	2	3	0	0	1	59.8	12.1	10.1	23.8	16.4	29.9	24.7	43.4	18.2	49.7	51	18	20.4	41.3	49.83	25.095	1255900000	0	11895000	11395000	23810000	16108000
P02753	Retinol-binding protein 4	5	5	2	5	2	3	3	3	4	3	3	3	3	3	2	5	2	3	3	3	4	3	3	3	3	3	29.4	29.4	13.9	29.4	13.9	19.4	18.9	18.9	24.4	19.4	19.4	19.4	19.4	18.9	23.01	27.129	621210000	2779500	57730000	16920000	16301000	25046000
P06744	Glucose-6-phosphate isomerase	10	10	0	2	0	3	0	3	0	6	7	5	3	3	0	2	0	3	0	3	0	6	7	5	3	3	24.9	24.9	0	3.4	0	6.1	0	6.5	0	15.1	15.6	12.2	7.2	7.5	63.146	34.284	1610300000	0	37450000	0	42287000	0
P01700	Immunoglobulin lambda variable 1-47	2	2	0	1	0	1	1	0	0	1	2	1	1	0	0	1	0	1	1	0	0	1	2	1	1	0	24.8	24.8	0	11.1	0	11.1	11.1	0	0	11.1	24.8	11.1	11.1	0	12.283	4.8838	304420000	0	39726000	0	16312000	21213000
Q9Y240	C-type lectin domain family 11 member A	7	7	0	3	0	2	0	0	1	2	5	1	1	3	0	3	0	2	0	0	1	2	5	1	1	3	27.2	27.2	0	9.9	0	8	0	0	4.3	9.6	20.1	4.3	4.3	12.4	35.694	23.07	972070000	0	28043000	0	33416000	0
Q16610	Extracellular matrix protein 1	15	15	2	7	3	8	9	6	6	6	6	5	5	8	2	7	3	8	9	6	6	6	6	5	5	8	33.3	33.3	4.8	13.9	5.4	17.2	20.7	14.1	13.9	12.4	11.7	11.5	12.2	18.1	60.673	39.205	1880400000	10525000	168240000	21241000	119690000	132580000
P29122	Proprotein convertase subtilisin/kexin type 6	12	12	0	7	6	5	6	4	5	5	8	2	4	7	0	7	6	5	6	4	5	5	8	2	4	7	14.9	14.9	0	7.5	6.2	4.9	8.2	4.3	5.4	5.6	10	2.3	4.3	7.1	106.42	30.496	2951900000	0	111910000	71215000	81881000	120910000
Q15389	Angiopoietin-1	9	9	1	4	0	3	3	5	2	7	7	0	5	4	1	4	0	3	3	5	2	7	7	0	5	4	21.1	21.1	2	9.4	0	6.8	6.8	12.7	4.8	15.9	15.3	0	11	8.8	57.512	36.124	1780000000	1932200	54586000	0	29845000	40904000
P01019	Angiotensinogen	7	7	0	4	0	5	1	2	1	2	3	5	5	4	0	4	0	5	1	2	1	2	3	5	5	4	18.6	18.6	0	10.5	0	11.8	3.3	6	3.5	6	8.7	16.1	16.7	11.1	53.154	46.637	1151600000	0	54292000	0	61437000	10219000
P00751	Complement factor B	16	16	0	6	4	3	4	9	2	5	5	10	5	5	0	6	4	3	4	9	2	5	5	10	5	5	18.3	18.3	0	8.5	6	4.6	5.9	10.1	3.1	6.9	8.1	13.1	7.2	7.3	85.532	28.003	2040400000	0	84776000	26854000	38503000	56376000
P47755	F-actin-capping protein subunit alpha-2	4	2	0	2	2	2	2	2	1	2	3	0	1	3	0	1	1	1	1	1	0	2	2	0	1	2	17.5	11.5	0	8.7	8.7	8.7	8.7	8.7	3.5	11.5	14	0	5.2	15	32.949	11.106	716640000	0	32189000	23818000	52728000	63664000
Q92820	Gamma-glutamyl hydrolase	7	7	0	1	1	1	6	5	1	4	4	3	4	4	0	1	1	1	6	5	1	4	4	3	4	4	27	27	0	4.1	4.1	4.1	23.9	20.1	4.1	16	16.4	12.9	16	15.7	35.964	28.244	874410000	0	15167000	5610800	9202500	76734000
O00391	Sulfhydryl oxidase 1	16	16	1	5	4	7	4	6	7	7	8	4	5	8	1	5	4	7	4	6	7	7	8	4	5	8	25.8	25.8	1.6	7.1	5.4	13	7.1	9	11.8	13.9	16.9	7.5	10.8	14.1	82.577	85.642	2456200000	2110000	167500000	52901000	118750000	73204000
Q08380	Galectin-3-binding protein	8	8	1	3	1	4	1	5	0	6	6	2	3	4	1	3	1	4	1	5	0	6	6	2	3	4	18.1	18.1	2.1	5.5	1.7	8.4	1.7	10.6	0	14.4	13.3	3.8	6.8	8.5	65.33	32.091	1408800000	2969300	41858000	6337500	64026000	17738000
Q9Y274	Type 2 lactosamine alpha-2,3-sialyltransferase	9	9	0	1	2	3	2	3	1	3	6	1	3	5	0	1	2	3	2	3	1	3	6	1	3	5	26.9	26.9	0	2.4	5.1	7.6	5.1	9.4	2.4	10.3	19	2.4	10.9	18.4	38.213	16.718	1106200000	0	10891000	8103100	30348000	30479000
Q15084	Protein disulfide-isomerase A6	5	5	0	0	1	2	2	2	2	4	3	2	3	2	0	0	1	2	2	2	2	4	3	2	3	2	14.8	14.8	0	0	3.2	6.6	6.6	6.6	6.6	11.6	9.8	6.6	9.5	6.6	48.121	32.225	885170000	0	0	4221000	17841000	17441000
P35625	Metalloproteinase inhibitor 3	6	6	0	5	0	4	2	0	0	1	3	0	0	0	0	5	0	4	2	0	0	1	3	0	0	0	33.2	33.2	0	24.2	0	23.7	9	0	0	5.7	18.5	0	0	0	24.145	13.215	569970000	0	89862000	0	53065000	21292000
P42830	C-X-C motif chemokine 5	3	3	0	3	2	1	1	0	1	0	1	0	0	1	0	3	2	1	1	0	1	0	1	0	0	1	36	36	0	36	24.6	10.5	10.5	0	10.5	0	10.5	0	0	10.5	11.972	9.1939	305900000	0	100700000	34549000	15114000	10987000
P37840	Alpha-synuclein	5	5	0	0	3	4	2	1	0	0	2	0	0	0	0	0	3	4	2	1	0	0	2	0	0	0	37.1	37.1	0	0	35	36.4	21.4	11.4	0	0	20.7	0	0	0	14.46	21.947	305180000	0	0	30515000	82093000	19889000
P49908	Selenoprotein P	5	5	1	2	1	2	3	2	3	3	1	2	1	2	1	2	1	2	3	2	3	3	1	2	1	2	16.5	16.5	2.4	5	2.4	5	7.3	5	8.4	8.4	2.4	8.4	2.4	5	43.173	8.4281	895740000	3805700	87249000	15718000	41598000	56016000
P0DMV9	Heat shock 70 kDa protein 1B	16	7	3	8	7	5	8	6	6	5	8	6	3	3	0	3	3	2	2	1	0	0	4	2	0	0	25	9.5	6.4	14.7	12.6	9	14.8	11.2	11.1	10	13.7	11.2	6.7	5.9	70.051	43.542	1577700000	7938200	84787000	41228000	65644000	90675000
P62258	14-3-3 protein epsilon	9	6	1	3	4	5	4	6	5	7	8	4	4	7	1	1	2	3	2	4	3	4	5	2	2	4	39.2	32.2	4.7	11.8	16.5	21.2	16.5	28.2	23.9	31	34.5	16.1	19.2	31.4	29.174	28.805	827950000	11011000	24733000	8938400	34638000	15883000
Q92520	Protein FAM3C	6	6	0	4	1	1	1	2	4	1	2	1	1	2	0	4	1	1	1	2	4	1	2	1	1	2	26.4	26.4	0	22.5	7	7	7	12.8	15.4	7	12.8	7	7	11.5	24.68	23.623	629710000	0	58296000	14174000	28251000	21021000
P31431	Syndecan-4	5	5	2	2	2	1	0	3	2	1	1	1	2	2	2	2	2	1	0	3	2	1	1	1	2	2	25.3	25.3	12.1	12.1	14.1	5.1	0	18.2	11.1	5.1	5.1	5.1	11.1	5.6	21.641	20.174	435750000	16331000	42717000	15515000	12854000	0
P61158	Actin-related protein 3	9	9	0	0	0	4	1	3	1	5	5	0	1	5	0	0	0	4	1	3	1	5	5	0	1	5	33.3	33.3	0	0	0	11.7	1.9	8.9	1.9	20.6	19.9	0	7.2	14.1	47.371	42.374	1011000000	0	0	0	34997000	5954900
P06727	Apolipoprotein A-IV	22	22	1	10	8	3	2	5	4	8	2	14	4	4	1	10	8	3	2	5	4	8	2	14	4	4	57.1	57.1	2.8	26.3	23.7	9.1	5.8	15.4	11.9	25.3	5.6	41.4	12.1	12.6	45.398	94.954	1244000000	0	163420000	47467000	27868000	14339000
P49767	Vascular endothelial growth factor C	7	7	0	4	4	2	1	2	3	2	3	1	1	2	0	4	4	2	1	2	3	2	3	1	1	2	20.8	20.8	0	10.5	10	4.8	2.9	4.8	8.1	4.8	9.3	2.9	2.9	4.8	46.883	15.218	1279800000	0	117880000	26633000	68690000	47647000
O95810	Caveolae-associated protein 2	13	13	2	10	6	5	5	6	7	4	6	3	4	5	2	10	6	5	5	6	7	4	6	3	4	5	29.9	29.9	5.9	27.5	15.8	15.8	17.4	17.6	14.4	13.6	17.6	8.5	8.2	13.9	47.173	56.829	840620000	0	159690000	21990000	13615000	8833700
P04040	Catalase	11	11	2	3	3	2	2	2	6	5	6	5	5	1	2	3	3	2	2	2	6	5	6	5	5	1	27.9	27.9	4.6	8	8.3	7.2	5.3	4.6	15.9	12.9	16.5	12.3	13.5	3.6	59.755	41.35	1345200000	14701000	32171000	19909000	17362000	28843000
P14770	Platelet glycoprotein IX	4	4	0	0	0	0	0	0	0	0	4	1	1	0	0	0	0	0	0	0	0	0	4	1	1	0	22.6	22.6	0	0	0	0	0	0	0	0	22.6	8.5	8.5	0	19.046	10.784	324210000	0	0	0	0	0
P31146	Coronin-1A	7	7	0	1	0	1	1	2	1	2	5	3	3	4	0	1	0	1	1	2	1	2	5	3	3	4	19.3	19.3	0	2.4	0	1.7	2.2	3.9	2.4	3.9	14.3	6.3	11.1	13.4	51.026	15.294	852390000	0	10815000	0	5112500	12550000
Q9NZN3	EH domain-containing protein 3	12	4	0	0	0	2	1	5	3	6	7	1	0	3	0	0	0	2	1	2	1	1	2	1	0	0	28.6	11.6	0	0	0	6.4	4.3	11.6	9.5	16.1	15.3	4.3	0	6.9	60.886	19.897	1249300000	0	0	0	26982000	28447000
Q13510	Acid ceramidase	11	11	0	2	3	2	8	4	3	2	3	0	2	2	0	2	3	2	8	4	3	2	3	0	2	2	30.6	30.6	0	7.6	10.9	10.1	24.3	15.2	10.9	8.9	13.2	0	8.9	8.9	44.659	20.037	1066600000	0	25024000	29595000	14572000	118260000
P16278	Beta-galactosidase	12	12	0	0	0	0	2	2	1	5	8	4	3	4	0	0	0	0	2	2	1	5	8	4	3	4	22.3	22.3	0	0	0	0	4.3	4.4	1.6	8.7	16.7	9	4.4	10	76.074	34.71	1184100000	0	0	0	0	13312000
Q92686	Neurogranin	2	2	2	0	2	1	1	2	2	1	2	1	0	1	2	0	2	1	1	2	2	1	2	1	0	1	19.2	19.2	19.2	0	19.2	19.2	17.9	19.2	19.2	19.2	19.2	17.9	0	19.2	7.6184	9.107	172340000	7559500	0	7055400	4433800	4672000
P35858	Insulin-like growth factor-binding protein complex acid labile subunit	11	11	0	0	0	2	1	7	0	7	4	4	5	3	0	0	0	2	1	7	0	7	4	4	5	3	25.6	25.6	0	0	0	4.6	2.5	17.9	0	17	8.8	10.1	13.4	6.9	66.034	30.669	1024800000	0	0	0	14952000	8156100
P19827	Inter-alpha-trypsin inhibitor heavy chain H1	13	13	1	2	5	6	3	7	2	3	8	10	6	7	1	2	5	6	3	7	2	3	8	10	6	7	22.4	22.4	1.1	4.1	7.2	8.3	4.8	10.1	3.4	5.2	13.5	19	11.1	9.3	101.39	85.517	1575400000	3956700	63019000	31912000	81773000	29678000
Q03591	Complement factor H-related protein 1	6	1	2	5	1	4	2	2	3	2	3	2	1	2	0	1	0	1	0	0	1	0	0	0	0	0	25.2	3.9	6.7	17.3	3.3	18.5	6.7	6.7	10.6	6.7	14.5	6.7	3.3	6.7	37.65	19.776	620230000	10441000	176910000	0	39382000	22439000
P02656	Apolipoprotein C-III	2	2	0	1	0	0	0	1	0	1	1	1	2	0	0	1	0	0	0	1	0	1	1	1	2	0	27.3	27.3	0	16.2	0	0	0	11.1	0	11.1	11.1	11.1	27.3	0	10.852	9.19	288670000	0	51449000	0	0	0
Q9Y6C2	EMILIN-1	18	18	0	3	1	5	5	5	1	5	13	2	1	6	0	3	1	5	5	5	1	5	13	2	1	6	23.5	23.5	0	4	1.1	6.3	6.2	7.5	1.1	6.9	16.7	2.3	1.4	9.3	106.69	78.122	1935100000	0	18075000	5458900	45579000	44913000
P04114	Apolipoprotein B-100	73	73	0	4	0	14	10	41	11	26	39	26	33	43	0	4	0	14	10	41	11	26	39	26	33	43	19.4	19.4	0	1.3	0	3.8	2.8	10.9	3.4	7.6	10.7	7.1	9.8	11.9	515.6	286.67	10086000000	0	23726000	0	104010000	69026000
Q9HAT2	Sialate O-acetylesterase	9	9	0	4	3	1	6	3	5	4	3	3	2	4	0	4	3	1	6	3	5	4	3	3	2	4	22.8	22.8	0	9.6	6.7	2.1	13	7.5	13.8	12	7.3	9.9	7.5	11.5	58.314	40.506	1152200000	0	99313000	30575000	11012000	79794000
P01034	Cystatin-C	2	2	0	1	1	1	2	1	1	0	2	0	1	1	0	1	1	1	2	1	1	0	2	0	1	1	19.2	19.2	0	7.5	11.6	11.6	19.2	11.6	11.6	0	19.2	0	11.6	11.6	15.799	6.2433	273360000	0	17739000	9050800	21790000	37367000
Q05682	Caldesmon	9	9	1	4	1	4	5	3	5	2	5	1	1	2	1	4	1	4	5	3	5	2	5	1	1	2	12.9	12.9	1	5.2	1	7.7	6.6	5.9	9.1	3.7	8.1	2.1	2.1	4.7	93.23	28.06	1048900000	4312600	59174000	8419900	52544000	74480000
P31150	Rab GDP dissociation inhibitor alpha	9	5	0	1	0	3	1	3	0	5	3	6	4	5	0	0	0	1	0	1	0	2	2	3	2	2	32.7	19.7	0	2	0	9.6	2	7.2	0	19.7	9.2	23.3	17.4	19.7	50.582	46.368	962180000	0	13638000	0	22215000	10583000
P0DOX2	Immunoglobulin alpha-2 heavy chain	9	1	2	4	3	2	5	6	5	6	5	7	7	6	0	0	0	0	1	1	0	0	0	1	1	1	20.7	2.4	3.7	13.2	5.3	3.7	9.2	16.3	7.3	15.4	13.8	12.1	16.7	9.7	48.934	6.3476	837140000	6512500	23767000	9144100	14891000	35603000
P80748	Immunoglobulin lambda variable 3-21	2	2	0	1	0	1	1	2	0	1	0	1	1	0	0	1	0	1	1	2	0	1	0	1	1	0	20.5	20.5	0	13.7	0	13.7	13.7	20.5	0	13.7	0	13.7	13.7	0	12.446	17.43	226760000	0	27806000	0	9274900	10502000
P62987	Ubiquitin-60S ribosomal protein L40	1	1	0	0	0	0	1	0	1	1	1	0	1	1	0	0	0	0	1	0	1	1	1	0	1	1	12.5	12.5	0	0	0	0	12.5	0	12.5	12.5	12.5	0	12.5	12.5	14.728	16.623	225020000	0	0	0	0	13521000
P35908	Keratin, type II cytoskeletal 2 epidermal	22	12	4	11	9	5	11	8	10	5	9	14	12	10	2	4	4	2	7	4	4	1	3	11	5	6	42.6	29.9	6.9	18.2	18.5	8.8	22.4	16.4	16.9	8.3	14.9	33.2	20.8	20.2	65.432	77.549	1485400000	10429000	84567000	36519000	9707500	94447000
P46109	Crk-like protein	6	6	0	0	2	2	1	2	0	1	5	1	1	1	0	0	2	2	1	2	0	1	5	1	1	1	21.1	21.1	0	0	7.6	9.2	2.3	5.9	0	4	20.5	5	6.3	5	33.777	10.358	587760000	0	0	6623700	10326000	6741500
O00194	Ras-related protein Rab-27B	5	5	0	1	1	2	1	0	2	3	3	2	2	0	0	1	1	2	1	0	2	3	3	2	2	0	20.2	20.2	0	5	3.7	8.7	5	0	8.7	13.8	14.7	5.5	10.6	0	24.608	7.0305	474770000	0	15949000	6124500	32352000	22068000
P01780	Immunoglobulin heavy variable 3-7	4	2	1	2	2	3	2	2	1	2	2	4	3	2	0	1	1	2	1	1	0	1	2	2	2	1	32.5	17.1	6	18.8	15.4	23.1	15.4	15.4	6	13.7	17.1	32.5	23.1	13.7	12.943	6.2632	180950000	0	0	0	6700600	0
P30044	Peroxiredoxin-5, mitochondrial	6	6	0	3	1	4	1	1	1	1	3	1	1	4	0	3	1	4	1	1	1	1	3	1	1	4	36.9	36.9	0	14.5	3.7	25.2	3.7	8.4	3.7	3.7	22.4	3.7	3.7	24.3	22.086	13.612	464750000	0	66175000	5203200	26772000	10056000
P01594	Immunoglobulin kappa variable 1-33	1	1	0	0	0	0	0	1	1	1	0	0	1	1	0	0	0	0	0	1	1	1	0	0	1	1	13.7	13.7	0	0	0	0	0	13.7	13.7	13.7	0	0	13.7	13.7	12.848	16.404	142210000	0	0	0	0	0
P07686	Beta-hexosaminidase subunit beta	7	7	0	0	0	0	0	1	0	4	7	1	4	4	0	0	0	0	0	1	0	4	7	1	4	4	16.2	16.2	0	0	0	0	0	2	0	8.3	16.2	1.8	9.4	12.2	63.111	20.577	1024200000	0	0	0	0	0
P05452	Tetranectin	2	2	0	0	1	1	1	1	1	1	2	1	1	1	0	0	1	1	1	1	1	1	2	1	1	1	6.9	6.9	0	0	6.9	6.9	6.9	6.9	6.9	6.9	6.9	6.9	6.9	6.9	22.537	5.4069	351980000	0	0	8119100	14435000	12005000
Q92928	Putative Ras-related protein Rab-1C	3	2	0	1	1	1	1	1	1	2	1	1	2	2	0	0	0	0	0	0	0	2	0	1	1	1	21.9	16.4	0	5.5	5.5	5.5	5.5	5.5	5.5	16.4	5.5	8.5	13.4	13.9	22.017	6.0666	527240000	0	23354000	7446300	24207000	21906000
Q06830	Peroxiredoxin-1	6	6	0	4	2	3	5	1	2	1	3	1	0	1	0	4	2	3	5	1	2	1	3	1	0	1	28.1	28.1	0	18.6	10.6	13.6	24.1	5	9	5	13.6	4.5	0	4	22.11	9.6248	512500000	0	60114000	24266000	32104000	70522000
P84077	ADP-ribosylation factor 1	3	3	0	1	0	1	0	1	0	1	2	0	0	0	0	1	0	1	0	1	0	1	2	0	0	0	21	21	0	3.9	0	3.9	0	3.9	0	3.9	17.1	0	0	0	20.697	1.8675	334940000	0	17388000	0	15265000	0
Q6UX71	Plexin domain-containing protein 2	6	6	1	2	1	2	4	0	1	2	3	2	3	4	1	2	1	2	4	0	1	2	3	2	3	4	12.3	12.3	1.9	4.5	1.9	4.2	9.5	0	1.9	4.2	7.4	4.2	7.4	8.9	59.582	15.68	792200000	6555800	16791000	11210000	30248000	63220000
Q9NY65	Tubulin alpha-8 chain	17	5	4	6	4	7	6	7	7	12	14	5	5	8	0	1	1	1	1	0	1	3	4	0	0	1	46.3	12.9	13.4	15.4	14.3	19.6	16.7	20.7	24.5	38.1	39.6	16.5	17.4	27.4	50.093	16.784	682380000	0	17601000	6622400	18416000	12310000
Q3ZCW2	Galectin-related protein	5	5	1	3	3	3	4	3	2	2	4	3	2	2	1	3	3	3	4	3	2	2	4	3	2	2	30.8	30.8	6.4	19.8	19.8	19.8	25.6	20.3	14.5	14.5	25.6	19.2	14.5	14.5	18.986	20.089	290290000	0	14734000	6809100	8524500	4991400
Q9GZP0	Platelet-derived growth factor D	6	6	0	2	1	1	4	2	2	2	1	1	4	3	0	2	1	1	4	2	2	2	1	1	4	3	18.4	18.4	0	6.2	2.4	2.4	11.1	5.9	4.3	5.9	2.4	2.4	11.4	7.8	42.848	9.7059	644870000	0	24667000	6793100	19742000	94811000
P43652	Afamin	7	7	0	0	0	1	3	4	2	3	3	7	4	5	0	0	0	1	3	4	2	3	3	7	4	5	12.5	12.5	0	0	0	1.2	5.3	7.2	3.8	5.3	6	12.5	8	9.8	69.068	23.598	1182400000	0	0	0	3514400	27892000
P14625	Endoplasmin	10	9	1	2	0	2	1	5	1	4	7	2	2	3	1	1	0	2	1	4	1	4	7	2	2	3	16.9	15.4	1.4	2.9	0	3.1	1.4	8	1	6.1	11.7	3	3.4	5.5	92.468	24.928	1273100000	3525800	23685000	0	20917000	12774000
P16109	P-selectin	13	13	1	5	0	0	4	4	0	4	6	4	8	7	1	5	0	0	4	4	0	4	6	4	8	7	15.3	15.3	2.2	8	0	0	4.8	5.8	0	6	8.2	5.7	10.1	7.7	90.833	79.486	999730000	0	83641000	0	0	64886000
P22352	Glutathione peroxidase 3	3	3	0	0	1	1	1	0	1	1	2	1	1	1	0	0	1	1	1	0	1	1	2	1	1	1	15.9	15.9	0	0	5.3	5.3	3.1	0	7.5	5.3	12.8	5.3	5.3	5.3	25.552	3.7854	340590000	0	0	6961200	12413000	4630000
P07108	Acyl-CoA-binding protein	1	1	0	0	0	0	0	1	0	0	1	0	0	0	0	0	0	0	0	1	0	0	1	0	0	0	18.4	18.4	0	0	0	0	0	18.4	0	0	18.4	0	0	0	10.044	1.4106	153210000	0	0	0	0	0
P08758	Annexin A5	10	10	0	0	0	0	0	0	2	7	3	6	1	4	0	0	0	0	0	0	2	7	3	6	1	4	28.8	28.8	0	0	0	0	0	0	7.8	20.3	10.9	22.5	5	13.8	35.936	59.063	669600000	0	0	0	0	0
O15144	Actin-related protein 2/3 complex subunit 2	7	7	0	2	0	1	0	3	1	4	2	1	1	1	0	2	0	1	0	3	1	4	2	1	1	1	24	24	0	6	0	3.7	0	10.7	3.7	12	6	3.7	3.7	4	34.333	12.022	597110000	0	37918000	0	7404300	0
O15143	Actin-related protein 2/3 complex subunit 1B	4	4	0	1	0	0	0	0	0	3	4	1	1	1	0	1	0	0	0	0	0	3	4	1	1	1	13.2	13.2	0	5.1	0	0	0	0	0	11.3	13.2	2.7	2.7	2.7	40.949	6.2793	529530000	0	17296000	0	0	0
O95866	Megakaryocyte and platelet inhibitory receptor G6b	2	2	0	1	0	1	1	1	1	2	2	1	0	1	0	1	0	1	1	1	1	2	2	1	0	1	8.3	8.3	0	4.6	0	4.6	3.7	4.6	4.6	8.3	8.3	3.7	0	3.7	26.163	2.9754	323190000	0	0	0	6543000	42444000
P17936	Insulin-like growth factor-binding protein 3	2	2	0	0	0	0	1	1	0	0	1	1	0	1	0	0	0	0	1	1	0	0	1	1	0	1	5.2	5.2	0	0	0	0	2.7	2.7	0	0	2.7	2.7	0	2.4	31.674	1.4258	547010000	0	0	0	0	157190000
O00584	Ribonuclease T2	1	1	0	0	0	0	1	1	1	1	1	1	1	1	0	0	0	0	1	1	1	1	1	1	1	1	3.9	3.9	0	0	0	0	3.9	3.9	3.9	3.9	3.9	3.9	3.9	3.9	29.48	2.4527	390770000	0	0	0	0	18843000
O95399	Urotensin-2	1	1	0	1	1	1	1	0	1	1	1	1	1	1	0	1	1	1	1	0	1	1	1	1	1	1	6.5	6.5	0	6.5	6.5	6.5	6.5	0	6.5	6.5	6.5	6.5	6.5	6.5	14.295	2.1486	191360000	0	20994000	5850100	8194600	11019000
P02042	Hemoglobin subunit delta	12	5	10	5	7	6	5	7	7	8	8	7	10	6	3	1	1	0	0	0	0	1	1	0	3	0	84.4	44.9	70.1	32.7	46.9	34	27.9	39.5	39.5	48.3	52.4	39.5	62.6	33.3	16.055	25.284	298190000	65594000	33547000	7594700	0	0
Q14847	LIM and SH3 domain protein 1	5	5	0	3	1	2	2	2	2	1	2	0	1	2	0	3	1	2	2	2	2	1	2	0	1	2	19.9	19.9	0	9.2	2.7	8.8	6.5	7.7	8.4	2.7	7.7	0	5.7	10.7	29.717	11.615	374810000	0	23322000	1541100	10120000	8875600
P10646	Tissue factor pathway inhibitor	4	4	0	0	1	2	2	2	1	3	2	0	1	1	0	0	1	2	2	2	1	3	2	0	1	1	8.9	8.9	0	0	3	3	5.9	5.9	3	5.9	5.6	0	3	3	35.015	4.6684	339210000	0	0	7284300	17942000	33005000
P15153	Ras-related C3 botulinum toxin substrate 2	3	2	1	1	0	1	0	1	0	0	3	0	0	1	0	0	0	0	0	0	0	0	2	0	0	0	14.1	7.8	6.2	6.2	0	6.2	0	6.2	0	0	14.1	0	0	6.2	21.429	3.3952	208080000	6510900	9407800	0	7351000	0
P62491	Ras-related protein Rab-11A	2	2	0	0	1	1	2	2	2	1	2	0	0	1	0	0	1	1	2	2	2	1	2	0	0	1	10.2	10.2	0	0	4.2	6	10.2	10.2	10.2	6	10.2	0	0	6	24.393	2.9915	360990000	0	0	4889300	10912000	22520000
P05090	Apolipoprotein D	2	2	0	2	0	0	0	2	0	1	1	0	2	1	0	2	0	0	0	2	0	1	1	0	2	1	9.5	9.5	0	9.5	0	0	0	9.5	0	5.8	5.8	0	9.5	3.7	21.275	2.8527	226240000	0	18202000	0	0	0
Q16181	Septin-7	2	2	0	0	0	1	0	1	0	1	2	0	0	0	0	0	0	1	0	1	0	1	2	0	0	0	5.9	5.9	0	0	0	2.1	0	2.1	0	2.1	5.9	0	0	0	50.679	6.2535	577970000	0	0	0	12741000	0
Q9UBW5	Bridging integrator 2	9	9	1	4	3	5	3	0	0	2	6	0	1	1	1	4	3	5	3	0	0	2	6	0	1	1	18.9	18.9	1.8	11.3	8.7	13.1	6.4	0	0	6.5	14	0	3.7	3.7	61.874	40.547	600450000	4727600	83182000	24483000	69454000	19706000
A0A0B4J1V0	Immunoglobulin heavy variable 3-15	3	1	1	0	1	1	3	1	1	1	1	2	2	2	0	0	0	0	1	0	0	0	0	0	0	0	21	9.2	5.9	0	5.9	5.9	21	5.9	5.9	5.9	5.9	11.8	11.8	11.8	12.926	1.5786	169220000	0	0	0	0	8168400
P38571	Lysosomal acid lipase/cholesteryl ester hydrolase	4	4	0	0	0	0	0	1	0	1	2	0	0	3	0	0	0	0	0	1	0	1	2	0	0	3	13.3	13.3	0	0	0	0	0	2.8	0	1.8	4.3	0	0	10.8	45.418	16.288	288580000	0	0	0	0	0
Q01813	ATP-dependent 6-phosphofructokinase, platelet type	9	9	0	0	0	1	0	5	0	5	4	0	2	0	0	0	0	1	0	5	0	5	4	0	2	0	16.1	16.1	0	0	0	1.7	0	9.2	0	9.4	6.6	0	3.8	0	85.595	31.694	758940000	0	0	0	5566700	0
P24534	Elongation factor 1-beta	1	1	0	0	1	1	1	1	1	1	1	1	0	1	0	0	1	1	1	1	1	1	1	1	0	1	6.7	6.7	0	0	6.7	6.7	6.7	6.7	6.7	6.7	6.7	6.7	0	6.7	24.763	9.3389	283880000	0	0	7534600	13231000	13349000
P55072	Transitional endoplasmic reticulum ATPase	20	20	1	4	3	2	5	5	2	6	7	9	4	5	1	4	3	2	5	5	2	6	7	9	4	5	32.9	32.9	1.6	11.8	5.5	5.6	8.6	8.2	2.6	9.8	12.3	15.8	7.1	10.4	89.321	52.122	1063900000	3595900	31610000	15357000	11160000	22988000
P62826	GTP-binding nuclear protein Ran	2	2	0	0	0	0	1	2	1	1	1	1	0	1	0	0	0	0	1	2	1	1	1	1	0	1	8.3	8.3	0	0	0	0	3.2	8.3	3.2	3.2	3.2	3.2	0	3.2	24.423	1.0441	259340000	0	0	0	0	5043000
Q9H1B5	Xylosyltransferase 2	9	9	0	2	1	3	3	6	2	4	6	3	4	5	0	2	1	3	3	6	2	4	6	3	4	5	12.5	12.5	0	2.5	1.2	4.7	3.6	8.7	2.5	5.8	8.4	4.6	5.8	7.1	96.766	41.921	701510000	0	0	0	31044000	24371000
P14174	Macrophage migration inhibitory factor	2	2	1	0	0	0	1	1	0	0	1	0	1	0	1	0	0	0	1	1	0	0	1	0	1	0	17.4	17.4	9.6	0	0	0	9.6	9.6	0	0	9.6	0	7.8	0	12.476	2.654	114540000	0	0	0	0	0
P68036	Ubiquitin-conjugating enzyme E2 L3	2	2	0	1	0	0	1	0	0	2	1	2	0	0	0	1	0	0	1	0	0	2	1	2	0	0	15.6	15.6	0	5.8	0	0	9.7	0	0	15.6	9.7	15.6	0	0	17.861	1.9551	159130000	0	13552000	0	0	13481000
P18669	Phosphoglycerate mutase 1	3	3	1	1	1	2	0	1	2	2	3	2	1	1	1	1	1	2	0	1	2	2	3	2	1	1	16.5	16.5	4.7	5.5	4.7	10.2	0	4.7	10.2	10.2	16.5	10.2	5.5	5.5	28.804	15.165	291150000	9690000	0	4149800	5360200	0
P13473	Lysosome-associated membrane glycoprotein 2	3	3	1	1	1	0	1	1	1	1	2	0	1	1	1	1	1	0	1	1	1	1	2	0	1	1	6.6	6.6	1.7	2	2.9	0	2	2	2	2	3.7	0	2	2	44.96	4.744	425380000	0	9377000	879290	0	12062000
O43488	Aflatoxin B1 aldehyde reductase member 2	3	3	0	0	0	0	0	1	2	1	3	0	0	1	0	0	0	0	0	1	2	1	3	0	0	1	10.6	10.6	0	0	0	0	0	4.2	7.5	4.2	10.6	0	0	4.2	39.589	10.171	330590000	0	0	0	0	0
P80303	Nucleobindin-2	4	4	0	0	1	4	2	2	1	2	3	0	2	3	0	0	1	4	2	2	1	2	3	0	2	3	13.8	13.8	0	0	5	13.8	4.5	6.4	2.1	7.1	11.4	0	7.1	11.4	50.222	13.26	461690000	0	0	2517900	38071000	16410000
A0A0A0MS15	Immunoglobulin heavy variable 3-49	2	1	1	0	1	1	1	1	1	2	1	1	2	2	0	0	0	0	0	0	0	1	1	0	1	1	13.4	7.6	5.9	0	5.9	5.9	5.9	5.9	5.9	13.4	7.6	5.9	13.4	13.4	13.056	2.0429	153370000	0	0	0	0	0
P08697	Alpha-2-antiplasmin	6	6	0	0	0	0	0	3	0	2	3	2	3	2	0	0	0	0	0	3	0	2	3	2	3	2	18.5	18.5	0	0	0	0	0	9.8	0	7.3	8.8	7.3	11.2	7.3	54.565	16.738	460010000	0	0	0	0	0
P07237	Protein disulfide-isomerase	11	11	0	3	0	3	5	2	2	4	5	5	1	3	0	3	0	3	5	2	2	4	5	5	1	3	21.3	21.3	0	6.5	0	3.9	9.8	3.5	3.9	7.3	10.6	10.8	2.2	5.7	57.116	16.094	762240000	0	25235000	0	25037000	54981000
P11413	Glucose-6-phosphate 1-dehydrogenase	9	9	0	1	0	0	0	4	1	6	7	2	1	4	0	1	0	0	0	4	1	6	7	2	1	4	22.5	22.5	0	1.6	0	0	0	9.5	1.7	15.5	17.5	7.8	3.1	10.9	59.256	13.654	751230000	0	6381800	0	0	0
P16671	Platelet glycoprotein 4	2	2	0	0	0	0	1	0	1	1	2	0	1	0	0	0	0	0	1	0	1	1	2	0	1	0	8.9	8.9	0	0	0	0	1.7	0	1.7	1.7	8.9	0	1.7	0	53.053	9.2782	341410000	0	0	0	0	17371000
P13716	Delta-aminolevulinic acid dehydratase	2	2	0	0	0	0	0	2	0	2	1	1	1	1	0	0	0	0	0	2	0	2	1	1	1	1	10.3	10.3	0	0	0	0	0	10.3	0	10.3	4.5	4.5	4.5	4.5	36.294	10.146	335840000	0	0	0	0	0
Q9UHL4	Dipeptidyl peptidase 2	6	6	0	0	0	0	0	1	0	1	4	0	0	3	0	0	0	0	0	1	0	1	4	0	0	3	12.2	12.2	0	0	0	0	0	2	0	1.8	8.7	0	0	5.7	54.341	15.369	503700000	0	0	0	0	0
Q9UIB8	SLAM family member 5	3	3	0	1	1	0	2	1	0	2	1	1	1	1	0	1	1	0	2	1	0	2	1	1	1	1	13.3	13.3	0	4.6	4.6	0	7	4.6	0	11	6.4	4.6	4.6	4.6	38.782	9.5741	397230000	0	9645500	8074300	0	17837000
P61586	Transforming protein RhoA	2	2	0	0	0	1	0	1	0	1	1	0	1	1	0	0	0	1	0	1	0	1	1	0	1	1	13.5	13.5	0	0	0	7.8	0	7.8	0	7.8	7.8	0	5.7	7.8	21.768	1.9201	166720000	0	0	0	14247000	0
Q5SQ64	Lymphocyte antigen 6 complex locus protein G6f	2	2	0	0	0	1	1	1	1	1	1	2	1	1	0	0	0	1	1	1	1	1	1	2	1	1	7.7	7.7	0	0	0	2.7	2.7	2.7	2.7	2.7	2.7	7.7	2.7	2.7	32.464	1.1813	249610000	0	0	0	10039000	10082000
P05976	Myosin light chain 1/3, skeletal muscle isoform	1	1	0	0	1	0	0	1	0	1	1	0	1	0	0	0	1	0	0	1	0	1	1	0	1	0	6.2	6.2	0	0	6.2	0	0	6.2	0	6.2	6.2	0	6.2	0	21.145	2.3497	248470000	0	0	5190800	0	0
P47756	F-actin-capping protein subunit beta	3	3	0	0	0	0	0	1	0	2	2	1	1	2	0	0	0	0	0	1	0	2	2	1	1	2	13.7	13.7	0	0	0	0	0	3.6	0	8.7	8.7	3.6	3.6	10.1	31.35	3.3794	350470000	0	0	0	0	0
P23560	Brain-derived neurotrophic factor	3	3	0	0	1	2	2	0	1	0	2	0	2	2	0	0	1	2	2	0	1	0	2	0	2	2	19	19	0	0	6.5	11.3	14.2	0	4.9	0	11.3	0	11.3	11.3	27.818	23.351	328820000	0	0	8532900	38043000	26054000
Q71U36	Tubulin alpha-1A chain	23	1	7	9	6	10	11	16	14	18	20	12	12	15	0	0	0	0	0	1	1	1	0	1	0	1	61.2	3.1	24.6	25.3	19.7	29.5	30.2	47.7	45.7	56.5	53.4	35	35	47.9	50.135	9.1038	428460000	0	0	0	10158000	0
P02748	Complement component C9	2	2	0	0	0	2	0	2	0	2	2	2	2	2	0	0	0	2	0	2	0	2	2	2	2	2	4.1	4.1	0	0	0	4.1	0	4.1	0	4.1	4.1	4.1	4.1	4.1	63.173	7.5304	529440000	0	0	0	30802000	0
Q14118	Dystroglycan	7	7	0	2	1	2	3	1	3	3	6	0	1	3	0	2	1	2	3	1	3	3	6	0	1	3	12.5	12.5	0	3	1.8	3	3.9	1.8	5.3	5.8	11.3	0	1.8	5.5	97.44	12.273	834750000	0	23191000	10455000	24913000	37009000
P40925	Malate dehydrogenase, cytoplasmic	4	4	0	1	0	0	1	1	1	2	1	3	0	1	0	1	0	0	1	1	1	2	1	3	0	1	18.9	18.9	0	3.6	0	0	3.6	4.5	4.8	10.5	4.5	14.4	0	4.8	36.426	18.107	302840000	0	13331000	0	0	0
P05160	Coagulation factor XIII B chain	7	7	0	2	0	1	0	4	1	1	4	0	2	5	0	2	0	1	0	4	1	1	4	0	2	5	16.8	16.8	0	3.3	0	1.8	0	10.4	4.1	1.8	7.4	0	3.5	12.3	75.51	16.994	659860000	0	23906000	0	24313000	0
P56202	Cathepsin W	7	7	0	2	3	3	4	2	2	3	3	1	0	3	0	2	3	3	4	2	2	3	3	1	0	3	22.6	22.6	0	9.8	9.6	10.9	17.3	6.6	6.6	10.9	10.1	4.3	0	17	42.12	39.756	359320000	0	25660000	15037000	20793000	36877000
P01825	Immunoglobulin heavy variable 4-59	2	2	0	1	0	2	1	0	0	1	0	0	2	1	0	1	0	2	1	0	0	1	0	0	2	1	21.6	21.6	0	7.8	0	21.6	7.8	0	0	13.8	0	0	21.6	7.8	12.936	5.9768	119380000	0	19474000	0	11551000	15017000
P30086	Phosphatidylethanolamine-binding protein 1	4	4	0	0	0	0	0	1	3	1	1	2	0	0	0	0	0	0	0	1	3	1	1	2	0	0	35.8	35.8	0	0	0	0	0	8	35.8	7.5	8	27.8	0	0	21.057	14.848	196400000	0	0	0	0	0
P15291	Beta-1,4-galactosyltransferase 1	3	3	0	0	0	0	1	1	1	1	1	0	0	2	0	0	0	0	1	1	1	1	1	0	0	2	10.1	10.1	0	0	0	0	2	2	3	3	3	0	0	8	43.92	5.9909	331580000	0	0	0	0	9780600
Q96PD5	N-acetylmuramoyl-L-alanine amidase	5	5	0	0	0	0	0	4	0	3	2	1	3	3	0	0	0	0	0	4	0	3	2	1	3	3	14.8	14.8	0	0	0	0	0	10.2	0	9.2	5	2.3	9.2	9.2	62.216	26.072	484010000	0	0	0	0	0
Q15323	Keratin, type I cuticular Ha1	10	1	0	1	1	1	1	1	1	10	1	1	1	0	0	0	0	0	0	0	0	1	0	0	0	0	27.6	2.6	0	1.7	1.7	1.7	1.7	1.7	1.7	27.6	1.7	1.7	1.7	0	47.237	28.657	494490000	0	0	0	0	0
Q02818	Nucleobindin-1	9	9	0	2	3	2	3	2	0	1	3	0	2	5	0	2	3	2	3	2	0	1	3	0	2	5	19.1	19.1	0	6.1	7.6	5.2	8	5.6	0	3.5	9.5	0	6.1	12.4	53.879	22.412	531850000	0	21418000	23286000	28323000	26281000
Q9Y624	Junctional adhesion molecule A	2	2	1	1	1	1	1	1	0	1	2	0	0	0	1	1	1	1	1	1	0	1	2	0	0	0	11.4	11.4	3.7	3.7	3.7	3.7	3.7	3.7	0	3.7	11.4	0	0	0	32.583	4.0913	302180000	3075300	11241000	4610800	19179000	20713000
A0A0C4DH67	Immunoglobulin kappa variable 1-8	1	1	0	0	0	0	0	1	0	1	0	1	1	0	0	0	0	0	0	1	0	1	0	1	1	0	13.9	13.9	0	0	0	0	0	13.9	0	13.9	0	13.9	13.9	0	12.537	16.245	72907000	0	0	0	0	0
Q15555	Microtubule-associated protein RP/EB family member 2	2	2	0	1	0	1	1	1	0	2	2	0	0	1	0	1	0	1	1	1	0	2	2	0	0	1	8.9	8.9	0	5.2	0	5.2	5.2	5.2	0	8.9	8.9	0	0	3.7	37.031	15.646	288830000	0	29568000	0	0	8913200
A0A0B4J1X5	Immunoglobulin heavy variable 3-74	4	2	2	2	2	2	2	3	1	3	2	4	2	2	1	1	1	1	1	2	0	2	2	2	1	1	30.8	15.4	15.4	18.8	15.4	15.4	15.4	21.4	6	21.4	15.4	30.8	15.4	15.4	12.839	5.3489	124670000	0	0	0	0	0
P01704	Immunoglobulin lambda variable 2-14	1	1	0	0	0	0	0	0	0	0	0	0	1	0	0	0	0	0	0	0	0	0	0	0	1	0	13.3	13.3	0	0	0	0	0	0	0	0	0	0	13.3	0	12.597	0.97852	34834000	0	0	0	0	0
P36955	Pigment epithelium-derived factor	10	10	0	0	0	0	2	0	1	0	4	5	1	3	0	0	0	0	2	0	1	0	4	5	1	3	27	27	0	0	0	0	4.5	0	2.9	0	10	16.7	3.6	13.2	46.312	32.187	324380000	0	0	0	0	13514000
Q92896	Golgi apparatus protein 1	21	21	1	5	2	9	8	6	8	2	5	1	1	9	1	5	2	9	8	6	8	2	5	1	1	9	20.2	20.2	0.8	5.4	1.6	7.7	7.8	6.3	8.8	2.4	4.7	1.2	0.8	8.4	134.55	37.853	1029200000	1304100	42180000	2659300	65849000	105480000
Q15582	Transforming growth factor-beta-induced protein ig-h3	9	9	0	1	0	0	0	9	1	3	1	2	1	0	0	1	0	0	0	9	1	3	1	2	1	0	18.3	18.3	0	1.8	0	0	0	18.3	1.8	6.4	1.8	4.4	2.6	0	74.68	20.052	506110000	0	0	0	0	0
P62805	Histone H4	2	2	0	0	0	2	0	0	0	0	1	1	0	0	0	0	0	2	0	0	0	0	1	1	0	0	19.4	19.4	0	0	0	19.4	0	0	0	0	7.8	7.8	0	0	11.367	4.0147	97525000	0	0	0	22373000	0
P03950	Angiogenin	3	3	0	0	1	0	0	1	1	1	1	1	0	0	0	0	1	0	0	1	1	1	1	1	0	0	31.3	31.3	0	0	6.8	0	0	6.8	6.8	6.8	13.6	10.9	0	0	16.55	3.8595	127610000	0	0	7373600	0	0
Q9UBS4	DnaJ homolog subfamily B member 11	3	3	0	1	2	2	1	0	0	1	2	0	0	0	0	1	2	2	1	0	0	1	2	0	0	0	10.1	10.1	0	5.3	4.7	4.7	4.5	0	0	4.7	4.7	0	0	0	40.513	11.971	254910000	0	14317000	18717000	45976000	12658000
P17066	Heat shock 70 kDa protein 6	8	1	2	6	4	3	6	5	4	6	4	6	4	4	0	1	1	1	1	1	0	1	1	1	1	1	13.4	1.7	4.5	10.6	7	5.1	10.6	8.7	7.3	10.9	7.5	10.9	7.6	7.6	71.027	4.9584	587220000	0	120990000	24422000	24592000	47059000
P0DOX3	Immunoglobulin delta heavy chain	3	3	0	0	1	0	0	1	0	1	3	0	0	2	0	0	1	0	0	1	0	1	3	0	0	2	9.4	9.4	0	0	2.5	0	0	2.5	0	2.5	9.4	0	0	5.1	56.224	9.0637	392730000	0	0	17405000	0	0
P61981	14-3-3 protein gamma	11	7	1	7	3	2	3	3	3	6	8	2	5	5	1	4	1	0	1	1	1	2	4	0	2	1	42.5	29.6	4	27.9	11.3	7.3	11.3	11.3	11.3	25.1	30.8	7.3	23.5	20.6	28.302	37.014	243790000	975400	46399000	1482100	0	1434000
P01701	Immunoglobulin lambda variable 1-51	3	3	0	1	0	0	2	0	0	0	0	1	2	1	0	1	0	0	2	0	0	0	0	1	2	1	17.9	17.9	0	6.8	0	0	13.7	0	0	0	0	6.8	17.9	11.1	12.249	4.7916	44344000	0	11549000	0	0	6824200
Q15762	CD226 antigen	1	1	0	1	1	1	1	1	0	0	1	0	0	1	0	1	1	1	1	1	0	0	1	0	0	1	6	6	0	6	6	6	6	6	0	0	6	0	0	6	38.614	5.459	203670000	0	13327000	7647700	21322000	15294000
P19875	C-X-C motif chemokine 2	3	1	0	1	1	0	0	0	2	0	2	0	0	1	0	0	0	0	0	0	1	0	0	0	0	0	37.4	10.3	0	12.1	15	0	0	0	22.4	0	27.1	0	0	12.1	11.389	5.6533	86699000	0	0	6376100	0	0
P60842	Eukaryotic initiation factor 4A-I	2	2	0	0	0	1	1	2	0	1	2	1	1	1	0	0	0	1	1	2	0	1	2	1	1	1	5.7	5.7	0	0	0	2.5	2.5	5.7	0	2.5	5.7	3.2	3.2	2.5	46.153	7.0372	328560000	0	0	0	7792700	7050200
P26641	Elongation factor 1-gamma	3	3	0	0	0	0	0	1	0	1	3	2	1	1	0	0	0	0	0	1	0	1	3	2	1	1	6.4	6.4	0	0	0	0	0	2.3	0	2.3	6.4	4.6	2.3	2.3	50.118	3.6503	341220000	0	0	0	0	0
P00492	Hypoxanthine-guanine phosphoribosyltransferase	5	5	0	0	0	0	0	2	0	1	3	1	3	3	0	0	0	0	0	2	0	1	3	1	3	3	26.1	26.1	0	0	0	0	0	9.6	0	6	14.2	4.6	15.1	14.2	24.579	6.5816	184000000	0	0	0	0	0
P52209	6-phosphogluconate dehydrogenase, decarboxylating	7	7	0	2	0	0	0	1	0	2	4	3	2	0	0	2	0	0	0	1	0	2	4	3	2	0	19.7	19.7	0	6.8	0	0	0	1.4	0	5.6	10.1	9.3	3.1	0	53.139	17.211	339350000	0	15653000	0	0	0
P00568	Adenylate kinase isoenzyme 1	2	2	0	1	1	1	1	0	0	1	1	0	0	0	0	1	1	1	1	0	0	1	1	0	0	0	11.9	11.9	0	6.2	6.2	6.2	6.2	0	0	5.7	6.2	0	0	0	21.635	3.2299	155290000	0	15347000	7379800	11752000	18190000
O14498	Immunoglobulin superfamily containing leucine-rich repeat protein	3	3	0	0	1	0	0	1	0	1	1	2	0	1	0	0	1	0	0	1	0	1	1	2	0	1	9.3	9.3	0	0	3.3	0	0	3.3	0	3.3	2.3	7	0	3.7	45.997	4.9294	194070000	0	0	4264400	0	0
Q12841	Follistatin-related protein 1	5	5	2	5	5	2	2	2	5	1	2	0	4	1	2	5	5	2	2	2	5	1	2	0	4	1	15.3	15.3	5.8	15.3	15.3	5.2	5.2	5.8	15.3	2.6	5.8	0	12	3.2	34.985	11.578	303350000	0	74321000	35705000	12308000	17705000
P02533	Keratin, type I cytoskeletal 14	13	6	1	4	3	3	4	2	6	3	4	9	4	4	0	1	0	0	2	0	3	0	1	5	1	1	24.8	14.4	1.9	6.8	4.9	4.9	7	3.4	11.2	4.9	6.8	20.1	6.8	8.3	51.621	18.158	397550000	0	9926400	0	0	15352000
Q6IBS0	Twinfilin-2	5	5	0	0	0	0	1	2	0	1	1	1	1	2	0	0	0	0	1	2	0	1	1	1	1	2	25.2	25.2	0	0	0	0	4.3	6.9	0	6.3	2	6.3	6.3	14	39.548	7.2006	273850000	0	0	0	0	11087000
P51149	Ras-related protein Rab-7a	6	6	0	0	0	0	2	1	0	2	2	1	0	1	0	0	0	0	2	1	0	2	2	1	0	1	33.3	33.3	0	0	0	0	10.1	5.3	0	11.6	11.6	4.8	0	4.8	23.489	20.091	188350000	0	0	0	0	25605000
Q9UBQ6	Exostosin-like 2	1	1	0	0	0	0	1	1	0	1	1	1	1	1	0	0	0	0	1	1	0	1	1	1	1	1	5.8	5.8	0	0	0	0	5.8	5.8	0	5.8	5.8	5.8	5.8	5.8	37.465	3.4968	174580000	0	0	0	0	3935800
P08238	Heat shock protein HSP 90-beta	9	3	1	3	1	3	1	7	1	5	5	1	1	3	0	1	0	1	0	3	0	2	2	0	0	1	15.1	4.8	1.7	5.4	1.9	5.5	1.9	11.2	1.9	9.8	7.7	1.9	1.9	5.5	83.263	12.375	441340000	0	14864000	0	16507000	0
P48061	Stromal cell-derived factor 1	3	3	0	0	0	1	0	1	1	0	1	0	0	0	0	0	0	1	0	1	1	0	1	0	0	0	32.3	32.3	0	0	0	8.6	0	15.1	8.6	0	8.6	0	0	0	10.666	10.116	79249000	0	0	0	5127100	0
P01031	Complement C5	15	15	0	1	0	5	1	8	2	6	5	4	5	9	0	1	0	5	1	8	2	6	5	4	5	9	10.7	10.7	0	0.6	0	3.5	0.5	5.8	1.9	4.5	3.2	2.6	3.6	5.7	188.3	26.127	1104300000	0	9954400	0	32615000	5704800
Q14964	Ras-related protein Rab-39A	2	2	0	1	0	0	0	1	0	0	1	0	0	2	0	1	0	0	0	1	0	0	1	0	0	2	11.5	11.5	0	5.1	0	0	0	5.1	0	0	5.1	0	0	11.5	25.006	3.4066	209550000	0	28559000	0	0	0
Q15365	Poly(rC)-binding protein 1	2	2	0	0	0	0	0	1	0	0	2	0	0	0	0	0	0	0	0	1	0	0	2	0	0	0	7.6	7.6	0	0	0	0	0	3.7	0	0	7.6	0	0	0	37.497	3.4181	215220000	0	0	0	0	0
P00748	Coagulation factor XII	4	4	0	1	0	0	2	0	0	1	2	1	1	2	0	1	0	0	2	0	0	1	2	1	1	2	8.6	8.6	0	1.8	0	0	3.3	0	0	1.5	3.3	2.4	2.9	4.4	67.791	14.378	387360000	0	8961600	0	0	22270000
P61970	Nuclear transport factor 2	2	2	0	0	0	0	1	0	0	0	2	0	0	0	0	0	0	0	1	0	0	0	2	0	0	0	11.8	11.8	0	0	0	0	6.3	0	0	0	11.8	0	0	0	14.478	1.2437	87453000	0	0	0	0	3501900
P19971	Thymidine phosphorylase	4	4	0	1	0	2	0	2	1	1	3	1	1	1	0	1	0	2	0	2	1	1	3	1	1	1	10.8	10.8	0	3.1	0	5.8	0	5.8	3.1	3.1	8.1	3.1	3.1	3.1	49.955	13.293	298710000	0	387440	0	4190500	0
P68133	Actin, alpha skeletal muscle	20	2	17	14	13	14	14	16	18	14	15	18	20	20	1	1	1	1	1	1	1	1	1	2	2	2	36.3	7.2	34	31.8	31.8	31.8	31.8	34	36.3	30.8	33.4	36.3	36.3	36.3	42.051	35.081	248380000	0	0	0	0	0
P00387	NADH-cytochrome b5 reductase 3	1	1	0	0	0	0	0	0	0	1	1	0	0	0	0	0	0	0	0	0	0	1	1	0	0	0	4	4	0	0	0	0	0	0	0	4	4	0	0	0	34.234	3.113	170630000	0	0	0	0	0
Q8NG11	Tetraspanin-14	1	1	0	1	0	0	0	1	1	0	1	1	1	1	0	1	0	0	0	1	1	0	1	1	1	1	3	3	0	3	0	0	0	3	3	0	3	3	3	3	30.69	1.0129	144190000	0	22220000	0	0	0
P68402	Platelet-activating factor acetylhydrolase IB subunit beta	1	1	0	0	0	0	1	0	0	1	1	1	0	0	0	0	0	0	1	0	0	1	1	1	0	0	3.9	3.9	0	0	0	0	3.9	0	0	3.9	3.9	3.9	0	0	25.569	2.0507	81684000	0	0	0	0	3560000
Q9H4M9	EH domain-containing protein 1	10	2	0	0	0	0	0	3	2	7	7	0	0	3	0	0	0	0	0	0	0	2	2	0	0	0	24.2	7.1	0	0	0	0	0	5.4	5.2	19.9	14.8	0	0	6.9	60.626	16.146	330530000	0	0	0	0	0
Q04917	14-3-3 protein eta	8	4	0	4	2	3	2	2	2	5	6	3	3	5	0	1	0	1	0	0	0	1	2	1	0	1	28.9	19.1	0	15.9	7.3	13.4	7.3	7.3	7.3	18.7	22.8	13.4	10.2	18.7	28.218	10.575	175750000	0	25338000	0	2858500	0
O75874	Isocitrate dehydrogenase [NADP] cytoplasmic	2	2	0	0	0	0	0	1	0	1	2	1	0	0	0	0	0	0	0	1	0	1	2	1	0	0	4.8	4.8	0	0	0	0	0	3.1	0	3.1	4.8	3.1	0	0	46.659	4.7685	273680000	0	0	0	0	0
P29401	Transketolase	6	6	0	3	0	3	2	1	1	1	3	1	0	1	0	3	0	3	2	1	1	1	3	1	0	1	11.4	11.4	0	6.4	0	5.3	3.4	1.6	1.4	1.9	5.3	1.9	0	1.4	67.877	13.714	267240000	0	21687000	0	16839000	17733000
O75093	Slit homolog 1 protein	1	1	1	0	0	0	0	0	1	0	0	1	0	1	1	0	0	0	0	0	1	0	0	1	0	1	0.6	0.6	0.6	0	0	0	0	0	0.6	0	0	0.6	0	0.6	167.92	1.3325	694210000	12955000	0	0	0	0
P11169	Solute carrier family 2, facilitated glucose transporter member 3	2	2	0	1	0	1	0	1	0	0	1	0	0	0	0	1	0	1	0	1	0	0	1	0	0	0	5.4	5.4	0	4	0	4	0	4	0	0	1.4	0	0	0	53.924	14.762	106610000	0	32578000	0	16204000	0
P07384	Calpain-1 catalytic subunit	8	8	0	0	0	1	0	2	1	3	6	0	0	1	0	0	0	1	0	2	1	3	6	0	0	1	11.1	11.1	0	0	0	2.7	0	3.6	2.7	6	6.7	0	0	2.7	81.889	12.695	377520000	0	0	0	9874500	0
P29622	Kallistatin	4	4	0	0	0	1	0	2	0	0	3	1	0	2	0	0	0	1	0	2	0	0	3	1	0	2	10.3	10.3	0	0	0	2.1	0	4	0	0	6.8	2.1	0	5.6	48.541	6.4202	230170000	0	0	0	5328800	0
P62993	Growth factor receptor-bound protein 2	5	5	0	2	0	1	2	0	0	0	2	0	0	0	0	2	0	1	2	0	0	0	2	0	0	0	22.6	22.6	0	7.4	0	5.5	8.8	0	0	0	9.7	0	0	0	25.206	4.4136	146400000	0	43969000	0	12183000	20114000
Q13642	Four and a half LIM domains protein 1	5	5	0	4	2	1	1	0	1	0	0	0	0	0	0	4	2	1	1	0	1	0	0	0	0	0	16.7	16.7	0	12.7	7.7	4	3.1	0	3.7	0	0	0	0	0	36.263	8.3799	186310000	0	142540000	9418100	0	2996300
P11216	Glycogen phosphorylase, brain form	7	5	0	0	0	1	0	1	0	3	6	0	1	1	0	0	0	1	0	0	0	2	5	0	0	0	10.3	7.9	0	0	0	1.4	0	1.4	0	4.5	9.4	0	1.4	0.9	96.695	12.328	497460000	0	0	0	4871000	0
P30504	HLA class I histocompatibility antigen, Cw-4 alpha chain	3	2	0	0	1	1	0	1	0	0	1	1	0	0	0	0	1	1	0	0	0	0	0	1	0	0	11.5	8.2	0	0	3.8	4.4	0	3.3	0	0	3.3	3.8	0	0	40.994	7.5954	157670000	0	0	6174600	5083200	0
P05156	Complement factor I	5	5	0	0	0	1	4	0	0	2	2	1	2	1	0	0	0	1	4	0	0	2	2	1	2	1	9.3	9.3	0	0	0	1.7	7.9	0	0	3.9	3.1	1.7	3.9	1.7	65.75	8.6726	288260000	0	0	0	8546300	22631000
P02750	Leucine-rich alpha-2-glycoprotein	5	5	0	1	0	0	1	1	0	0	3	1	2	1	0	1	0	0	1	1	0	0	3	1	2	1	21.6	21.6	0	2.9	0	0	2.9	2.9	0	0	15	2.9	6.6	7.5	38.177	5.24	162360000	0	0	0	0	0
Q9NR12	PDZ and LIM domain protein 7	2	2	0	0	0	0	0	1	0	1	2	0	0	0	0	0	0	0	0	1	0	1	2	0	0	0	4.8	4.8	0	0	0	0	0	2.6	0	2.6	4.8	0	0	0	49.844	4.8395	254160000	0	0	0	0	0
P10644	cAMP-dependent protein kinase type I-alpha regulatory subunit	4	4	0	0	0	1	1	3	0	2	2	0	1	1	0	0	0	1	1	3	0	2	2	0	1	1	14.4	14.4	0	0	0	2.1	2.1	10	0	9.2	7.9	0	4.7	4.7	42.981	12.083	178200000	0	0	0	8948500	11888000
P14314	Glucosidase 2 subunit beta	3	3	0	0	0	1	1	1	1	0	2	0	1	1	0	0	0	1	1	1	1	0	2	0	1	1	5.5	5.5	0	0	0	1.9	1.9	1.9	1.7	0	3.8	0	1.9	1.9	59.425	5.964	177020000	0	0	0	6878000	11034000
P04432	Immunoglobulin kappa variable 1D-39	1	1	0	0	0	0	0	0	0	0	0	1	1	0	0	0	0	0	0	0	0	0	0	1	1	0	13.7	13.7	0	0	0	0	0	0	0	0	0	13.7	13.7	0	12.737	16.588	37125000	0	0	0	0	0
Q07960	Rho GTPase-activating protein 1	3	3	0	0	0	0	0	0	0	3	3	0	0	1	0	0	0	0	0	0	0	3	3	0	0	1	9.8	9.8	0	0	0	0	0	0	0	9.8	9.8	0	0	4.1	50.435	9.1442	250000000	0	0	0	0	0
A0A0C4DH38	Immunoglobulin heavy variable 5-51	2	1	0	0	0	0	0	0	0	0	0	2	0	0	0	0	0	0	0	0	0	0	0	1	0	0	24.8	13.7	0	0	0	0	0	0	0	0	0	24.8	0	0	12.674	3.2968	45952000	0	0	0	0	0
P81605	Dermcidin	2	2	0	0	0	0	0	0	1	0	0	0	0	1	0	0	0	0	0	0	1	0	0	0	0	1	25.5	25.5	0	0	0	0	0	0	12.7	0	0	0	0	12.7	11.284	4.0063	45893000	0	0	0	0	0
P31947	14-3-3 protein sigma	5	1	0	4	2	3	2	3	3	5	5	2	3	4	0	1	0	1	0	1	1	1	1	0	0	0	16.1	3.2	0	13.3	7.3	10.5	7.3	10.5	10.5	16.1	16.1	7.3	10.1	12.9	27.774	1.2268	144140000	0	26109000	0	7871700	0
P78385	Keratin, type II cuticular Hb3	10	1	0	0	0	0	0	1	0	10	0	1	0	0	0	0	0	0	0	0	0	1	0	0	0	0	15.6	1.4	0	0	0	0	0	1.4	0	15.6	0	1.4	0	0	54.195	14.631	264920000	0	0	0	0	0
Q14247	Src substrate cortactin	8	8	0	4	0	0	1	2	2	0	4	0	0	0	0	4	0	0	1	2	2	0	4	0	0	0	15.1	15.1	0	6.9	0	0	2.2	3.3	4.5	0	8.5	0	0	0	61.585	6.0937	230690000	0	26458000	0	0	7607700
Q99439	Calponin-2	4	4	0	0	1	1	0	1	0	2	3	0	0	1	0	0	1	1	0	1	0	2	3	0	0	1	17.8	17.8	0	0	5.5	5.5	0	5.2	0	9.1	14.2	0	0	5.5	33.697	28.697	109840000	0	0	0	0	0
O43405	Cochlin	4	4	1	0	0	0	0	0	0	1	1	1	3	1	1	0	0	0	0	0	0	1	1	1	3	1	8.2	8.2	1.6	0	0	0	0	0	0	2.5	2.5	2.5	6.5	2.5	59.482	10.167	215830000	1389400	0	0	0	0
P12931	Proto-oncogene tyrosine-protein kinase Src	4	4	0	0	0	0	0	0	0	2	2	2	0	1	0	0	0	0	0	0	0	2	2	2	0	1	6.7	6.7	0	0	0	0	0	0	0	5.2	3	2.4	0	2.4	59.834	10.617	232140000	0	0	0	0	0
O60234	Glia maturation factor gamma	3	3	0	1	0	0	0	0	0	1	2	0	0	0	0	1	0	0	0	0	0	1	2	0	0	0	20.4	20.4	0	6.3	0	0	0	0	0	9.2	11.3	0	0	0	16.801	1.5445	74287000	0	24429000	0	0	0
P13489	Ribonuclease inhibitor	2	2	0	0	1	1	0	1	1	0	2	1	1	1	0	0	1	1	0	1	1	0	2	1	1	1	3.9	3.9	0	0	1.5	1.5	0	1.5	1.5	0	3.9	1.5	1.5	1.5	49.973	4.2127	214130000	0	0	0	0	0
Q15257	Serine/threonine-protein phosphatase 2A activator	2	2	0	0	0	0	0	2	0	2	1	1	0	0	0	0	0	0	0	2	0	2	1	1	0	0	6.4	6.4	0	0	0	0	0	6.4	0	6.4	2.8	2.8	0	0	40.667	2.9341	147340000	0	0	0	0	0
O94985	Calsyntenin-1	6	6	1	0	0	3	2	0	1	0	2	0	0	3	1	0	0	3	2	0	1	0	2	0	0	3	8.7	8.7	1.1	0	0	5.5	2	0	1.1	0	2	0	0	4.3	109.79	24.528	299970000	4752800	0	0	37692000	12276000
Q8NF91	Nesprin-1	1	1	0	1	1	1	1	1	1	1	1	1	1	1	0	1	1	1	1	1	1	1	1	1	1	1	0.1	0.1	0	0.1	0.1	0.1	0.1	0.1	0.1	0.1	0.1	0.1	0.1	0.1	1011.1	1.061	3896900000	0	449710000	114360000	203480000	239290000
P52907	F-actin-capping protein subunit alpha-1	4	2	0	1	1	2	2	1	1	1	1	0	1	2	0	0	0	1	1	0	0	1	0	0	1	1	17.5	11.5	0	3.5	3.5	9.8	9.8	2.4	3.5	5.2	2.4	0	5.2	8.7	32.922	3.8933	102970000	0	0	0	18248000	10829000
O00429	Dynamin-1-like protein	8	8	0	0	0	0	0	0	0	2	7	0	0	1	0	0	0	0	0	0	0	2	7	0	0	1	14.1	14.1	0	0	0	0	0	0	0	3.7	12.5	0	0	1.8	81.876	11.994	393810000	0	0	0	0	0
P31948	Stress-induced-phosphoprotein 1	4	4	0	1	2	1	2	1	1	2	2	0	0	0	0	1	2	1	2	1	1	2	2	0	0	0	7.6	7.6	0	2.4	3.9	2.4	4.2	2.4	2.4	4.2	4.2	0	0	0	62.639	4.2071	270130000	0	16371000	7090800	13903000	13824000
A0A087WSY6	Immunoglobulin kappa variable 3D-15	2	1	0	0	0	0	0	1	0	0	1	0	2	1	0	0	0	0	0	0	0	0	0	0	1	0	13.9	7.8	0	0	0	0	0	6.1	0	0	6.1	0	13.9	6.1	12.534	1.8708	22866000	0	0	0	0	0
O75888	Tumor necrosis factor ligand superfamily member 13	1	1	0	0	0	0	1	1	1	0	0	0	0	0	0	0	0	0	1	1	1	0	0	0	0	0	5.6	5.6	0	0	0	0	5.6	5.6	5.6	0	0	0	0	0	27.433	1.5849	67734000	0	0	0	0	9357700
P09871	Complement C1s subcomponent	5	5	0	1	0	1	1	1	0	0	2	1	1	2	0	1	0	1	1	1	0	0	2	1	1	2	7.4	7.4	0	1.6	0	1.6	1.5	1.2	0	0	3.2	1.5	1.6	3.6	76.684	5.1739	195330000	0	13504000	0	10092000	4131700
P48735	Isocitrate dehydrogenase [NADP], mitochondrial	6	6	0	0	0	0	1	1	1	2	4	2	0	0	0	0	0	0	1	1	1	2	4	2	0	0	15.7	15.7	0	0	0	0	2.4	2.4	2.9	5.3	8.8	6	0	0	50.909	11.466	172610000	0	0	0	0	0
P15289	Arylsulfatase A	4	4	0	0	1	0	3	0	0	1	1	0	2	1	0	0	1	0	3	0	0	1	1	0	2	1	13.4	13.4	0	0	3.4	0	8.7	0	0	4.7	2.8	0	6.1	3.4	53.588	7.8665	119270000	0	0	1448900	0	18888000
P08185	Corticosteroid-binding globulin	4	4	0	0	0	0	1	1	0	1	0	1	2	0	0	0	0	0	1	1	0	1	0	1	2	0	13.6	13.6	0	0	0	0	2	2	0	4.4	0	4	7.2	0	45.14	6.0956	126160000	0	0	0	0	4950700
Q00610	Clathrin heavy chain 1	8	8	0	0	0	0	0	1	1	5	6	3	1	1	0	0	0	0	0	1	1	5	6	3	1	1	6.4	6.4	0	0	0	0	0	0.5	0.5	3.5	4.9	2.5	0.5	0.5	191.61	14.794	634670000	0	0	0	0	0
P50395	Rab GDP dissociation inhibitor beta	6	2	0	1	0	2	1	2	0	5	2	4	2	3	0	0	0	0	0	0	0	2	1	1	0	0	18.9	5.8	0	2	0	4.3	2	4.3	0	16.9	5.4	13.5	8.8	11	50.663	4.7645	196870000	0	0	0	0	0
P40926	Malate dehydrogenase, mitochondrial	2	2	0	0	0	0	1	1	1	0	1	0	0	0	0	0	0	0	1	1	1	0	1	0	0	0	9.8	9.8	0	0	0	0	6.5	3.3	3.3	0	3.3	0	0	0	35.503	2.5546	145580000	0	0	0	0	8135200
Q99880	Histone H2B type 1-L	1	1	0	0	0	1	0	0	0	1	0	1	0	0	0	0	0	1	0	0	0	1	0	1	0	0	7.1	7.1	0	0	0	7.1	0	0	0	7.1	0	7.1	0	0	13.952	0.93453	48461000	0	0	0	21040000	0
P61026	Ras-related protein Rab-10	2	1	0	1	1	2	1	2	2	1	2	1	2	2	0	0	0	1	0	1	1	1	1	1	1	1	11	5.5	0	5.5	5.5	11	5.5	11	11	5.5	11	5.5	11	11	22.541	3.5431	89903000	0	0	0	1634000	0
P02649	Apolipoprotein E	6	6	0	0	0	0	3	0	0	0	2	0	2	2	0	0	0	0	3	0	0	0	2	0	2	2	24.3	24.3	0	0	0	0	9.8	0	0	0	5	0	7.3	12	36.154	16.174	151380000	0	0	0	0	18983000
O43396	Thioredoxin-like protein 1	2	2	0	0	0	1	0	0	0	1	1	0	0	1	0	0	0	1	0	0	0	1	1	0	0	1	6.2	6.2	0	0	0	3.8	0	0	0	2.4	2.4	0	0	2.4	32.251	1.2584	99778000	0	0	0	0	0
Q96IY4	Carboxypeptidase B2	2	2	0	0	0	1	2	1	0	1	1	1	0	0	0	0	0	1	2	1	0	1	1	1	0	0	3.8	3.8	0	0	0	2.1	3.8	1.7	0	1.7	1.7	2.1	0	0	48.424	1.6459	125450000	0	0	0	6474600	9218300
Q15819	Ubiquitin-conjugating enzyme E2 variant 2	2	2	0	0	0	0	0	0	0	1	1	0	0	0	0	0	0	0	0	0	0	1	1	0	0	0	13.8	13.8	0	0	0	0	0	0	0	6.9	6.9	0	0	0	16.363	2.6213	65840000	0	0	0	0	0
P48426	Phosphatidylinositol 5-phosphate 4-kinase type-2 alpha	3	3	0	0	0	0	0	2	0	2	1	2	0	0	0	0	0	0	0	2	0	2	1	2	0	0	8.9	8.9	0	0	0	0	0	5.2	0	5.2	3.7	5.2	0	0	46.224	3.57	117500000	0	0	0	0	0
P11279	Lysosome-associated membrane glycoprotein 1	6	6	0	0	1	0	0	0	4	0	1	1	0	1	0	0	1	0	0	0	4	0	1	1	0	1	13.4	13.4	0	0	2.2	0	0	0	11.3	0	3.8	1.9	0	1.9	44.882	9.581	122740000	0	0	7281000	0	0
P18065	Insulin-like growth factor-binding protein 2	3	3	0	0	2	0	0	3	0	0	0	0	0	0	0	0	2	0	0	3	0	0	0	0	0	0	8	8	0	0	5.5	0	0	8	0	0	0	0	0	0	34.814	2.7375	89901000	0	0	12829000	0	0
P01344	Insulin-like growth factor II	2	2	0	0	0	2	1	2	0	0	0	0	0	0	0	0	0	2	1	2	0	0	0	0	0	0	13.9	13.9	0	0	0	13.9	5	13.9	0	0	0	0	0	0	20.14	6.1487	57140000	0	0	0	17641000	7251600
P07357	Complement component C8 alpha chain	6	6	0	0	1	0	2	3	0	1	1	1	1	0	0	0	1	0	2	3	0	1	1	1	1	0	12.2	12.2	0	0	2.2	0	4.3	5.1	0	3.1	1.7	3.1	1.7	0	65.163	8.6079	157760000	0	0	1455300	0	11478000
Q9H8S9	MOB kinase activator 1A	1	1	0	0	0	0	0	0	0	1	1	0	0	0	0	0	0	0	0	0	0	1	1	0	0	0	5.1	5.1	0	0	0	0	0	0	0	5.1	5.1	0	0	0	25.079	1.1978	63010000	0	0	0	0	0
Q14CN4	Keratin, type II cytoskeletal 72	2	1	0	1	0	0	1	0	1	0	2	0	1	0	0	0	0	0	0	0	0	0	1	0	1	0	3.7	2.3	0	1.4	0	0	1.4	0	1.4	0	3.7	0	2.3	0	55.877	4.3584	203740000	0	0	0	0	0
P04179	Superoxide dismutase [Mn], mitochondrial	2	2	0	0	0	0	0	0	2	0	0	0	0	0	0	0	0	0	0	0	2	0	0	0	0	0	10.4	10.4	0	0	0	0	0	0	10.4	0	0	0	0	0	24.75	7.7425	64586000	0	0	0	0	0
P07358	Complement component C8 beta chain	3	3	0	0	0	0	0	1	0	0	2	0	1	1	0	0	0	0	0	1	0	0	2	0	1	1	7.4	7.4	0	0	0	0	0	1.2	0	0	3.7	0	3.7	2.5	67.046	8.0645	163930000	0	0	0	0	0
Q14520	Hyaluronan-binding protein 2	3	3	0	0	0	2	1	0	0	0	1	0	0	1	0	0	0	2	1	0	0	0	1	0	0	1	8.6	8.6	0	0	0	5.2	1.8	0	0	0	3.4	0	0	3.4	62.671	3.3481	114980000	0	0	0	15752000	6628500
P33908	Mannosyl-oligosaccharide 1,2-alpha-mannosidase IA	4	4	0	0	0	0	0	2	0	3	1	0	1	2	0	0	0	0	0	2	0	3	1	0	1	2	8.9	8.9	0	0	0	0	0	4.6	0	7.2	2.9	0	2.9	4.6	72.968	11.624	172380000	0	0	0	0	0
Q08495	Dematin	4	4	0	0	0	0	1	1	3	0	1	0	0	0	0	0	0	0	1	1	3	0	1	0	0	0	10.1	10.1	0	0	0	0	2.2	2.2	7.9	0	2.7	0	0	0	45.514	9.6378	137140000	0	0	0	0	11326000
P13598	Intercellular adhesion molecule 2	3	3	0	0	2	2	0	0	1	0	1	0	0	0	0	0	2	2	0	0	1	0	1	0	0	0	12	12	0	0	6.2	8.4	0	0	3.6	0	2.5	0	0	0	30.654	4.3151	85348000	0	0	10271000	14065000	0
P68104	Elongation factor 1-alpha 1	2	2	0	0	0	1	0	0	0	0	1	1	0	1	0	0	0	1	0	0	0	0	1	1	0	1	7.6	7.6	0	0	0	5.2	0	0	0	0	5.2	2.4	0	5.2	50.14	3.3886	119440000	0	0	0	9928000	0
Q15027	Arf-GAP with coiled-coil, ANK repeat and PH domain-containing protein 1	1	1	0	1	0	1	1	0	1	1	0	1	1	1	0	1	0	1	1	0	1	1	0	1	1	1	2.2	2.2	0	2.2	0	2.2	2.2	0	2.2	2.2	0	2.2	2.2	2.2	81.535	2.7388	215970000	0	16622000	0	12317000	12171000
P30153	Serine/threonine-protein phosphatase 2A 65 kDa regulatory subunit A alpha isoform	2	2	0	0	0	0	0	0	0	2	2	0	0	0	0	0	0	0	0	0	0	2	2	0	0	0	4.8	4.8	0	0	0	0	0	0	0	4.8	4.8	0	0	0	65.308	6.8593	175050000	0	0	0	0	0
P61106	Ras-related protein Rab-14	2	2	0	0	0	0	0	0	0	0	2	0	0	0	0	0	0	0	0	0	0	0	2	0	0	0	12.1	12.1	0	0	0	0	0	0	0	0	12.1	0	0	0	23.897	5.2106	87438000	0	0	0	0	0
Q9BR76	Coronin-1B	3	3	0	0	0	0	0	0	0	1	3	0	0	0	0	0	0	0	0	0	0	1	3	0	0	0	6.7	6.7	0	0	0	0	0	0	0	3.1	6.7	0	0	0	54.234	2.5625	108350000	0	0	0	0	0
P07203	Glutathione peroxidase 1	2	2	0	0	0	0	0	0	1	0	1	0	0	0	0	0	0	0	0	0	1	0	1	0	0	0	12.8	12.8	0	0	0	0	0	0	5.9	0	6.9	0	0	0	22.088	4.1016	69211000	0	0	0	0	0
P06280	Alpha-galactosidase A	2	2	0	0	0	0	0	0	0	0	2	0	0	0	0	0	0	0	0	0	0	0	2	0	0	0	5.4	5.4	0	0	0	0	0	0	0	0	5.4	0	0	0	48.766	11.737	142300000	0	0	0	0	0
Q99878	Histone H2A type 1-J	2	2	0	0	0	1	0	0	0	0	1	1	0	0	0	0	0	1	0	0	0	0	1	1	0	0	21.9	21.9	0	0	0	14.8	0	0	0	0	7	7	0	0	13.936	2.189	26138000	0	0	0	9197800	0
Q14114	Low-density lipoprotein receptor-related protein 8	1	1	0	0	0	1	0	1	1	1	1	0	1	0	0	0	0	1	0	1	1	1	1	0	1	0	0.8	0.8	0	0	0	0.8	0	0.8	0.8	0.8	0.8	0	0.8	0	105.63	1.2454	272090000	0	0	0	7566200	0
P19876	C-X-C motif chemokine 3	3	1	0	2	1	1	0	0	1	0	2	0	0	1	0	1	0	1	0	0	0	0	0	0	0	0	34.6	7.5	0	19.6	15	7.5	0	0	12.1	0	27.1	0	0	12.1	11.342	-2	35140000	0	29569000	0	5570800	0
P50990	T-complex protein 1 subunit theta	1	1	0	0	0	0	0	1	0	1	1	0	0	0	0	0	0	0	0	1	0	1	1	0	0	0	2.2	2.2	0	0	0	0	0	2.2	0	2.2	2.2	0	0	0	59.62	3.2499	184830000	0	0	0	0	0
P30048	Thioredoxin-dependent peroxide reductase, mitochondrial	2	2	0	0	0	0	0	0	0	0	2	0	0	0	0	0	0	0	0	0	0	0	2	0	0	0	9	9	0	0	0	0	0	0	0	0	9	0	0	0	27.692	2.162	74511000	0	0	0	0	0
P51452	Dual specificity protein phosphatase 3	2	2	0	0	1	0	0	0	0	1	0	0	0	1	0	0	1	0	0	0	0	1	0	0	0	1	14.6	14.6	0	0	7	0	0	0	0	7.6	0	0	0	7	20.478	5.6061	44366000	0	0	7927500	0	0
P06865	Beta-hexosaminidase subunit alpha	2	2	0	0	0	0	0	1	1	2	0	1	1	1	0	0	0	0	0	1	1	2	0	1	1	1	4.2	4.2	0	0	0	0	0	2.1	2.1	4.2	0	2.1	2.1	2.1	60.702	3.576	122760000	0	0	0	0	0
O43707	Alpha-actinin-4	31	8	4	11	6	9	5	17	11	16	21	18	16	18	0	0	0	0	0	1	0	1	4	1	0	2	36.2	14.4	4.8	14.3	8.2	11.9	7.2	16.4	13.2	19.2	25.2	21.7	16.4	20.5	104.85	16.16	262110000	0	0	0	0	0
A0A096LP49	Coiled-coil domain-containing protein 187	1	1	1	1	1	0	0	0	0	1	0	0	0	0	1	1	1	0	0	0	0	1	0	0	0	0	0.7	0.7	0.7	0.7	0.7	0	0	0	0	0.7	0	0	0	0	114.86	1.5064	237770000	0	135490000	25565000	0	0
Q96SM3	Probable carboxypeptidase X1	2	2	0	0	0	0	0	0	1	0	2	0	1	1	0	0	0	0	0	0	1	0	2	0	1	1	4.4	4.4	0	0	0	0	0	0	2.9	0	4.4	0	1.5	1.5	81.667	5.152	136930000	0	0	0	0	0
Q8NBZ7	UDP-glucuronic acid decarboxylase 1	3	3	0	0	0	0	0	0	0	2	1	0	1	1	0	0	0	0	0	0	0	2	1	0	1	1	11.4	11.4	0	0	0	0	0	0	0	8.1	4	0	3.3	4	47.576	5.0047	75391000	0	0	0	0	0
Q99685	Monoglyceride lipase	1	1	0	0	0	0	0	0	0	1	1	0	0	1	0	0	0	0	0	0	0	1	1	0	0	1	4.6	4.6	0	0	0	0	0	0	0	4.6	4.6	0	0	4.6	33.261	2.4659	74425000	0	0	0	0	0
P62879	Guanine nucleotide-binding protein G(I)/G(S)/G(T) subunit beta-2	2	2	0	0	0	0	0	0	0	1	1	0	0	0	0	0	0	0	0	0	0	1	1	0	0	0	5.3	5.3	0	0	0	0	0	0	0	2.1	3.2	0	0	0	37.331	0.92565	59033000	0	0	0	0	0
Q9BQE3	Tubulin alpha-1C chain	22	1	6	8	7	9	10	13	12	16	20	11	13	13	0	0	1	0	0	0	0	0	1	0	0	0	56.1	3.8	20.9	21.6	23.6	25.8	26.5	35.6	36.7	47.7	51.4	31.4	38.3	39	49.895	11.884	94989000	0	0	2125700	0	0
P22314	Ubiquitin-like modifier-activating enzyme 1	4	4	0	0	0	1	0	1	0	3	2	1	1	3	0	0	0	1	0	1	0	3	2	1	1	3	6.2	6.2	0	0	0	1.7	0	1.4	0	4.8	3.4	1.7	1.7	4.5	117.85	20.571	242270000	0	0	0	3663100	0
P08236	Beta-glucuronidase	3	3	0	0	0	0	0	0	0	0	3	0	0	0	0	0	0	0	0	0	0	0	3	0	0	0	6.6	6.6	0	0	0	0	0	0	0	0	6.6	0	0	0	74.731	4.933	116600000	0	0	0	0	0
Q10471	Polypeptide N-acetylgalactosaminyltransferase 2	5	5	0	0	0	0	1	0	0	1	2	0	3	2	0	0	0	0	1	0	0	1	2	0	3	2	11.6	11.6	0	0	0	0	2.3	0	0	1.8	3.7	0	7.9	4	64.732	5.4107	138950000	0	0	0	0	4645500
P25789	Proteasome subunit alpha type-4	1	1	0	0	0	0	0	0	0	0	1	0	0	1	0	0	0	0	0	0	0	0	1	0	0	1	3.8	3.8	0	0	0	0	0	0	0	0	3.8	0	0	3.8	29.483	1.7838	57557000	0	0	0	0	0
Q92854	Semaphorin-4D	5	5	0	0	0	0	0	1	0	0	1	0	2	2	0	0	0	0	0	1	0	0	1	0	2	2	6.3	6.3	0	0	0	0	0	0.9	0	0	1.9	0	2.7	2.7	96.149	18.743	163030000	0	0	0	0	0
P07741	Adenine phosphoribosyltransferase	2	2	0	0	0	0	0	0	0	1	1	0	0	0	0	0	0	0	0	0	0	1	1	0	0	0	11.7	11.7	0	0	0	0	0	0	0	7.2	4.4	0	0	0	19.608	5.9605	52350000	0	0	0	0	0
Q9HB40	Retinoid-inducible serine carboxypeptidase	1	1	0	0	0	0	0	0	0	0	1	0	1	0	0	0	0	0	0	0	0	0	1	0	1	0	2.4	2.4	0	0	0	0	0	0	0	0	2.4	0	2.4	0	50.83	1.7144	77236000	0	0	0	0	0
Q14697	Neutral alpha-glucosidase AB	6	6	1	0	0	0	0	0	0	3	3	0	0	0	1	0	0	0	0	0	0	3	3	0	0	0	10.6	10.6	1.8	0	0	0	0	0	0	5	5.6	0	0	0	106.87	2.8785	184030000	4228800	0	0	0	0
P30040	Endoplasmic reticulum resident protein 29	2	2	0	0	0	0	1	0	0	0	2	1	0	0	0	0	0	0	1	0	0	0	2	1	0	0	7.7	7.7	0	0	0	0	3.8	0	0	0	7.7	3.8	0	0	28.993	3.7975	59623000	0	0	0	0	4824300
Q9P1F3	Costars family protein ABRACL	1	1	0	0	0	0	1	0	0	0	0	0	0	0	0	0	0	0	1	0	0	0	0	0	0	0	11.1	11.1	0	0	0	0	11.1	0	0	0	0	0	0	0	9.0564	1.0243	12366000	0	0	0	0	12366000
Q99523	Sortilin	3	3	0	0	0	0	2	1	0	0	1	1	1	2	0	0	0	0	2	1	0	0	1	1	1	2	3.5	3.5	0	0	0	0	2.4	1.2	0	0	1.2	1.2	1.1	2.3	92.067	5.4506	135270000	0	0	0	0	15205000
P09104	Gamma-enolase	6	5	1	3	2	1	2	2	1	1	4	2	1	1	0	2	1	0	1	1	0	0	3	1	0	0	18	13.8	4.1	8.1	7.8	4.1	6.5	6.5	4.1	4.1	14.1	6.5	4.1	4.1	47.268	10.524	81847000	0	7870400	7770800	0	3432000
P15531	Nucleoside diphosphate kinase A	6	1	1	3	2	0	3	3	1	4	5	4	3	3	0	0	0	0	0	0	0	0	1	0	0	0	43.4	12.5	7.9	25	19.1	0	13.8	24.3	7.9	25	37.5	25	13.8	17.1	17.149	2.3362	36514000	0	0	0	0	0
Q04760	Lactoylglutathione lyase	1	1	0	0	1	1	1	0	1	0	0	0	0	0	0	0	1	1	1	0	1	0	0	0	0	0	4.3	4.3	0	0	4.3	4.3	4.3	0	4.3	0	0	0	0	0	20.777	1.2093	43762000	0	0	5702300	6272000	11166000
P02743	Serum amyloid P-component	1	1	0	0	0	0	0	0	0	1	1	1	0	0	0	0	0	0	0	0	0	1	1	1	0	0	4.9	4.9	0	0	0	0	0	0	0	4.9	4.9	4.9	0	0	25.387	1.0748	39683000	0	0	0	0	0
P30085	UMP-CMP kinase	2	2	0	0	1	0	1	0	0	1	1	0	0	0	0	0	1	0	1	0	0	1	1	0	0	0	10.2	10.2	0	0	6.1	0	6.1	0	0	6.1	4.1	0	0	0	22.222	2.1265	43155000	0	0	2579500	0	5130300
O75347	Tubulin-specific chaperone A	1	1	0	0	0	0	0	0	1	0	0	0	0	0	0	0	0	0	0	0	1	0	0	0	0	0	16.7	16.7	0	0	0	0	0	0	16.7	0	0	0	0	0	12.855	5.706	23481000	0	0	0	0	0
P78386	Keratin, type II cuticular Hb5	6	1	0	0	0	0	0	1	0	6	0	1	0	0	0	0	0	0	0	0	0	1	0	0	0	0	10.7	2.8	0	0	0	0	0	1.4	0	10.7	0	1.4	0	0	55.802	6.5767	128310000	0	0	0	0	0
Q7Z406	Myosin-14	6	1	1	1	2	0	0	5	2	4	2	3	1	4	0	0	0	0	0	1	1	1	0	1	0	1	3.3	0.6	0.5	0.8	1.1	0	0	2.9	1.1	1.9	1.3	1.9	0.5	2.3	227.87	-2	400280000	0	0	0	0	0
P30626	Sorcin	1	1	0	0	0	0	0	0	0	0	1	0	0	0	0	0	0	0	0	0	0	0	1	0	0	0	4	4	0	0	0	0	0	0	0	0	4	0	0	0	21.676	1.0319	46415000	0	0	0	0	0
Q15691	Microtubule-associated protein RP/EB family member 1	2	2	0	1	0	0	0	0	0	0	0	0	0	1	0	1	0	0	0	0	0	0	0	0	0	1	9.7	9.7	0	3.7	0	0	0	0	0	0	0	0	0	6	29.999	4.2161	57003000	0	14408000	0	0	0
P04003	C4b-binding protein alpha chain	3	3	0	0	0	0	1	2	0	0	0	1	0	3	0	0	0	0	1	2	0	0	0	1	0	3	5.4	5.4	0	0	0	0	2	3.4	0	0	0	2	0	5.4	67.033	10.184	115690000	0	0	0	0	5880300
Q99832	T-complex protein 1 subunit eta	3	3	0	0	0	0	0	0	0	0	3	0	0	0	0	0	0	0	0	0	0	0	3	0	0	0	5	5	0	0	0	0	0	0	0	0	5	0	0	0	59.366	3.7856	115300000	0	0	0	0	0
P31946	14-3-3 protein beta/alpha	8	3	1	5	3	3	3	4	4	5	6	4	5	5	0	1	0	0	0	1	0	1	1	1	1	0	32.5	18.3	3.7	17.1	11	11	11	18.7	11.4	21.5	22	15.9	17.1	14.2	28.082	16.741	49745000	0	0	0	0	0
P00915	Carbonic anhydrase 1	2	2	0	0	0	0	0	1	0	0	0	1	2	0	0	0	0	0	0	1	0	0	0	1	2	0	8	8	0	0	0	0	0	3.4	0	0	0	3.4	8	0	28.87	3.0051	48294000	0	0	0	0	0
P78371	T-complex protein 1 subunit beta	1	1	0	0	0	0	0	1	0	1	1	0	0	0	0	0	0	0	0	1	0	1	1	0	0	0	3.7	3.7	0	0	0	0	0	3.7	0	3.7	3.7	0	0	0	57.488	2.0232	110130000	0	0	0	0	0
Q70J99	Protein unc-13 homolog D	3	3	0	0	0	0	0	2	0	1	2	0	0	0	0	0	0	0	0	2	0	1	2	0	0	0	3.5	3.5	0	0	0	0	0	2.2	0	1.3	2.1	0	0	0	123.28	8.4323	171280000	0	0	0	0	0
P16930	Fumarylacetoacetase	1	1	0	0	0	0	0	0	0	1	1	1	0	0	0	0	0	0	0	0	0	1	1	1	0	0	3.1	3.1	0	0	0	0	0	0	0	3.1	3.1	3.1	0	0	46.374	6.2429	78717000	0	0	0	0	0
P20933	N(4)-(beta-N-acetylglucosaminyl)-L-asparaginase	1	1	0	1	0	0	0	0	1	0	0	0	0	0	0	1	0	0	0	0	1	0	0	0	0	0	3.5	3.5	0	3.5	0	0	0	0	3.5	0	0	0	0	0	37.208	1.448	51246000	0	11781000	0	0	0
Q9BUF5	Tubulin beta-6 chain	8	1	3	3	3	2	4	5	4	7	8	2	3	4	0	0	0	0	0	0	0	0	1	0	0	0	16.8	3.8	5.6	8.5	8.5	6.3	8.7	11	7.8	13	16.8	5.4	5.6	8.7	49.857	7.5127	68080000	0	0	0	0	0
P36871	Phosphoglucomutase-1	4	4	0	0	0	0	0	0	0	1	2	1	0	1	0	0	0	0	0	0	0	1	2	1	0	1	6.4	6.4	0	0	0	0	0	0	0	1.6	3.2	1.6	0	1.6	61.448	4.7105	115680000	0	0	0	0	0
P15907	Beta-galactoside alpha-2,6-sialyltransferase 1	1	1	0	0	0	1	0	0	0	0	1	0	0	0	0	0	0	1	0	0	0	0	1	0	0	0	4.4	4.4	0	0	0	4.4	0	0	0	0	4.4	0	0	0	46.604	1.9057	69763000	0	0	0	13164000	0
Q14141	Septin-6	3	3	0	0	0	0	0	0	0	2	0	0	0	1	0	0	0	0	0	0	0	2	0	0	0	1	9.4	9.4	0	0	0	0	0	0	0	4.8	0	0	0	4.6	49.716	5.7429	69430000	0	0	0	0	0
Q8IYT4	Katanin p60 ATPase-containing subunit A-like 2	1	1	0	0	0	0	0	0	0	0	1	0	0	0	0	0	0	0	0	0	0	0	1	0	0	0	2.2	2.2	0	0	0	0	0	0	0	0	2.2	0	0	0	61.252	1.2678	95476000	0	0	0	0	0
Q9UBX5	Fibulin-5	2	2	0	0	0	0	0	0	0	1	1	0	0	0	0	0	0	0	0	0	0	1	1	0	0	0	4.5	4.5	0	0	0	0	0	0	0	2.5	2	0	0	0	50.18	4.6894	55519000	0	0	0	0	0
Q14012	Calcium/calmodulin-dependent protein kinase type 1	2	2	0	0	0	0	0	1	0	0	2	0	0	0	0	0	0	0	0	1	0	0	2	0	0	0	5.4	5.4	0	0	0	0	0	2.7	0	0	5.4	0	0	0	41.337	2.7118	48582000	0	0	0	0	0
Q14974	Importin subunit beta-1	3	3	0	0	0	0	0	1	0	2	2	0	0	1	0	0	0	0	0	1	0	2	2	0	0	1	4.8	4.8	0	0	0	0	0	1.7	0	3.1	3.4	0	0	1.7	97.169	15.19	129100000	0	0	0	0	0
P13671	Complement component C6	4	4	0	0	0	1	1	1	0	2	1	1	1	0	0	0	0	1	1	1	0	2	1	1	1	0	6.2	6.2	0	0	0	2.7	1.1	1.1	0	2.2	1.1	1.1	1.3	0	104.79	3.7978	154650000	0	0	0	2598100	8175800
Q15833	Syntaxin-binding protein 2	4	4	0	0	0	0	0	0	0	2	2	0	0	0	0	0	0	0	0	0	0	2	2	0	0	0	10.3	10.3	0	0	0	0	0	0	0	4.6	5.7	0	0	0	66.452	4.8043	105760000	0	0	0	0	0
P27348	14-3-3 protein theta	6	1	1	4	3	4	3	4	4	5	6	3	4	5	0	0	0	1	0	1	0	1	1	0	0	0	19.2	4.9	3.7	11.4	11	15.9	11	15.9	11.4	18.8	19.2	11	11.4	14.3	27.764	2.1845	44700000	0	0	0	4477200	0
Q96IU4	Protein ABHD14B	1	1	0	0	0	0	0	0	0	1	0	0	0	1	0	0	0	0	0	0	0	1	0	0	0	1	4.8	4.8	0	0	0	0	0	0	0	4.8	0	0	0	4.8	22.345	2.6814	35025000	0	0	0	0	0
P03956	Interstitial collagenase	3	3	2	0	0	0	0	0	0	0	1	0	0	0	2	0	0	0	0	0	0	0	1	0	0	0	7.2	7.2	4.7	0	0	0	0	0	0	0	2.6	0	0	0	54.006	7.5922	66371000	6545100	0	0	0	0
P0DMN0	Sulfotransferase 1A4	3	3	0	0	0	0	0	0	1	1	1	0	0	0	0	0	0	0	0	0	1	1	1	0	0	0	13.6	13.6	0	0	0	0	0	0	5.8	5.4	2.4	0	0	0	34.196	2.0309	56828000	0	0	0	0	0
P00746	Complement factor D	1	1	0	0	0	0	0	0	0	0	0	0	1	1	0	0	0	0	0	0	0	0	0	0	1	1	5.9	5.9	0	0	0	0	0	0	0	0	0	0	5.9	5.9	27.033	1.6347	34670000	0	0	0	0	0
P18054	Arachidonate 12-lipoxygenase, 12S-type	3	3	0	0	0	0	0	1	0	1	3	0	0	0	0	0	0	0	0	1	0	1	3	0	0	0	5.3	5.3	0	0	0	0	0	2.4	0	2.4	5.3	0	0	0	75.693	7.9863	116640000	0	0	0	0	0
O43286	Beta-1,4-galactosyltransferase 5	1	1	0	0	0	0	0	0	0	0	0	0	1	1	0	0	0	0	0	0	0	0	0	0	1	1	2.1	2.1	0	0	0	0	0	0	0	0	0	0	2.1	2.1	45.118	1.1804	55075000	0	0	0	0	0
P06737	Glycogen phosphorylase, liver form	6	4	0	0	0	0	0	1	0	2	5	0	2	2	0	0	0	0	0	0	0	1	4	0	1	1	8.1	5.8	0	0	0	0	0	1.4	0	2.7	7.2	0	2.7	2.2	97.147	9.9312	153050000	0	0	0	0	0
P06576	ATP synthase subunit beta, mitochondrial	4	4	0	0	0	0	0	2	0	1	3	0	0	0	0	0	0	0	0	2	0	1	3	0	0	0	10	10	0	0	0	0	0	5.9	0	2.3	7.8	0	0	0	56.559	3.45	86482000	0	0	0	0	0
Q15019	Septin-2	2	2	0	0	0	0	1	0	0	2	1	0	0	0	0	0	0	0	1	0	0	2	1	0	0	0	5.8	5.8	0	0	0	0	2.5	0	0	5.8	3.3	0	0	0	41.487	4.401	62348000	0	0	0	0	10117000
P42574	Caspase-3	1	1	0	0	0	0	0	0	0	0	1	0	0	0	0	0	0	0	0	0	0	0	1	0	0	0	2.9	2.9	0	0	0	0	0	0	0	0	2.9	0	0	0	31.608	1.2421	41280000	0	0	0	0	0
P48454	Serine/threonine-protein phosphatase 2B catalytic subunit gamma isoform	1	1	0	0	0	0	0	1	0	0	0	0	0	0	0	0	0	0	0	1	0	0	0	0	0	0	1.6	1.6	0	0	0	0	0	1.6	0	0	0	0	0	0	58.129	1.3546	70699000	0	0	0	0	0
P51884	Lumican	4	4	0	0	0	0	0	1	0	1	0	2	0	1	0	0	0	0	0	1	0	1	0	2	0	1	11.2	11.2	0	0	0	0	0	2.4	0	2.4	0	8.6	0	2.7	38.429	6.9931	46490000	0	0	0	0	0
Q27J81	Inverted formin-2	2	2	0	0	0	0	0	0	0	1	2	0	0	0	0	0	0	0	0	0	0	1	2	0	0	0	2	2	0	0	0	0	0	0	0	1	2	0	0	0	135.62	4.9302	152600000	0	0	0	0	0
Q8IZP2	Putative protein FAM10A4	1	1	0	0	0	0	0	1	0	1	0	0	0	0	0	0	0	0	0	1	0	1	0	0	0	0	4.2	4.2	0	0	0	0	0	4.2	0	4.2	0	0	0	0	27.406	1.4005	25735000	0	0	0	0	0
Q14554	Protein disulfide-isomerase A5	2	2	0	0	0	0	0	0	0	1	0	0	1	1	0	0	0	0	0	0	0	1	0	0	1	1	3.9	3.9	0	0	0	0	0	0	0	1.9	0	0	1.9	1.9	59.594	4.5122	70703000	0	0	0	0	0
P05546	Heparin cofactor 2	3	3	0	0	0	0	0	3	0	0	0	1	0	1	0	0	0	0	0	3	0	0	0	1	0	1	5.8	5.8	0	0	0	0	0	5.8	0	0	0	1.4	0	1.4	57.07	1.7597	73522000	0	0	0	0	0
P41226	Ubiquitin-like modifier-activating enzyme 7	1	1	0	0	0	0	0	1	0	1	1	0	0	0	0	0	0	0	0	1	0	1	1	0	0	0	1.5	1.5	0	0	0	0	0	1.5	0	1.5	1.5	0	0	0	111.69	7.1337	121590000	0	0	0	0	0
Q9UJU6	Drebrin-like protein	2	2	0	0	1	0	1	1	0	0	1	0	0	1	0	0	1	0	1	1	0	0	1	0	0	1	6.7	6.7	0	0	2.1	0	4.7	2.1	0	0	2.1	0	0	2.1	48.207	6.7485	55159000	0	0	0	0	8154400
O76074	cGMP-specific 3,5-cyclic phosphodiesterase	3	3	0	0	0	1	0	0	1	1	1	0	0	0	0	0	0	1	0	0	1	1	1	0	0	0	5.1	5.1	0	0	0	1.8	0	0	1.5	1.8	1.8	0	0	0	99.984	4.0483	135960000	0	0	0	7481100	0
P61006	Ras-related protein Rab-8A	2	1	0	1	1	1	1	1	1	0	2	0	1	1	0	0	0	0	0	0	0	0	1	0	0	0	12.1	6.8	0	5.3	5.3	5.3	5.3	5.3	5.3	0	12.1	0	5.3	5.3	23.668	1.5441	35348000	0	0	0	0	0
Q9UNW1	Multiple inositol polyphosphate phosphatase 1	1	1	0	0	0	1	1	0	0	1	1	0	1	1	0	0	0	1	1	0	0	1	1	0	1	1	2.3	2.3	0	0	0	2.3	2.3	0	0	2.3	2.3	0	2.3	2.3	55.051	2.6162	67885000	0	0	0	2108100	2931100
Q12913	Receptor-type tyrosine-protein phosphatase eta	2	2	0	0	0	1	1	0	1	0	1	1	1	1	0	0	0	1	1	0	1	0	1	1	1	1	1.9	1.9	0	0	0	0.9	0.9	0	0.9	0	0.9	1	0.9	0.9	145.94	3.5535	159940000	0	0	0	10305000	9266000
P05556	Integrin beta-1	2	2	0	0	0	0	0	0	0	0	1	0	0	1	0	0	0	0	0	0	0	0	1	0	0	1	3.6	3.6	0	0	0	0	0	0	0	0	2.3	0	0	1.4	88.414	1.6951	91909000	0	0	0	0	0
P36980	Complement factor H-related protein 2	4	1	1	3	0	2	1	1	1	1	2	1	1	1	0	1	0	0	0	0	0	0	0	0	1	0	22.2	3.7	4.1	12.6	0	13.7	4.1	4.1	4.1	4.1	13.7	4.1	3.7	4.1	30.65	1.0668	37778000	0	0	0	0	0
P49368	T-complex protein 1 subunit gamma	3	3	0	0	0	0	0	1	0	0	1	0	0	2	0	0	0	0	0	1	0	0	1	0	0	2	8.8	8.8	0	0	0	0	0	2	0	0	2	0	0	6.8	60.533	3.3061	83519000	0	0	0	0	0
P00390	Glutathione reductase, mitochondrial	2	2	0	0	0	1	0	0	0	0	1	0	0	0	0	0	0	1	0	0	0	0	1	0	0	0	5.4	5.4	0	0	0	1.3	0	0	0	0	4	0	0	0	56.256	1.0708	61215000	0	0	0	6169100	0
P49788	Retinoic acid receptor responder protein 1	4	4	0	0	0	0	2	0	0	0	0	0	0	2	0	0	0	0	2	0	0	0	0	0	0	2	17	17	0	0	0	0	9.9	0	0	0	0	0	0	7.1	33.285	1.5163	34311000	0	0	0	0	2880700
P40227	T-complex protein 1 subunit zeta	2	2	0	0	0	0	0	0	0	0	1	0	0	1	0	0	0	0	0	0	0	0	1	0	0	1	4	4	0	0	0	0	0	0	0	0	2.3	0	0	1.7	58.024	2.4321	66095000	0	0	0	0	0
P07360	Complement component C8 gamma chain	1	1	0	0	0	1	0	1	0	0	0	0	0	0	0	0	0	1	0	1	0	0	0	0	0	0	5.9	5.9	0	0	0	5.9	0	5.9	0	0	0	0	0	0	22.277	2.3467	30203000	0	0	0	5080700	0
P06703	Protein S100-A6	2	2	1	1	0	0	0	0	0	0	0	0	0	0	1	1	0	0	0	0	0	0	0	0	0	0	16.7	16.7	8.9	7.8	0	0	0	0	0	0	0	0	0	0	10.18	1.2487	12568000	1965000	10603000	0	0	0
P61916	NPC intracellular cholesterol transporter 2	1	1	0	0	0	0	0	0	1	0	0	0	0	1	0	0	0	0	0	0	1	0	0	0	0	1	15.2	15.2	0	0	0	0	0	0	15.2	0	0	0	0	15.2	16.57	2.0023	24888000	0	0	0	0	0
Q9Y6X5	Bis(5-adenosyl)-triphosphatase ENPP4	2	2	0	0	0	0	1	0	0	0	0	2	0	1	0	0	0	0	1	0	0	0	0	2	0	1	4.9	4.9	0	0	0	0	2.2	0	0	0	0	4.9	0	2.2	51.641	8.9573	44764000	0	0	0	0	7374300
P11766	Alcohol dehydrogenase class-3	2	2	0	1	0	0	0	0	0	1	0	0	0	2	0	1	0	0	0	0	0	1	0	0	0	2	8.3	8.3	0	2.4	0	0	0	0	0	2.4	0	0	0	8.3	39.724	3.8683	49614000	0	7352300	0	0	0
Q06033	Inter-alpha-trypsin inhibitor heavy chain H3	5	5	0	0	1	4	1	1	0	1	0	0	1	2	0	0	1	4	1	1	0	1	0	0	1	2	7.9	7.9	0	0	0.9	5.7	1.2	0.9	0	1.2	0	0	1.2	3	99.848	7.0819	90329000	0	0	1842600	32031000	8342000
Q7L576	Cytoplasmic FMR1-interacting protein 1	3	3	0	0	0	0	0	0	0	1	2	1	0	0	0	0	0	0	0	0	0	1	2	1	0	0	2.7	2.7	0	0	0	0	0	0	0	1	1.8	1	0	0	145.18	2.6675	152500000	0	0	0	0	0
O15204	ADAM DEC1	2	2	0	0	0	1	1	2	1	0	0	0	0	0	0	0	0	1	1	2	1	0	0	0	0	0	5.1	5.1	0	0	0	3.2	3.2	5.1	1.9	0	0	0	0	0	52.775	1.7635	47647000	0	0	0	4065000	3648900
O75629	Protein CREG1	1	1	0	0	0	0	0	0	0	0	0	0	0	1	0	0	0	0	0	0	0	0	0	0	0	1	9.5	9.5	0	0	0	0	0	0	0	0	0	0	0	9.5	24.074	5.3587	21234000	0	0	0	0	0
Q96KP4	Cytosolic non-specific dipeptidase	2	2	0	0	0	0	0	0	0	1	1	0	0	0	0	0	0	0	0	0	0	1	1	0	0	0	6.7	6.7	0	0	0	0	0	0	0	4.4	2.3	0	0	0	52.878	4.3667	62195000	0	0	0	0	0
Q99538	Legumain	2	2	0	0	0	1	0	0	0	0	1	0	1	0	0	0	0	1	0	0	0	0	1	0	1	0	7.2	7.2	0	0	0	3.9	0	0	0	0	3.9	0	3.2	0	49.411	13.431	42185000	0	0	0	3865100	0
P04278	Sex hormone-binding globulin	1	1	0	0	0	0	0	0	0	0	0	1	1	0	0	0	0	0	0	0	0	0	0	1	1	0	3.5	3.5	0	0	0	0	0	0	0	0	0	3.5	3.5	0	43.779	3.7311	44032000	0	0	0	0	0
P11047	Laminin subunit gamma-1	1	1	0	0	0	1	0	1	0	1	1	1	0	0	0	0	0	1	0	1	0	1	1	1	0	0	0.9	0.9	0	0	0	0.9	0	0.9	0	0.9	0.9	0.9	0	0	177.6	7.0309	151390000	0	0	0	9631500	0
Q6EEV6	Small ubiquitin-related modifier 4	1	1	0	0	1	0	0	0	0	0	0	1	0	0	0	0	1	0	0	0	0	0	0	1	0	0	12.6	12.6	0	0	12.6	0	0	0	0	0	0	12.6	0	0	10.685	2.1637	8142600	0	0	8142600	0	0
P50895	Basal cell adhesion molecule	2	2	0	0	0	0	0	0	1	0	1	0	0	1	0	0	0	0	0	0	1	0	1	0	0	1	3.7	3.7	0	0	0	0	0	0	1.1	0	1.1	0	0	2.5	67.404	-2	61044000	0	0	0	0	0
P10321	HLA class I histocompatibility antigen, Cw-7 alpha chain	2	1	0	0	0	1	0	1	0	0	2	0	0	0	0	0	0	1	0	0	0	0	1	0	0	0	7.7	4.4	0	0	0	4.4	0	3.3	0	0	7.7	0	0	0	40.648	12.183	34537000	0	0	0	1010500	0
P63000	Ras-related C3 botulinum toxin substrate 1	2	1	1	1	0	1	0	2	0	0	1	0	0	1	0	0	0	0	0	1	0	0	0	0	0	0	14.1	7.8	6.2	6.2	0	6.2	0	14.1	0	0	6.2	0	0	6.2	21.45	2.4281	16046000	0	0	0	0	0
P50453	Serpin B9	2	1	0	0	0	1	1	1	1	1	2	1	1	1	0	0	0	0	0	0	0	0	1	0	0	0	5.9	3.2	0	0	0	2.7	2.7	2.7	2.7	2.7	5.9	2.7	2.7	2.7	42.403	3.1672	42572000	0	0	0	0	0
P29350	Tyrosine-protein phosphatase non-receptor type 6	3	3	0	0	0	0	0	1	0	0	2	0	0	0	0	0	0	0	0	1	0	0	2	0	0	0	7.9	7.9	0	0	0	0	0	2	0	0	5.9	0	0	0	67.56	9.1401	64967000	0	0	0	0	0
O00754	Lysosomal alpha-mannosidase	4	4	0	0	2	0	3	1	0	0	0	0	1	2	0	0	2	0	3	1	0	0	0	0	1	2	4.3	4.3	0	0	2.5	0	3.5	0.8	0	0	0	0	1	2.5	113.74	15.495	91627000	0	0	4271100	0	14621000
P01717	Immunoglobulin lambda variable 3-25	1	1	0	0	0	0	0	0	0	0	0	0	1	0	0	0	0	0	0	0	0	0	0	0	1	0	9.8	9.8	0	0	0	0	0	0	0	0	0	0	9.8	0	12.011	1.0249	7314200	0	0	0	0	0
O15117	FYN-binding protein 1	2	2	0	1	0	0	0	0	0	0	1	0	0	0	0	1	0	0	0	0	0	0	1	0	0	0	3.6	3.6	0	2	0	0	0	0	0	0	1.5	0	0	0	85.386	1.2976	47505000	0	13848000	0	0	0
P04259	Keratin, type II cytoskeletal 6B	9	0	1	5	4	3	4	2	6	4	3	7	4	4	0	0	0	0	0	0	0	0	0	0	0	0	12.9	0	1.8	6.9	7.3	5.7	6.9	3.9	9.9	6.9	5.1	11.7	7.3	7.1	60.066	3.5098	52258000	0	0	0	0	0
P17050	Alpha-N-acetylgalactosaminidase	1	1	0	0	0	0	0	0	0	0	0	0	0	1	0	0	0	0	0	0	0	0	0	0	0	1	4.1	4.1	0	0	0	0	0	0	0	0	0	0	0	4.1	46.564	4.6947	31079000	0	0	0	0	0
P28066	Proteasome subunit alpha type-5	1	1	0	0	0	0	0	0	0	0	0	0	0	1	0	0	0	0	0	0	0	0	0	0	0	1	5	5	0	0	0	0	0	0	0	0	0	0	0	5	26.411	1.0393	18890000	0	0	0	0	0
P02730	Band 3 anion transport protein	2	2	0	0	0	0	0	0	0	0	0	0	2	0	0	0	0	0	0	0	0	0	0	0	2	0	3.6	3.6	0	0	0	0	0	0	0	0	0	0	3.6	0	101.79	5.2058	61690000	0	0	0	0	0
Q13867	Bleomycin hydrolase	1	1	0	0	0	0	0	1	0	0	0	1	0	0	0	0	0	0	0	1	0	0	0	1	0	0	2.4	2.4	0	0	0	0	0	2.4	0	0	0	2.4	0	0	52.562	1.9098	44404000	0	0	0	0	0
Q15843	NEDD8	1	1	0	0	1	0	0	0	0	0	0	0	0	0	0	0	1	0	0	0	0	0	0	0	0	0	17.3	17.3	0	0	17.3	0	0	0	0	0	0	0	0	0	9.0714	2.2875	5110500	0	0	5110500	0	0
P07942	Laminin subunit beta-1	2	2	0	0	0	0	0	0	0	0	2	1	0	0	0	0	0	0	0	0	0	0	2	1	0	0	1.7	1.7	0	0	0	0	0	0	0	0	1.7	1.1	0	0	198.04	5.612	122780000	0	0	0	0	0
P11234	Ras-related protein Ral-B	1	1	0	0	0	0	0	0	0	0	1	0	0	0	0	0	0	0	0	0	0	0	1	0	0	0	4.4	4.4	0	0	0	0	0	0	0	0	4.4	0	0	0	23.408	1.3274	14872000	0	0	0	0	0
P17612	cAMP-dependent protein kinase catalytic subunit alpha	1	1	0	0	0	0	0	0	0	0	1	0	0	0	0	0	0	0	0	0	0	0	1	0	0	0	3.4	3.4	0	0	0	0	0	0	0	0	3.4	0	0	0	40.589	0.94831	29645000	0	0	0	0	0
Q08722	Leukocyte surface antigen CD47	1	1	0	0	0	0	0	0	0	1	0	0	0	0	0	0	0	0	0	0	0	1	0	0	0	0	2.5	2.5	0	0	0	0	0	0	0	2.5	0	0	0	0	35.213	0.99383	16360000	0	0	0	0	0
P21810	Biglycan	3	2	0	2	0	0	0	0	0	0	0	1	0	1	0	1	0	0	0	0	0	0	0	1	0	1	9.2	7.1	0	5.2	0	0	0	0	0	0	0	7.1	0	7.1	41.654	7.0665	27495000	0	7376000	0	0	0
Q8NBS9	Thioredoxin domain-containing protein 5	2	2	0	0	0	0	0	0	0	0	1	1	0	0	0	0	0	0	0	0	0	0	1	1	0	0	6.7	6.7	0	0	0	0	0	0	0	0	2.1	4.6	0	0	47.628	2.0719	36662000	0	0	0	0	0
O43866	CD5 antigen-like	2	2	0	0	0	1	0	1	0	0	0	0	1	1	0	0	0	1	0	1	0	0	0	0	1	1	4	4	0	0	0	2	0	2	0	0	0	0	2	2	38.087	1.1924	29757000	0	0	0	1279100	0
Q92542	Nicastrin	2	2	0	0	0	0	0	0	2	0	0	1	0	0	0	0	0	0	0	0	2	0	0	1	0	0	2.8	2.8	0	0	0	0	0	0	2.8	0	0	1.7	0	0	78.41	2.7397	45884000	0	0	0	0	0
P02747	Complement C1q subcomponent subunit C	2	2	0	1	0	0	0	0	0	0	0	1	0	0	0	1	0	0	0	0	0	0	0	1	0	0	9	9	0	5.3	0	0	0	0	0	0	0	3.7	0	0	25.773	2.2287	18678000	0	2540700	0	0	0
O43155	Leucine-rich repeat transmembrane protein FLRT2	1	1	0	0	0	0	0	0	1	1	0	0	1	0	0	0	0	0	0	0	1	1	0	0	1	0	1.1	1.1	0	0	0	0	0	0	1.1	1.1	0	0	1.1	0	74.048	1.6451	42575000	0	0	0	0	0
P08572	Collagen alpha-2(IV) chain	2	2	0	0	0	0	0	0	0	1	0	0	0	2	0	0	0	0	0	0	0	1	0	0	0	2	2.1	2.1	0	0	0	0	0	0	0	0.6	0	0	0	2.1	167.55	3.687	111000000	0	0	0	0	0
P49721	Proteasome subunit beta type-2	1	1	0	0	0	0	0	0	0	0	0	1	0	0	0	0	0	0	0	0	0	0	0	1	0	0	5.5	5.5	0	0	0	0	0	0	0	0	0	5.5	0	0	22.836	1.8484	12614000	0	0	0	0	0
P50995	Annexin A11	1	1	0	0	0	0	0	1	0	1	0	0	0	0	0	0	0	0	0	1	0	1	0	0	0	0	2.2	2.2	0	0	0	0	0	2.2	0	2.2	0	0	0	0	54.389	1.7803	23407000	0	0	0	0	0
Q12805	EGF-containing fibulin-like extracellular matrix protein 1	1	1	0	0	0	1	0	0	0	1	0	0	0	1	0	0	0	1	0	0	0	1	0	0	0	1	1.8	1.8	0	0	0	1.8	0	0	0	1.8	0	0	0	1.8	54.64	1.0198	27570000	0	0	0	3986600	0
P61978	Heterogeneous nuclear ribonucleoprotein K	1	1	0	0	0	0	0	0	0	0	1	0	0	0	0	0	0	0	0	0	0	0	1	0	0	0	2.6	2.6	0	0	0	0	0	0	0	0	2.6	0	0	0	50.976	2.5741	27367000	0	0	0	0	0
P61163	Alpha-centractin	1	1	0	0	0	0	0	0	0	0	1	0	0	0	0	0	0	0	0	0	0	0	1	0	0	0	4.3	4.3	0	0	0	0	0	0	0	0	4.3	0	0	0	42.613	1.4166	23730000	0	0	0	0	0
Q9H939	Proline-serine-threonine phosphatase-interacting protein 2	2	2	0	0	0	0	0	0	0	1	1	0	0	0	0	0	0	0	0	0	0	1	1	0	0	0	5.4	5.4	0	0	0	0	0	0	0	3.3	2.1	0	0	0	38.858	0.99726	23681000	0	0	0	0	0
P54727	UV excision repair protein RAD23 homolog B	2	2	0	0	0	1	1	0	0	0	0	0	0	0	0	0	0	1	1	0	0	0	0	0	0	0	4.6	4.6	0	0	0	2.7	2	0	0	0	0	0	0	0	43.171	1.0625	15334000	0	0	0	12322000	3011800
P50991	T-complex protein 1 subunit delta	1	1	0	0	0	0	0	0	0	0	1	1	0	1	0	0	0	0	0	0	0	0	1	1	0	1	2.4	2.4	0	0	0	0	0	0	0	0	2.4	2.4	0	2.4	57.924	8.8279	38786000	0	0	0	0	0
P14649	Myosin light chain 6B	3	1	0	2	2	3	3	2	1	2	2	2	1	2	0	0	0	1	1	0	0	0	0	0	0	0	15.4	3.8	0	11.5	11.5	15.4	15.4	11.5	6.2	11.5	11.5	11.5	6.2	11.5	22.764	1.171	16294000	0	0	0	6103600	10191000
O43665	Regulator of G-protein signaling 10	1	1	0	1	0	0	0	0	0	0	0	0	0	0	0	1	0	0	0	0	0	0	0	0	0	0	5.8	5.8	0	5.8	0	0	0	0	0	0	0	0	0	0	20.236	2.5578	9278300	0	9278300	0	0	0
P24593	Insulin-like growth factor-binding protein 5	2	2	0	1	0	1	1	0	0	0	0	0	0	0	0	1	0	1	1	0	0	0	0	0	0	0	6.6	6.6	0	2.9	0	3.7	3.7	0	0	0	0	0	0	0	30.57	3.0145	13878000	0	3679400	0	5546600	4652400
Q9H4B6	Protein salvador homolog 1	1	1	0	0	0	0	0	1	0	0	1	0	0	0	0	0	0	0	0	1	0	0	1	0	0	0	1.8	1.8	0	0	0	0	0	1.8	0	0	1.8	0	0	0	44.633	1.3708	26654000	0	0	0	0	0
Q96PZ0	Pseudouridylate synthase 7 homolog	1	1	0	0	0	0	0	1	0	0	0	0	1	0	0	0	0	0	0	1	0	0	0	0	1	0	1.7	1.7	0	0	0	0	0	1.7	0	0	0	0	1.7	0	75.035	1.6861	40791000	0	0	0	0	0
P13647	Keratin, type II cytoskeletal 5	9	1	0	4	2	2	3	2	4	3	4	6	2	3	0	0	0	0	0	0	0	0	0	1	0	0	12.7	1.9	0	4.9	3.7	3.7	4.9	3.7	6.3	4.9	6.6	9.8	3.7	5.1	62.378	2.8447	33278000	0	0	0	0	0
A6NCN2	Putative keratin-87 protein	7	2	0	0	0	0	0	0	0	7	0	0	0	0	0	0	0	0	0	0	0	2	0	0	0	0	26.3	7.8	0	0	0	0	0	0	0	26.3	0	0	0	0	29.117	21.04	19256000	0	0	0	0	0
Q9NTK5	Obg-like ATPase 1	2	2	0	0	0	0	0	0	0	0	0	1	1	0	0	0	0	0	0	0	0	0	0	1	1	0	4.5	4.5	0	0	0	0	0	0	0	0	0	2.8	1.8	0	44.743	0.97591	27280000	0	0	0	0	0
P55786	Puromycin-sensitive aminopeptidase	1	1	0	0	0	0	0	0	0	0	1	1	0	0	0	0	0	0	0	0	0	0	1	1	0	0	1.4	1.4	0	0	0	0	0	0	0	0	1.4	1.4	0	0	103.28	3.5312	49020000	0	0	0	0	0
P23229	Integrin alpha-6	1	1	0	0	0	0	0	0	0	0	1	0	0	0	0	0	0	0	0	0	0	0	1	0	0	0	1.3	1.3	0	0	0	0	0	0	0	0	1.3	0	0	0	126.6	4.0341	60792000	0	0	0	0	0
P0C0L5	Complement C4-B	51	2	3	12	8	26	7	27	5	20	24	39	27	24	0	1	0	1	1	0	0	0	0	1	0	0	36.8	1.4	2.1	10.3	6.1	21.6	5.2	20.9	4	13.4	18.4	29.5	21.7	20.1	192.75	2.6488	80628000	0	18798000	0	9417200	2761500
P25325	3-mercaptopyruvate sulfurtransferase	1	1	0	0	0	0	0	0	0	0	0	0	0	1	0	0	0	0	0	0	0	0	0	0	0	1	4.4	4.4	0	0	0	0	0	0	0	0	0	0	0	4.4	33.178	4.6722	15682000	0	0	0	0	0
Q96C24	Synaptotagmin-like protein 4	2	2	0	0	0	0	0	0	0	1	0	1	0	0	0	0	0	0	0	0	0	1	0	1	0	0	6.4	6.4	0	0	0	0	0	0	0	3	0	3.4	0	0	76.023	3.8308	34144000	0	0	0	0	0
Q15746	Myosin light chain kinase, smooth muscle	1	1	0	0	0	0	0	0	0	0	1	0	0	0	0	0	0	0	0	0	0	0	1	0	0	0	0.4	0.4	0	0	0	0	0	0	0	0	0.4	0	0	0	210.71	1.2567	87322000	0	0	0	0	0
P07093	Glia-derived nexin	2	2	0	0	0	0	0	0	0	2	0	0	0	0	0	0	0	0	0	0	0	2	0	0	0	0	5.5	5.5	0	0	0	0	0	0	0	5.5	0	0	0	0	44.002	2.0938	20684000	0	0	0	0	0
Q96CN7	Isochorismatase domain-containing protein 1	1	1	0	0	0	0	0	0	0	1	0	0	0	0	0	0	0	0	0	0	0	1	0	0	0	0	5	5	0	0	0	0	0	0	0	5	0	0	0	0	32.236	1.7671	12869000	0	0	0	0	0
O60568	Multifunctional procollagen lysine hydroxylase and glycosyltransferase LH3	2	2	0	0	0	0	0	0	0	0	1	0	0	1	0	0	0	0	0	0	0	0	1	0	0	1	3.7	3.7	0	0	0	0	0	0	0	0	1.1	0	0	2.6	84.784	1.668	37512000	0	0	0	0	0
O94923	D-glucuronyl C5-epimerase	2	2	0	0	0	0	0	0	0	1	0	0	0	1	0	0	0	0	0	0	0	1	0	0	0	1	5	5	0	0	0	0	0	0	0	2.8	0	0	0	2.3	70.1	8.8933	25266000	0	0	0	0	0
Q9NYL9	Tropomodulin-3	1	1	0	0	0	0	0	0	0	0	1	0	0	0	0	0	0	0	0	0	0	0	1	0	0	0	4	4	0	0	0	0	0	0	0	0	4	0	0	0	39.594	1.6823	15482000	0	0	0	0	0
P14550	Aldo-keto reductase family 1 member A1	1	1	0	0	0	0	0	1	0	0	0	1	0	0	0	0	0	0	0	1	0	0	0	1	0	0	3.1	3.1	0	0	0	0	0	3.1	0	0	0	3.1	0	0	36.573	1.9358	17134000	0	0	0	0	0
P01714	Immunoglobulin lambda variable 3-19	1	1	0	0	0	0	0	0	0	1	0	0	0	0	0	0	0	0	0	0	0	1	0	0	0	0	8.9	8.9	0	0	0	0	0	0	0	8.9	0	0	0	0	12.042	0.92579	3646000	0	0	0	0	0
P01133	Pro-epidermal growth factor	2	2	0	0	0	0	0	0	0	0	0	0	1	2	0	0	0	0	0	0	0	0	0	0	1	2	1.7	1.7	0	0	0	0	0	0	0	0	0	0	0.9	1.7	133.99	1.2775	42606000	0	0	0	0	0
Q96MT7	Cilia- and flagella-associated protein 44	1	1	1	0	0	0	0	0	0	0	0	0	0	0	1	0	0	0	0	0	0	0	0	0	0	0	0.6	0.6	0.6	0	0	0	0	0	0	0	0	0	0	0	213.86	0.9341	54487000	54487000	0	0	0	0
Q86TP1	Exopolyphosphatase PRUNE1	1	1	0	0	0	0	0	0	0	1	0	0	0	0	0	0	0	0	0	0	0	1	0	0	0	0	4.6	4.6	0	0	0	0	0	0	0	4.6	0	0	0	0	50.199	9.59	14938000	0	0	0	0	0
P31939	Bifunctional purine biosynthesis protein PURH	1	1	0	0	0	0	0	0	0	0	1	0	0	0	0	0	0	0	0	0	0	0	1	0	0	0	1.2	1.2	0	0	0	0	0	0	0	0	1.2	0	0	0	64.615	0.91505	25512000	0	0	0	0	0
Q99719	Septin-5	1	1	0	0	0	0	0	0	0	1	0	0	0	0	0	0	0	0	0	0	0	1	0	0	0	0	2.4	2.4	0	0	0	0	0	0	0	2.4	0	0	0	0	42.777	0.97834	14767000	0	0	0	0	0
P37837	Transaldolase	2	2	0	0	0	1	1	0	0	0	1	1	0	1	0	0	0	1	1	0	0	0	1	1	0	1	5.6	5.6	0	0	0	3.3	3.3	0	0	0	3.3	3.3	0	2.4	37.54	4.1893	11190000	0	0	0	0	0
P12955	Xaa-Pro dipeptidase	1	1	0	0	0	0	0	1	0	0	0	1	0	0	0	0	0	0	0	1	0	0	0	1	0	0	2	2	0	0	0	0	0	2	0	0	0	2	0	0	54.548	1.8283	15542000	0	0	0	0	0
Q92882	Osteoclast-stimulating factor 1	1	1	0	0	0	0	0	0	0	0	0	1	0	0	0	0	0	0	0	0	0	0	0	1	0	0	5.6	5.6	0	0	0	0	0	0	0	0	0	5.6	0	0	23.787	2.4145	7742600	0	0	0	0	0
P41240	Tyrosine-protein kinase CSK	1	1	0	0	0	0	0	0	0	1	0	0	0	0	0	0	0	0	0	0	0	1	0	0	0	0	2.2	2.2	0	0	0	0	0	0	0	2.2	0	0	0	0	50.704	1.6663	17960000	0	0	0	0	0
O14983	Sarcoplasmic/endoplasmic reticulum calcium ATPase 1	1	1	0	0	0	0	0	0	0	0	1	0	0	0	0	0	0	0	0	0	0	0	1	0	0	0	1.5	1.5	0	0	0	0	0	0	0	0	1.5	0	0	0	110.25	1.7306	27401000	0	0	0	0	0
Q9NRA1	Platelet-derived growth factor C	1	1	0	0	0	0	1	0	0	0	0	0	0	0	0	0	0	0	1	0	0	0	0	0	0	0	3.5	3.5	0	0	0	0	3.5	0	0	0	0	0	0	0	39.029	3.1433	12426000	0	0	0	0	12426000
P19367	Hexokinase-1	1	1	0	0	0	0	0	0	0	0	1	0	0	0	0	0	0	0	0	0	0	0	1	0	0	0	1.3	1.3	0	0	0	0	0	0	0	0	1.3	0	0	0	102.48	8.3231	29624000	0	0	0	0	0
P12429	Annexin A3	1	1	0	0	0	0	0	0	0	0	0	1	0	0	0	0	0	0	0	0	0	0	0	1	0	0	5	5	0	0	0	0	0	0	0	0	0	5	0	0	36.375	1.2245	13284000	0	0	0	0	0
Q9NZ08	Endoplasmic reticulum aminopeptidase 1	1	1	0	0	0	0	0	0	0	0	1	0	0	0	0	0	0	0	0	0	0	0	1	0	0	0	1.6	1.6	0	0	0	0	0	0	0	0	1.6	0	0	0	107.23	2.8002	26093000	0	0	0	0	0
P24666	Low molecular weight phosphotyrosine protein phosphatase	1	1	0	0	0	0	1	0	0	0	0	0	0	0	0	0	0	0	1	0	0	0	0	0	0	0	5.7	5.7	0	0	0	0	5.7	0	0	0	0	0	0	0	18.042	1.142	4949000	0	0	0	0	4949000
Q96AP7	Endothelial cell-selective adhesion molecule	2	2	0	1	1	1	1	1	2	1	1	1	1	1	0	1	1	1	1	1	2	1	1	1	1	1	5.9	5.9	0	4.1	4.1	4.1	4.1	4.1	5.9	4.1	4.1	4.1	4.1	4.1	41.176	12.476	10955000	0	0	0	0	0
O43294	Transforming growth factor beta-1-induced transcript 1 protein	1	1	0	0	0	0	0	0	0	1	1	0	0	0	0	0	0	0	0	0	0	1	1	0	0	0	2	2	0	0	0	0	0	0	0	2	2	0	0	0	49.814	1.9802	13244000	0	0	0	0	0
P49591	Serine--tRNA ligase, cytoplasmic	1	1	0	0	0	0	0	0	0	1	0	0	0	0	0	0	0	0	0	0	0	1	0	0	0	0	1.6	1.6	0	0	0	0	0	0	0	1.6	0	0	0	0	58.777	1.29	14197000	0	0	0	0	0
P0DOX6	Immunoglobulin mu heavy chain	13	1	6	3	1	6	5	11	6	10	6	8	11	11	0	0	0	0	1	0	0	0	0	1	0	0	23.4	1.2	14.8	4.7	2.6	13	10.1	22.2	13.4	20.8	12.8	17.2	20.8	20.8	63.485	-2	14554000	0	0	0	0	6302000
Q9UJ78	Zinc finger MYM-type protein 5	1	1	0	0	0	0	0	0	0	0	0	0	0	1	0	0	0	0	0	0	0	0	0	0	0	1	1.6	1.6	0	0	0	0	0	0	0	0	0	0	0	1.6	74.817	1.1868	14708000	0	0	0	0	0
O60216	Double-strand-break repair protein rad21 homolog	1	1	0	0	0	0	0	0	0	0	0	1	0	0	0	0	0	0	0	0	0	0	0	1	0	0	2.1	2.1	0	0	0	0	0	0	0	0	0	2.1	0	0	71.689	-2	12706000	0	0	0	0	0
P14923	Junction plakoglobin	1	1	0	0	0	0	0	0	0	0	0	1	0	0	0	0	0	0	0	0	0	0	0	1	0	0	2.4	2.4	0	0	0	0	0	0	0	0	0	2.4	0	0	81.744	3.8931	21508000	0	0	0	0	0
P15586	N-acetylglucosamine-6-sulfatase	1	1	0	0	0	0	1	0	0	0	0	0	0	0	0	0	0	0	1	0	0	0	0	0	0	0	2.2	2.2	0	0	0	0	2.2	0	0	0	0	0	0	0	62.081	2.0115	11125000	0	0	0	0	11125000
P35580	Myosin-10	16	1	4	5	1	5	5	7	4	12	10	4	6	8	0	0	0	1	0	0	0	0	0	0	0	0	8.1	0.5	2.5	4.1	0.5	3.7	3.8	4.2	2.2	5.9	5	2.2	3.8	4.9	229	-2	42155000	0	0	0	42155000	0
Q9Y608	Leucine-rich repeat flightless-interacting protein 2	1	1	0	0	0	0	0	0	0	1	0	0	0	0	0	0	0	0	0	0	0	1	0	0	0	0	2.5	2.5	0	0	0	0	0	0	0	2.5	0	0	0	0	82.17	1.9857	14859000	0	0	0	0	0
Q8N1N4	Keratin, type II cytoskeletal 78	2	1	0	0	0	0	0	0	0	1	0	2	0	0	0	0	0	0	0	0	0	0	0	1	0	0	3.7	2.3	0	0	0	0	0	0	0	1.3	0	3.7	0	0	56.865	2.8464	10674000	0	0	0	0	0
P22694	cAMP-dependent protein kinase catalytic subunit beta	1	1	0	0	0	0	0	0	0	0	0	0	0	1	0	0	0	0	0	0	0	0	0	0	0	1	3.4	3.4	0	0	0	0	0	0	0	0	0	0	0	3.4	40.622	1.1497	6299500	0	0	0	0	0
P11597	Cholesteryl ester transfer protein	1	1	0	0	0	0	0	0	0	0	0	0	0	1	0	0	0	0	0	0	0	0	0	0	0	1	2.2	2.2	0	0	0	0	0	0	0	0	0	0	0	2.2	54.756	1.0756	7897800	0	0	0	0	0
O76013	Keratin, type I cuticular Ha6	4	1	0	1	1	1	1	1	1	4	1	1	1	0	0	0	0	0	0	0	0	1	0	0	0	0	7.1	1.7	0	1.5	1.5	1.5	1.5	1.5	1.5	7.1	1.5	1.5	1.5	0	52.247	1.2975	8359900	0	0	0	0	0
Q9UKM7	Endoplasmic reticulum mannosyl-oligosaccharide 1,2-alpha-mannosidase	2	2	0	0	0	0	0	0	0	0	0	1	1	1	0	0	0	0	0	0	0	0	0	1	1	1	4.3	4.3	0	0	0	0	0	0	0	0	0	2.7	2.7	1.6	79.579	1.2931	10417000	0	0	0	0	0
Q13561	Dynactin subunit 2	1	1	0	0	0	0	1	0	0	0	0	0	0	0	0	0	0	0	1	0	0	0	0	0	0	0	3.7	3.7	0	0	0	0	3.7	0	0	0	0	0	0	0	44.23	1.0375	5928400	0	0	0	0	5928400
Q9UBF2	Coatomer subunit gamma-2	1	1	0	0	0	0	0	0	0	0	1	0	0	0	0	0	0	0	0	0	0	0	1	0	0	0	1.4	1.4	0	0	0	0	0	0	0	0	1.4	0	0	0	97.621	0.99616	13586000	0	0	0	0	0
P48637	Glutathione synthetase	1	1	0	0	0	0	1	0	0	0	0	0	0	0	0	0	0	0	1	0	0	0	0	0	0	0	1.9	1.9	0	0	0	0	1.9	0	0	0	0	0	0	0	52.384	2.0445	7227600	0	0	0	0	7227600
Q0ZGT2	Nexilin	1	1	0	0	0	0	1	0	0	0	0	0	0	0	0	0	0	0	1	0	0	0	0	0	0	0	1.2	1.2	0	0	0	0	1.2	0	0	0	0	0	0	0	80.657	1.1775	7492200	0	0	0	0	7492200
P22105	Tenascin-X	2	2	0	0	0	0	0	1	0	1	0	0	0	0	0	0	0	0	0	1	0	1	0	0	0	0	1.8	1.8	0	0	0	0	0	1.6	0	0.2	0	0	0	0	458.38	2.0237	45875000	0	0	0	0	0
Q86YZ3	Hornerin	1	1	0	0	0	0	0	0	1	0	0	1	0	0	0	0	0	0	0	0	1	0	0	1	0	0	1.7	1.7	0	0	0	0	0	0	1.7	0	0	1.7	0	0	282.39	1.932	18319000	0	0	0	0	0
P07585	Decorin	2	1	0	1	0	0	0	0	0	0	0	1	0	0	0	0	0	0	0	0	0	0	0	1	0	0	5.3	3.1	0	2.2	0	0	0	0	0	0	0	3.1	0	0	39.746	1.8304	4058400	0	0	0	0	0
P20742	Pregnancy zone protein	8	1	0	4	1	3	3	4	3	4	5	5	6	3	0	0	0	0	0	0	0	0	0	0	1	0	5.9	0.7	0	2.9	0.9	2.4	2.4	3.1	2.4	2.8	3.6	3.6	4.9	2.4	163.86	2.4764	11453000	0	0	0	0	0
P30622	CAP-Gly domain-containing linker protein 1	1	1	0	1	0	0	0	0	0	0	0	0	0	0	0	1	0	0	0	0	0	0	0	0	0	0	0.6	0.6	0	0.6	0	0	0	0	0	0	0	0	0	0	162.24	0.96421	13780000	0	13780000	0	0	0
O75608	Acyl-protein thioesterase 1	1	1	0	0	0	0	0	0	0	1	0	0	0	0	0	0	0	0	0	0	0	1	0	0	0	0	6.1	6.1	0	0	0	0	0	0	0	6.1	0	0	0	0	24.669	4.3438	1945900	0	0	0	0	0
P16284	Platelet endothelial cell adhesion molecule	1	1	0	0	0	1	0	0	0	0	0	0	0	0	0	0	0	1	0	0	0	0	0	0	0	0	2.2	2.2	0	0	0	2.2	0	0	0	0	0	0	0	0	82.521	1.2231	7209500	0	0	0	7209500	0
Q9UNF0	Protein kinase C and casein kinase substrate in neurons protein 2	1	1	0	0	0	0	0	0	0	1	0	0	0	0	0	0	0	0	0	0	0	1	0	0	0	0	2.3	2.3	0	0	0	0	0	0	0	2.3	0	0	0	0	55.738	2.0492	3284700	0	0	0	0	0
P41250	Glycine--tRNA ligase	1	1	0	0	0	0	0	0	0	1	0	0	0	0	0	0	0	0	0	0	0	1	0	0	0	0	1.8	1.8	0	0	0	0	0	0	0	1.8	0	0	0	0	83.165	0.91688	2921000	0	0	0	0	0
Q8TF42	Ubiquitin-associated and SH3 domain-containing protein B	1	1	0	0	0	0	0	0	0	0	1	0	0	0	0	0	0	0	0	0	0	0	1	0	0	0	2.3	2.3	0	0	0	0	0	0	0	0	2.3	0	0	0	72.695	2.9595	2325100	0	0	0	0	0
Q9Y4C0	Neurexin-3	1	1	1	0	0	0	0	0	0	1	0	0	0	0	1	0	0	0	0	0	0	1	0	0	0	0	0.4	0.4	0.4	0	0	0	0	0	0	0.4	0	0	0	0	180.6	1.0887	5497900	5497900	0	0	0	0
P53618	Coatomer subunit beta	1	1	0	0	0	0	0	0	0	1	0	0	0	0	0	0	0	0	0	0	0	1	0	0	0	0	1.2	1.2	0	0	0	0	0	0	0	1.2	0	0	0	0	107.14	2.7777	3140100	0	0	0	0	0
A6NE01	Protein FAM186A	1	1	0	0	0	0	0	1	0	0	0	0	0	0	0	0	0	0	0	1	0	0	0	0	0	0	0.4	0.4	0	0	0	0	0	0.4	0	0	0	0	0	0	262.76	-2	0	0	0	0	0	0
A6NMB1	Sialic acid-binding Ig-like lectin 16	1	1	0	0	0	0	0	1	0	0	0	1	1	0	0	0	0	0	0	1	0	0	0	1	1	0	1.5	1.5	0	0	0	0	0	1.5	0	0	0	1.5	1.5	0	52.991	-2	0	0	0	0	0	0
O14647	Chromodomain-helicase-DNA-binding protein 2	1	1	0	0	0	0	0	0	0	1	0	0	0	0	0	0	0	0	0	0	0	1	0	0	0	0	0.8	0.8	0	0	0	0	0	0	0	0.8	0	0	0	0	211.34	2.2247	0	0	0	0	0	0
O14745	Na(+)/H(+) exchange regulatory cofactor NHE-RF1	1	1	0	0	0	0	0	0	0	0	1	1	0	0	0	0	0	0	0	0	0	0	1	1	0	0	5.6	5.6	0	0	0	0	0	0	0	0	5.6	5.6	0	0	38.868	-2	0	0	0	0	0	0
O60812	Heterogeneous nuclear ribonucleoprotein C-like 1	1	1	0	0	0	0	0	0	0	0	0	0	1	0	0	0	0	0	0	0	0	0	0	0	1	0	6.1	6.1	0	0	0	0	0	0	0	0	0	0	6.1	0	32.142	0.97223	0	0	0	0	0	0
O75179	Ankyrin repeat domain-containing protein 17	1	1	0	0	0	0	0	0	1	1	0	1	1	0	0	0	0	0	0	0	1	1	0	1	1	0	0.5	0.5	0	0	0	0	0	0	0.5	0.5	0	0.5	0.5	0	274.25	-2	0	0	0	0	0	0
O75896	Tumor suppressor candidate 2	1	1	0	0	0	0	0	0	1	0	0	0	0	1	0	0	0	0	0	0	1	0	0	0	0	1	8.2	8.2	0	0	0	0	0	0	8.2	0	0	0	0	8.2	12.074	-2	0	0	0	0	0	0
O94868	F-BAR and double SH3 domains protein 2	1	1	0	1	0	0	0	0	0	0	0	0	0	0	0	1	0	0	0	0	0	0	0	0	0	0	1.2	1.2	0	1.2	0	0	0	0	0	0	0	0	0	0	84.275	-2	0	0	0	0	0	0
P02549	Spectrin alpha chain, erythrocytic 1	1	1	0	0	0	1	0	0	0	0	0	0	0	0	0	0	0	1	0	0	0	0	0	0	0	0	0.5	0.5	0	0	0	0.5	0	0	0	0	0	0	0	0	280.01	0.94299	0	0	0	0	0	0
P0C2Y1	Putative neuroblastoma breakpoint family member 7	1	1	0	1	0	0	0	0	0	0	0	0	0	0	0	1	0	0	0	0	0	0	0	0	0	0	4.3	4.3	0	4.3	0	0	0	0	0	0	0	0	0	0	48.09	-2	0	0	0	0	0	0
P0C854	Putative cat eye syndrome critical region protein 9	1	1	1	0	0	1	1	1	0	0	1	0	0	0	1	0	0	1	1	1	0	0	1	0	0	0	4.6	4.6	4.6	0	0	4.6	4.6	4.6	0	0	4.6	0	0	0	23.602	1.5063	0	0	0	0	0	0
P13569	Cystic fibrosis transmembrane conductance regulator	1	1	1	0	0	0	0	0	0	0	0	0	0	0	1	0	0	0	0	0	0	0	0	0	0	0	1.2	1.2	1.2	0	0	0	0	0	0	0	0	0	0	0	168.14	-2	0	0	0	0	0	0
P18850	Cyclic AMP-dependent transcription factor ATF-6 alpha	1	1	0	0	0	0	0	1	0	0	0	0	1	0	0	0	0	0	0	1	0	0	0	0	1	0	1.8	1.8	0	0	0	0	0	1.8	0	0	0	0	1.8	0	74.584	-2	0	0	0	0	0	0
P23942	Peripherin-2	1	1	0	0	1	1	1	0	0	0	0	0	0	0	0	0	1	1	1	0	0	0	0	0	0	0	2.9	2.9	0	0	2.9	2.9	2.9	0	0	0	0	0	0	0	39.186	1.0165	0	0	0	0	0	0
P34896	Serine hydroxymethyltransferase, cytosolic	1	1	0	0	0	0	0	0	0	0	1	0	0	0	0	0	0	0	0	0	0	0	1	0	0	0	1.4	1.4	0	0	0	0	0	0	0	0	1.4	0	0	0	53.082	-2	0	0	0	0	0	0
P35609	Alpha-actinin-2	18	0	2	7	3	5	2	11	7	12	12	12	10	11	0	0	0	0	0	0	0	0	0	0	0	0	18.5	0	3.5	8.7	3.9	5.9	3.2	10	8.8	14	13.4	14.7	11.5	12.8	103.85	24.405	0	0	0	0	0	0
P38405	Guanine nucleotide-binding protein G(olf) subunit alpha	1	1	0	0	0	0	0	0	0	1	0	0	0	0	0	0	0	0	0	0	0	1	0	0	0	0	4.7	4.7	0	0	0	0	0	0	0	4.7	0	0	0	0	44.308	-2	0	0	0	0	0	0
P42695	Condensin-2 complex subunit D3	1	1	1	0	1	0	0	1	0	1	1	0	1	1	1	0	1	0	0	1	0	1	1	0	1	1	0.7	0.7	0.7	0	0.7	0	0	0.7	0	0.7	0.7	0	0.7	0.7	168.89	-2	0	0	0	0	0	0
P49641	Alpha-mannosidase 2x	1	1	0	0	0	0	0	0	0	1	0	0	0	0	0	0	0	0	0	0	0	1	0	0	0	0	1	1	0	0	0	0	0	0	0	1	0	0	0	0	130.54	2.1637	0	0	0	0	0	0
P49746	Thrombospondin-3	2	1	1	1	1	1	2	1	1	1	1	1	1	1	0	0	0	0	1	0	0	0	0	0	0	0	1.6	0.8	0.7	0.7	0.7	0.7	1.6	0.7	0.7	0.7	0.7	0.7	0.7	0.7	104.2	-2	0	0	0	0	0	0
P54578	Ubiquitin carboxyl-terminal hydrolase 14	1	1	0	0	0	0	0	0	0	0	1	0	0	0	0	0	0	0	0	0	0	0	1	0	0	0	1.6	1.6	0	0	0	0	0	0	0	0	1.6	0	0	0	56.068	1.2632	0	0	0	0	0	0
Q00536	Cyclin-dependent kinase 16	1	1	0	0	0	0	0	0	1	0	0	0	1	0	0	0	0	0	0	0	1	0	0	0	1	0	1.8	1.8	0	0	0	0	0	0	1.8	0	0	0	1.8	0	55.715	-2	0	0	0	0	0	0
Q13948	Protein CASP	1	1	1	0	0	0	0	0	0	0	0	0	0	0	1	0	0	0	0	0	0	0	0	0	0	0	1.9	1.9	1.9	0	0	0	0	0	0	0	0	0	0	0	77.454	-2	0	0	0	0	0	0
Q15032	R3H domain-containing protein 1	1	1	0	0	0	0	0	0	0	0	1	0	0	0	0	0	0	0	0	0	0	0	1	0	0	0	1.8	1.8	0	0	0	0	0	0	0	0	1.8	0	0	0	120.69	-2	0	0	0	0	0	0
Q16831	Uridine phosphorylase 1	1	1	0	0	0	0	1	0	0	0	0	0	0	0	0	0	0	0	1	0	0	0	0	0	0	0	7.1	7.1	0	0	0	0	7.1	0	0	0	0	0	0	0	33.934	1.3131	0	0	0	0	0	0
Q4KWH8	1-phosphatidylinositol 4,5-bisphosphate phosphodiesterase eta-1	1	1	0	0	0	0	0	0	0	0	0	1	0	0	0	0	0	0	0	0	0	0	0	1	0	0	0.6	0.6	0	0	0	0	0	0	0	0	0	0.6	0	0	189.22	-2	0	0	0	0	0	0
Q52LR7	Enhancer of polycomb homolog 2	1	1	0	0	0	0	0	0	0	1	0	0	0	0	0	0	0	0	0	0	0	1	0	0	0	0	2.5	2.5	0	0	0	0	0	0	0	2.5	0	0	0	0	91.094	-2	0	0	0	0	0	0
Q5TBA9	Protein furry homolog	1	1	0	1	0	0	0	0	0	0	0	0	0	0	0	1	0	0	0	0	0	0	0	0	0	0	0.6	0.6	0	0.6	0	0	0	0	0	0	0	0	0	0	338.87	-2	0	0	0	0	0	0
Q5VSY0	G kinase-anchoring protein 1	1	1	1	0	0	0	0	0	0	0	0	0	0	0	1	0	0	0	0	0	0	0	0	0	0	0	3.6	3.6	3.6	0	0	0	0	0	0	0	0	0	0	0	42.078	-2	0	0	0	0	0	0
Q5VUR7	Ankyrin repeat domain-containing protein 20A3	1	1	0	1	0	0	0	0	0	0	0	0	0	0	0	1	0	0	0	0	0	0	0	0	0	0	2.6	2.6	0	2.6	0	0	0	0	0	0	0	0	0	0	94.107	-2	0	0	0	0	0	0
Q6UXG3	CMRF35-like molecule 9	1	1	0	1	1	0	0	1	1	0	0	0	1	1	0	1	1	0	0	1	1	0	0	0	1	1	3.9	3.9	0	3.9	3.9	0	0	3.9	3.9	0	0	0	3.9	3.9	36.06	0.92267	0	0	0	0	0	0
Q6Y2X3	DnaJ homolog subfamily C member 14	1	1	0	0	0	0	0	0	1	0	0	1	0	0	0	0	0	0	0	0	1	0	0	1	0	0	1.3	1.3	0	0	0	0	0	0	1.3	0	0	1.3	0	0	78.568	1.152	0	0	0	0	0	0
Q6ZT98	Tubulin polyglutamylase TTLL7	1	1	0	0	0	0	0	0	0	0	0	1	0	0	0	0	0	0	0	0	0	0	0	1	0	0	1.9	1.9	0	0	0	0	0	0	0	0	0	1.9	0	0	103	-2	0	0	0	0	0	0
Q6ZU35	Uncharacterized protein KIAA1211	1	1	0	0	0	0	0	0	0	0	0	1	0	0	0	0	0	0	0	0	0	0	0	1	0	0	1	1	0	0	0	0	0	0	0	0	0	1	0	0	136.76	1.0836	0	0	0	0	0	0
Q86WI1	Fibrocystin-L	1	1	0	0	0	0	0	0	0	0	1	0	0	0	0	0	0	0	0	0	0	0	1	0	0	0	0.5	0.5	0	0	0	0	0	0	0	0	0.5	0	0	0	465.73	-2	0	0	0	0	0	0
Q86WT1	Tetratricopeptide repeat protein 30A	1	1	0	0	0	0	0	0	0	0	0	0	0	1	0	0	0	0	0	0	0	0	0	0	0	1	2.6	2.6	0	0	0	0	0	0	0	0	0	0	0	2.6	76.135	1.5115	0	0	0	0	0	0
Q86XN8	RNA-binding protein MEX3D	1	1	0	0	0	0	0	0	0	0	0	1	0	0	0	0	0	0	0	0	0	0	0	1	0	0	1.4	1.4	0	0	0	0	0	0	0	0	0	1.4	0	0	64.882	1.0153	0	0	0	0	0	0
Q86XP3	ATP-dependent RNA helicase DDX42	1	1	0	1	0	0	0	0	0	0	0	0	0	0	0	1	0	0	0	0	0	0	0	0	0	0	1.2	1.2	0	1.2	0	0	0	0	0	0	0	0	0	0	102.97	-2	0	0	0	0	0	0
Q8IUS5	Epoxide hydrolase 4	1	1	0	0	0	0	0	1	0	0	0	0	0	0	0	0	0	0	0	1	0	0	0	0	0	0	2.2	2.2	0	0	0	0	0	2.2	0	0	0	0	0	0	42.324	-2	0	0	0	0	0	0
Q8IWB9	Testis-expressed protein 2	1	1	0	0	0	0	0	0	0	0	0	0	0	1	0	0	0	0	0	0	0	0	0	0	0	1	0.9	0.9	0	0	0	0	0	0	0	0	0	0	0	0.9	125.3	-2	0	0	0	0	0	0
Q8N5M4	Tetratricopeptide repeat protein 9C	1	1	0	0	1	0	0	0	0	0	0	1	0	0	0	0	1	0	0	0	0	0	0	1	0	0	5.8	5.8	0	0	5.8	0	0	0	0	0	0	5.8	0	0	20.012	-2	0	0	0	0	0	0
Q8N715	Coiled-coil domain-containing protein 185	1	1	1	0	0	0	1	1	1	0	0	0	0	1	1	0	0	0	1	1	1	0	0	0	0	1	2.6	2.6	2.6	0	0	0	2.6	2.6	2.6	0	0	0	0	2.6	72.348	1.3055	0	0	0	0	0	0
Q8N806	Putative E3 ubiquitin-protein ligase UBR7	1	1	0	1	0	0	0	0	0	0	0	0	0	0	0	1	0	0	0	0	0	0	0	0	0	0	2.8	2.8	0	2.8	0	0	0	0	0	0	0	0	0	0	47.998	0.96111	0	0	0	0	0	0
Q8NDV7	Trinucleotide repeat-containing gene 6A protein	1	1	0	0	0	0	0	0	0	0	0	0	1	0	0	0	0	0	0	0	0	0	0	0	1	0	0.9	0.9	0	0	0	0	0	0	0	0	0	0	0.9	0	210.29	-2	0	0	0	0	0	0
Q8NFH8	RalBP1-associated Eps domain-containing protein 2	1	1	0	0	0	0	0	0	0	0	0	0	0	1	0	0	0	0	0	0	0	0	0	0	0	1	1.5	1.5	0	0	0	0	0	0	0	0	0	0	0	1.5	71.533	-2	0	0	0	0	0	0
Q8NFN8	Probable G-protein coupled receptor 156	1	1	1	0	0	0	0	0	1	0	0	0	1	1	1	0	0	0	0	0	1	0	0	0	1	1	1.8	1.8	1.8	0	0	0	0	0	1.8	0	0	0	1.8	1.8	89.096	1.675	0	0	0	0	0	0
Q8TEW8	Partitioning defective 3 homolog B	1	1	0	0	0	0	0	0	0	0	1	0	0	0	0	0	0	0	0	0	0	0	1	0	0	0	0.8	0.8	0	0	0	0	0	0	0	0	0.8	0	0	0	132.49	-2	0	0	0	0	0	0
Q8WTZ3	Zinc finger protein ENSP00000375192	1	1	0	0	0	0	0	0	0	0	0	1	0	1	0	0	0	0	0	0	0	0	0	1	0	1	5.9	5.9	0	0	0	0	0	0	0	0	0	5.9	0	5.9	27.158	-2	0	0	0	0	0	0
Q92736	Ryanodine receptor 2	1	1	0	0	0	0	0	0	0	0	0	1	0	0	0	0	0	0	0	0	0	0	0	1	0	0	0.3	0.3	0	0	0	0	0	0	0	0	0	0.3	0	0	564.56	-2	0	0	0	0	0	0
Q96AP4	Zinc finger-containing ubiquitin peptidase 1	1	1	0	0	0	0	0	0	0	0	0	0	0	1	0	0	0	0	0	0	0	0	0	0	0	1	2.2	2.2	0	0	0	0	0	0	0	0	0	0	0	2.2	65.958	-2	0	0	0	0	0	0
Q96C12	Armadillo repeat-containing protein 5	1	1	0	0	0	0	0	1	1	1	1	0	0	0	0	0	0	0	0	1	1	1	1	0	0	0	1.4	1.4	0	0	0	0	0	1.4	1.4	1.4	1.4	0	0	0	97.68	1.1988	0	0	0	0	0	0
Q96JB1	Dynein heavy chain 8, axonemal	1	1	0	0	0	0	1	0	0	0	0	0	0	0	0	0	0	0	1	0	0	0	0	0	0	0	0.2	0.2	0	0	0	0	0.2	0	0	0	0	0	0	0	514.66	0.91565	0	0	0	0	0	0
Q96JG6	Syndetin	1	1	0	1	0	0	0	0	0	0	0	0	0	0	0	1	0	0	0	0	0	0	0	0	0	0	1.2	1.2	0	1.2	0	0	0	0	0	0	0	0	0	0	111.17	0.9962	0	0	0	0	0	0
Q99848	Probable rRNA-processing protein EBP2	1	1	0	0	0	0	0	0	1	0	0	0	1	0	0	0	0	0	0	0	1	0	0	0	1	0	2.9	2.9	0	0	0	0	0	0	2.9	0	0	0	2.9	0	34.852	0.95394	0	0	0	0	0	0
Q9H3W5	Leucine-rich repeat neuronal protein 3	1	1	0	0	0	0	0	0	1	0	0	0	0	0	0	0	0	0	0	0	1	0	0	0	0	0	1.8	1.8	0	0	0	0	0	0	1.8	0	0	0	0	0	79.423	-2	0	0	0	0	0	0
Q9HAP2	MLX-interacting protein	1	1	0	1	0	0	0	0	0	0	0	0	0	0	0	1	0	0	0	0	0	0	0	0	0	0	1.1	1.1	0	1.1	0	0	0	0	0	0	0	0	0	0	101.18	1.3755	0	0	0	0	0	0
Q9NP81	Serine--tRNA ligase, mitochondrial	1	1	0	1	0	0	0	0	0	0	0	0	0	0	0	1	0	0	0	0	0	0	0	0	0	0	1.4	1.4	0	1.4	0	0	0	0	0	0	0	0	0	0	58.282	-2	0	0	0	0	0	0
Q9NSB4	Keratin, type II cuticular Hb2	4	3	0	0	0	0	0	0	1	2	0	0	0	1	0	0	0	0	0	0	1	1	0	0	0	1	5.5	3.7	0	0	0	0	0	0	1.8	3.7	0	0	0	1.4	56.652	3.2426	0	0	0	0	0	0
Q9NUL3	Double-stranded RNA-binding protein Staufen homolog 2	1	1	0	0	0	0	0	0	0	0	0	0	1	0	0	0	0	0	0	0	0	0	0	0	1	0	1.9	1.9	0	0	0	0	0	0	0	0	0	0	1.9	0	62.608	-2	0	0	0	0	0	0
Q9NZC7	WW domain-containing oxidoreductase	1	1	0	1	0	0	0	0	0	0	0	0	0	1	0	1	0	0	0	0	0	0	0	0	0	1	2.9	2.9	0	2.9	0	0	0	0	0	0	0	0	0	2.9	46.676	-2	0	0	0	0	0	0
Q9NZM1	Myoferlin	1	1	0	0	0	0	0	0	0	0	0	0	1	1	0	0	0	0	0	0	0	0	0	0	1	1	0.8	0.8	0	0	0	0	0	0	0	0	0	0	0.8	0.8	234.71	-2	0	0	0	0	0	0
Q9P2E9	Ribosome-binding protein 1	1	1	0	0	0	0	0	0	1	0	0	1	0	0	0	0	0	0	0	0	1	0	0	1	0	0	0.7	0.7	0	0	0	0	0	0	0.7	0	0	0.7	0	0	152.45	-2	0	0	0	0	0	0
Q9UHU1	Putative uncharacterized protein PRO1716	1	1	0	0	0	1	0	0	0	0	0	0	0	0	0	0	0	1	0	0	0	0	0	0	0	0	41.9	41.9	0	0	0	41.9	0	0	0	0	0	0	0	0	4.8986	-2	0	0	0	0	0	0
Q9UIW2	Plexin-A1	1	1	0	0	0	0	0	0	0	0	1	0	0	0	0	0	0	0	0	0	0	0	1	0	0	0	0.7	0.7	0	0	0	0	0	0	0	0	0.7	0	0	0	211.06	-2	0	0	0	0	0	0
Q9UKE5	TRAF2 and NCK-interacting protein kinase	2	2	0	0	0	0	0	0	1	0	0	0	1	0	0	0	0	0	0	0	1	0	0	0	1	0	1.1	1.1	0	0	0	0	0	0	0.5	0	0	0	0.6	0	154.94	1.0066	0	0	0	0	0	0
Q9UPQ0	LIM and calponin homology domains-containing protein 1	1	1	0	0	0	0	0	0	0	1	0	0	0	0	0	0	0	0	0	0	0	1	0	0	0	0	1.3	1.3	0	0	0	0	0	0	0	1.3	0	0	0	0	121.87	-2	0	0	0	0	0	0
Q9UQ80	Proliferation-associated protein 2G4	1	1	0	0	0	1	0	1	1	1	1	0	0	0	0	0	0	1	0	1	1	1	1	0	0	0	4.1	4.1	0	0	0	4.1	0	4.1	4.1	4.1	4.1	0	0	0	43.786	-2	0	0	0	0	0	0
Q9Y485	DmX-like protein 1	1	1	1	0	0	0	0	0	0	0	0	0	0	0	1	0	0	0	0	0	0	0	0	0	0	0	0.7	0.7	0.7	0	0	0	0	0	0	0	0	0	0	0	337.83	-2	0	0	0	0	0	0
[truncated: 22 more columns]

## Sheet: peptides
Proteins	Sequence	Length	Missed cleavages	Mass	Start position	End position	Charges	PEP	Score	Experiment 01	Experiment 02	Experiment 03	Experiment 04	Experiment 05	Experiment 06	Experiment 07	Experiment 08	Experiment 09	Experiment 10	Experiment 11	Experiment 12	Intensity	Intensity 01	Intensity 02	Intensity 03	Intensity 04	Intensity 05	Intensity 06	Intensity 07	Intensity 08	Intensity 09	Intensity 10	Intensity 11	Intensity 12
A0A075B6K0	DSERPSGIPER	11	1	1241.6	69	79	2	0.0075064	97.734											1		7314200	0	0	0	0	0	0	0	0	0	0	7314200	0
A0A075B6K4	RPSGIPER	8	1	910.498	72	79	2	0.0073228	99.139	1	1	1	1	1	1	1	1	1	1	1	1	271710000	2982700	19745000	6461600	0	6959600	75416000	21621000	29399000	55379000	12748000	22563000	18439000
A0A075B6K5	FSGSNSGNTATLTISR	16	0	1611.79	80	95	2	1.15e-18	217.09		1		1	1	1		1		1	1		211380000	0	27806000	0	9274900	10502000	72333000	0	26639000	0	17849000	46977000	0
A0A075B6S5	LLIYAASTLQSGVPSR	16	0	1674.93	66	81	2	4.52e-18	201.46						1		1		1	1		72907000	0	0	0	0	0	17005000	0	15909000	0	15953000	24039000	0
A0A075B6S6	FSGSGSGTDFTLK	13	0	1302.61	87	99	2	3.6396e-08	179.57	1	1	1	1	1	1		1		1			673640000	9263400	95739000	29517000	44390000	113700000	142680000	0	98520000	0	139840000	0	0
A0A075B759	IIPGFMCQGGDFTR	14	0	1597.74	56	69	2	1.5577e-08	162.38	1		2	3	2	2	1	2	3	3	2	2	2219800000	24052000	0	58790000	100800000	113930000	226760000	161500000	169160000	859920000	151380000	163650000	189820000
A0A087WSY4	LSSVTAADTAVYYCAR	16	0	1746.82	101	116	2	2.6719e-06	135.66				1				1			1		44173000	0	0	0	0	0	0	0	9408500	0	0	34765000	0
A0A087WSY6	ATGIPAR	7	0	684.392	75	81	2	0.017242	107.74						1			1		1	1	54799000	0	0	0	0	0	21712000	0	0	14334000	0	9749500	9004300
A0A087WW87	ASGVPDRFSGSGSGTDFTLK	20	1	1984.95	80	99	2;3	2.2138e-10	155.22										1	1	2	181880000	0	0	0	0	0	0	0	0	0	37497000	72704000	71681000
A0A0A0MRZ8	LLIYDASNR	9	0	1063.57	66	74	2	0.00079564	145.34		1		1	1	1	1	1		1	1	1	632300000	0	41946000	0	45542000	37901000	125250000	48772000	61417000	0	80573000	83872000	107030000
A0A0B4J1V6	GLEWVGR	7	0	815.429	63	69	2	0.017666	106.76					1				1	1	1	1	161060000	0	0	0	0	0	0	0	0	79909000	18687000	37218000	25241000
A0A0B4J1X8	NSLYLQMNSLR	11	0	1337.68	96	106	2	2.9946e-06	179.8		1	1	1	1	2			2	2	1		408350000	0	36822000	8858600	19402000	55262000	53657000	0	0	105180000	56206000	72968000	0
A0A0C4DH43	ALEWLAR	7	0	857.476	46	52	2	0.0098532	132.94					1					1			14554000	0	0	0	0	6302000	0	0	0	0	8251900	0	0
A0A0C4DH55	LLIYGASTR	9	0	992.565	66	74	2	0.00071597	168.23	1	1	1	1	1	1	1	1	1	1	1	1	1140200000	3035300	56095000	9411800	44383000	50608000	112970000	57884000	83631000	342380000	42712000	231330000	105800000
A0A0C4DH72	LLIYAASSLQSGVPSR	16	0	1660.91	68	83	2	2.0546e-18	212.89										1	1		37125000	0	0	0	0	0	0	0	0	0	14719000	22406000	0
A0A1B0GUS4	IYHPNIDEK	9	0	1127.56	74	82	2	0.0032063	109.11		1						1		1			20403000	0	13552000	0	0	0	0	0	4548500	0	2302700	0	0
A6NCN2	ATAENEFVALKK	12	1	1319.71	207	218	2	0.0001125	123.75								1					52603000	0	0	0	0	0	0	0	52603000	0	0	0	0
A6NCN2	LTAEVENAK	9	0	973.508	337	345	2	0.0019564	119.27								1					21284000	0	0	0	0	0	0	0	21284000	0	0	0	0
A6NCN2	SRAEAESWYR	10	1	1253.58	294	303	2	0.0002463	171.85								1					32025000	0	0	0	0	0	0	0	32025000	0	0	0	0
A6NCN2	KYEEEVALR	9	1	1135.59	198	206	2	0.0033098	109.71								1					14788000	0	0	0	0	0	0	0	14788000	0	0	0	0
A6NCN2	LYEEEIR	7	0	950.471	247	253	2	0.052883	68.422								1					0	0	0	0	0	0	0	0	0	0	0	0	0
A6NIZ1	KTPVPGK	7	1	725.444	168	174	2	0.049494	75.213									1				11468000	0	0	0	0	0	0	0	0	11468000	0	0	0
A6NIZ1	QWNNCAFLESSAK	13	0	1553.69	137	149	2	0.0040492	94.616		1											43821000	0	43821000	0	0	0	0	0	0	0	0	0	0
A6NIZ1	VKDTDDVPMILVGNK	15	1	1642.86	103	117	2;3	1.0408e-10	184.03	1	2	1	2	2	2	1	2	2		2	2	1847800000	25580000	112000000	21174000	65020000	61545000	227580000	45429000	141820000	806120000	0	142700000	198810000
B9A064	VTVLGQPK	8	0	840.507	107	114	1;2	0.0041242	143.37	1	1	1	1	1	2			1	1	1		142590000	0	12175000	2795700	5207100	8819700	23364000	0	0	54541000	16873000	18817000	0
O14556	LTGMAFR	7	0	794.411	228	234	2	0.0095893	154.29		1	1	1	1	1	1	1	1	1	1	1	1884600000	0	47966000	15919000	26200000	96455000	137480000	94184000	79451000	1101900000	56831000	104490000	123740000
O14604	KTETQEK	7	1	862.44	20	26	2	0.019721	104.45									1			1	45365000	0	0	0	0	0	0	0	0	35115000	0	0	10250000
O14604	LKKTETQEK	9	2	1103.62	18	26	2	0.012655	151.97							1						9017000	0	0	0	0	0	0	9017000	0	0	0	0	0
O14950	ELLTTMGDRFTDEEVDELYR	20	1	2431.12	124	143	2;3	1.5522e-53	327.97		1	1	1	1	2	2	2	2	1	2	2	1463500000	0	35614000	14188000	24347000	25838000	154840000	169860000	202590000	370850000	64608000	165800000	234970000
O14950	ELLTTMGDRFTDEEVDELYREAPIDK	26	2	3084.46	124	149	4	0.00016008	92.833											1		27261000	0	0	0	0	0	0	0	0	0	0	27261000	0
O14950	FTDEEVDELYR	11	0	1414.63	133	143	2	2.6765e-10	248.81		1	1	1	1	1		1	1				418300000	0	79173000	19760000	31158000	42475000	80899000	0	42107000	122730000	0	0	0
O14950	KGNFNYIEFTR	11	1	1387.69	150	160	2;3	9.2504e-08	232.41	1	1	1	1	2	1	1	1	1			1	576430000	21106000	20205000	29166000	6928200	40954000	85571000	154520000	54214000	122450000	0	0	41319000
O15270	LSGATIR	7	0	716.418	264	270	2	0.0096017	160.69		1		1		2	1	1	2	1	1		2059100000	0	12740000	0	4257000	0	587890000	17733000	26557000	1387800000	5839800	16239000	0
O43707	AIMTYVSSFYHAFSGAQK	18	0	2006.96	237	254	2;3	2.1732e-19	207.27		1	1	2	2	4	2	4	2	3	3	3	1615900000	0	35398000	6957000	39205000	30447000	237760000	55362000	593690000	0	314800000	148850000	153430000
O43707	ALDFIASK	8	0	863.475	96	103	2	0.015155	94.114										1	1	1	135660000	0	0	0	0	0	0	0	0	0	28450000	61708000	45500000
O43707	ASIHEAWTDGK	11	0	1213.57	403	413	2;3	1.6211e-05	167.69	1	1		1		1	2	2	1	1		1	594010000	14036000	42059000	0	13247000	0	162410000	54216000	63359000	221290000	4971600	0	18428000
O43707	LASDLLEWIR	10	0	1214.67	282	291	2	4.4414e-06	234.35			1	1	1	1	1	1	1	1	1	1	4019900000	0	0	8358300	53377000	41338000	393410000	133800000	659850000	1802100000	381210000	231610000	314950000
O43707	LASDLLEWIRR	11	1	1370.77	282	292	2;3	8.7471e-07	199.46						2	1	1	2	2	2	2	510510000	0	0	0	0	0	19948000	17343000	14139000	57385000	109140000	108880000	183680000
O43707	LDHLAEK	7	0	824.439	392	398	2	0.022155	98.523	1	1				1			1	1	1		249170000	4571600	17481000	0	0	0	59366000	0	0	136120000	16007000	15625000	0
O43707	LERLDHLAEK	10	1	1222.67	389	398	3	0.0071382	77.062											1		4920700	0	0	0	0	0	0	0	0	0	0	4920700	0
O43707	TINEVENQILTR	12	0	1428.76	727	738	2	3.3184e-11	224.02	1	1		1	1	2	1	3	3	2	3	2	2318400000	21142000	80611000	0	41411000	55134000	121810000	116770000	260110000	852390000	135080000	262940000	370980000
O43707	VGWEQLLTTIAR	12	0	1385.77	715	726	2	2.5909e-11	230.66		1	1	1	1	1	2	2	2	1	2	2	3281300000	0	12235000	6288700	27886000	11593000	213370000	114890000	498730000	1324400000	0	554200000	517650000
O60361	DRPFFPGLVK	10	1	1174.65	57	66	2	0.002664	116.3		1	1			1				1			224390000	0	29664000	24312000	0	0	116400000	0	0	0	54017000	0	0
O60361	NIIHGSDSVK	10	0	1068.56	115	124	2	0.0011502	117.53	1	1	1	1		1	1	1	1	1			224610000	4805300	20846000	8220700	11841000	0	43642000	26296000	13920000	87905000	7140800	0	0
O75369	AGGPGLER	8	0	755.393	2243	2250	2	0.0063767	116.88							1		1			1	54076000	0	0	0	0	0	0	10846000	0	36502000	0	0	6727500
O76014	TIEELQQK	8	0	987.524	109	116	2	0.0078226	110.14								1					20898000	0	0	0	0	0	0	0	20898000	0	0	0	0
O95568	LVLSSEK	7	0	774.449	67	73	2	0.0099852	124.89						1		1	1	1			113240000	0	0	0	0	0	29903000	0	4582400	66156000	12596000	0	0
P00338	VIGSGCNLDSAR	12	0	1247.59	159	170	2	1.9999e-06	166.19			1			2							60984000	0	0	7098400	0	0	53886000	0	0	0	0	0	0
P00734	DGKYGFYTHVFR	12	1	1488.71	600	611	3	1.8803e-06	154.28										1	1		47582000	0	0	0	0	0	0	0	0	0	11783000	35799000	0
P00734	GDACEGDSGGPFVMK	15	0	1525.62	564	578	2	0.00027028	110.86		1			1	1			1	1			134260000	0	8439500	0	0	15233000	21297000	0	0	76703000	12590000	0	0
P00734	KSPQELLCGASLISDR	16	1	1772.91	387	402	2;3	3.0376e-23	234.9	1				2			2	2	2	2	1	731930000	15549000	0	0	0	39244000	0	0	89961000	293440000	102860000	112170000	78705000
P00734	RGDACEGDSGGPFVMK	16	1	1681.72	563	578	3	0.0051842	72.433					1	1			1		1		143770000	0	0	0	0	9257900	24211000	0	0	99764000	0	10539000	0
P00734	SGIECQLWR	9	0	1147.54	126	134	2	0.018567	83.265		1											33072000	0	33072000	0	0	0	0	0	0	0	0	0	0
P00734	SPQELLCGASLISDR	15	0	1644.81	388	402	2;3	2.4777e-14	208.27	1	1	2	1	4	3	3	3	4	3	3	3	3622400000	0	96731000	53181000	0	233220000	181040000	612990000	583580000	556870000	412370000	503350000	389050000
P00734	WVLTAAHCLLYPPWDK	16	0	1968.99	403	418	2;3	4.246e-09	157.56				1	2	2	2	2	2	2		2	2027300000	0	0	0	6503000	32967000	251850000	76071000	297550000	717110000	500450000	0	144760000
P00734	WYQMGIVSWGEGCDR	15	0	1842.78	585	599	2	6.6813e-15	218.62					1				1			1	275520000	0	0	0	0	16179000	0	0	0	179960000	0	0	79379000
P00734	WYQMGIVSWGEGCDRDGK	18	1	2142.93	585	602	2;3	6.2056e-24	228.38			1		1	2	2	2	2	2	1	2	1137100000	0	0	8255000	0	17272000	153940000	140330000	125690000	415560000	82623000	83589000	109840000
P00734	YGFYTHVFR	9	0	1188.57	603	611	2;3	0.00068725	191.63	1	2	2	1	2	1		1	2		2	2	4165900000	54989000	129400000	78208000	20663000	66573000	125850000	0	136360000	2914900000	0	523740000	115230000
P01593	LLIYDASNLETGVPSR	16	0	1746.92	68	83	2	3.1358e-18	207.88						1	1	1			1	1	142210000	0	0	0	0	0	22788000	14584000	25690000	0	0	59002000	20141000
P01602	ASSLESGVPSR	11	0	1088.55	51	61	2	0.0010384	112.75		1						1		1	1	1	44915000	0	9115300	0	0	0	0	0	4794400	0	4040900	19280000	7684100
P01699	LLIYSNNQRPSGVPDR	16	1	1827.96	66	81	3	0.0061322	72.175									1				51736000	0	0	0	0	0	0	0	0	51736000	0	0	0
P01764	NTLYLQMNSLR	11	0	1351.69	96	106	2	2.936e-06	180.67	1	2	2	2	1	1		1	2	3	2	2	825600000	10221000	60399000	12127000	29290000	53206000	88458000	0	65767000	103600000	79528000	128590000	194420000
P01824	VTISVDTSK	9	0	948.513	86	94	2	0.002495	114.89		1		1	1						1	1	75206000	0	19474000	0	11551000	15017000	0	0	0	0	0	16571000	12594000
P01859	SRWQQGNVFSCSVMHEALHNHYTQK	25	1	3043.39	298	322	3;4;5;6	3.4426e-24	218.86	1				2	3	5	6	3	4	9	7	4017700000	17845000	0	0	0	50188000	193480000	461630000	404190000	507510000	459530000	1119600000	803680000
P01859	WQQGNVFSCSVMHEALHNHYTQK	23	0	2800.26	300	322	2;3;4;5	2.9574e-32	228.15	2	4	7	11	8	9	5	11	10	10	9	8	13271000000	51151000	1327600000	165530000	774900000	352980000	1185400000	175570000	2128100000	3499100000	723140000	2061700000	825360000
P01859	EPQVYTLPPSR	11	0	1285.67	228	238	2	0.0018002	103.55		1	1	1	1			1	2				144180000	0	32867000	9064600	9119300	13628000	0	0	0	79499000	0	0	0
P01859	EPQVYTLPPSREEMTK	16	1	1903.93	275	290	2;3	2.969e-24	246.3	3	2	2	1	2	3	2	2	2	2	4	1	2304300000	40597000	176430000	34501000	39480000	116630000	360610000	81588000	126730000	877710000	144000000	254070000	51921000
P01859	GQPREPQVYTLPPSREEMTK	20	2	2342.17	271	290	4	0.037839	43.37										1			13752000	0	0	0	0	0	0	0	0	0	13752000	0	0
P01861	GFYPSDIAVEWESNGQPENNYK	22	0	2543.12	254	275	2;3	1.4665e-42	266.89	2	2	4	5	5	5	4	5	5	5	7	5	3098500000	31372000	24591000	72022000	136790000	110230000	332910000	176140000	346260000	633270000	231780000	606360000	396790000
P01861	STSESTAALGCLVK	14	0	1422.7	17	30	2	1.8127e-08	160.53	1	2	1	1	1	1	1	1	1	3	1	1	5927400000	120330000	399700000	184490000	134370000	377010000	955010000	188920000	407350000	1257800000	621030000	852660000	428750000
P01861	DTLMISR	7	0	834.427	132	138	1;2	0.0063921	190.49	1	2	2	2	2	3	2	2	2	2	2	2	8358900000	15332000	274270000	84774000	177380000	174290000	4038700000	397110000	290310000	1694000000	369740000	466190000	376830000
P01861	NQVSLTCLVK	10	0	1160.62	244	253	2	0.00045672	130.27	1	1	3	2	5	5	3	6	2	2	4	4	19121000000	159800000	1341100000	10061000	1321600000	1315000000	1851200000	857400000	1672000000	3779300000	2631300000	1796200000	2386100000
P01861	VVSVLTVLHQDWLNGK	16	0	1807	185	200	2;3;4	3.188e-45	335.73		7	5	6	6	10	7	8	9	6	8	6	38414000000	0	644760000	164370000	1224700000	607110000	2907800000	1951200000	4005400000	8680000000	8520100000	5203300000	4505600000
P01861	VVSVLTVLHQDWLNGKEYK	19	1	2227.2	185	203	2;3;4	1.6149e-45	305.23		2	1	1	2	2	6	6	4	10	10	7	5437400000	0	0	0	0	0	62192000	292410000	247220000	105710000	1457000000	1422200000	1850800000
P01861	GPSVFPLAPCSR	12	0	1286.64	5	16	2	9.5448e-08	180.8	2	1	2	1	2	1	2	2	2	2	2	2	9003900000	100340000	329080000	237750000	275990000	741310000	962440000	386690000	651800000	2369400000	1001200000	1285300000	662570000
P01877	SAVQGPPER	9	0	939.477	169	177	2	0.00091372	140.5		1			1	1	1	1	1	1	1	1	209560000	0	17644000	0	0	3742500	31669000	22609000	16768000	77854000	10619000	16808000	11850000
P01877	SGNTFRPEVHLLPPPSEELALNELVTLTCLAR	32	1	3572.87	222	253	3;4;5	5.7299e-08	114		2				1		3	1		2		1336000000	0	103300000	0	0	0	99121000	0	555090000	243350000	0	335190000	0
P01877	SVTCHVK	7	0	829.412	82	88	2	0.02322	97.473								1	1				94730000	0	0	0	0	0	0	0	37836000	56894000	0	0	0
P01877	VAAEDWK	7	0	817.397	300	306	2	0.012825	118.01					1	1	1	1	1	1	1	1	191560000	0	0	0	0	6182300	24108000	17635000	9972100	69766000	21817000	25200000	16880000
P01877	WLQGSQELPR	10	0	1212.63	264	273	2	0.00044578	131.06	1	1	2	2	2	2	1	1	4	3	2	1	2479700000	8575200	308970000	40892000	83456000	85060000	0	0	0	1140000000	362790000	449890000	0
P01877	WLQGSQELPREK	12	1	1469.76	264	275	2;3	9.6999e-05	130.98							1			1	3	2	136200000	0	0	0	0	0	0	11253000	0	0	17213000	71728000	36005000
P01877	YLTWASR	7	0	895.455	276	282	2	1.5369e-10	174.64		1	1		1	1	1	1	2	1	1	1	1088600000	0	70235000	8672600	0	45877000	119250000	0	78182000	456390000	113890000	132350000	63729000
P01880	VPAPPSPQPATYTCVVSHEDSR	22	0	2394.13	471	492	3	0.0080436	63.125									1				48501000	0	0	0	0	0	0	0	0	48501000	0	0	0
P01880	VPTGGVEEGLLER	13	0	1354.71	339	351	2	3.2733e-05	125.72			1			1		1	1			1	233750000	0	0	17405000	0	0	24822000	0	7868400	116530000	0	0	67126000
P02008	VDPVNFK	7	0	817.433	94	100	2	0.016399	109.7	1	1			1	1		1	1	1	1	1	467250000	12093000	11828000	0	0	5891700	37893000	0	6770100	308640000	0	63802000	20334000
P02533	ADLEMQIESLKEELAYLKK	19	2	2250.18	233	251	3	0.00095186	81.854										1			33308000	0	0	0	0	0	0	0	0	0	33308000	0	0
P02533	DAEEWFFTK	9	0	1171.52	301	309	2	0.0034648	107.01										1			9668700	0	0	0	0	0	0	0	0	0	9668700	0	0
P02538	AQYEEIAQR	9	0	1106.54	354	362	2	0.0009529	138.9			1				1			1	1		41170000	0	0	3024000	0	0	0	18893000	0	0	6149100	13104000	0
P02585	ELGTVMR	7	0	804.416	32	38	1;2	0.018806	104.11	1	1				1				1	1		91588000	3501100	27362000	0	0	0	32670000	0	0	0	14092000	13964000	0
P04222	THVTHHPVSDHEATLR	16	0	1835.9	211	226	2;3	0.029282	68.069				2									5083200	0	0	0	5083200	0	0	0	0	0	0	0	0
P04259	YEELQITAGR	10	0	1178.59	377	386	2	5.3187e-05	209.58	1	1	1	1	1		1	1		2	1	1	496590000	14309000	61411000	23959000	30093000	72415000	0	23228000	42026000	0	104250000	75574000	49325000
P04350	IMNTFSVVPSPK	12	0	1318.7	163	174	2	2.1883e-05	141.93	1	1	1	1	1	1	1	1	1	1	1	1	1152700000	7115200	35352000	15881000	19250000	15829000	130510000	80540000	119740000	523370000	26295000	60485000	118370000
P04350	ISEQFTAMFR	10	0	1228.59	381	390	2	6.7848e-05	205.36						1		2	1		1	1	351780000	0	0	0	0	0	49919000	0	44900000	195640000	0	24489000	36838000
P04350	LTTPTYGDLNHLVSATMSGVTTCLR	25	0	2707.33	217	241	3;4	5.0599e-11	152.13		1		1	1	2		2	3	2	1	2	596770000	0	17244000	0	13570000	7328300	53750000	0	71324000	219730000	68500000	61300000	84029000
P04350	SGPFGQIFRPDNFVFGQSGAGNNWAK	26	1	2797.34	78	103	3	1.0086e-11	167.51				1		1		2	3			1	315580000	0	0	0	13292000	0	29519000	0	43757000	187390000	0	0	41626000
P04350	YLTVAAVFR	9	0	1038.59	310	318	2	0.00072019	155.51								1					50224000	0	0	0	0	0	0	0	50224000	0	0	0	0
P04350	ALTVPELTQQMFDAK	15	0	1690.86	283	297	2	8.0213e-06	129.82						1			1				127800000	0	0	0	0	0	29670000	0	0	98134000	0	0	0
P04350	FWEVISDEHGIDPTGTYHGDSDLQLER	27	0	3115.42	20	46	3;4	3.4441e-08	141.5								2	2				393410000	0	0	0	0	0	0	0	82689000	310720000	0	0	0
P04908	VTIAQGGVLPNIQAVLLPK	19	0	1930.16	101	119	2	0.035729	62.338				1									9197800	0	0	0	9197800	0	0	0	0	0	0	0	0
P05062	VLAAVYK	7	0	762.464	209	215	2	0.035548	85.306		1	1	1	1	1	1	1	1	1	1	1	396440000	0	34117000	4324200	12727000	14607000	46466000	21575000	7031400	218160000	9079800	11618000	16731000
P06737	NLAENISR	8	0	915.477	271	278	2	0.033384	75.043												1	8202400	0	0	0	0	0	0	0	0	0	0	0	8202400
P06737	VLYPNDNFFEGK	12	0	1441.69	279	290	2	0.00071144	112.75						1		1	1		1		160330000	0	0	0	0	0	22536000	0	19621000	99739000	0	18433000	0
P06753	SVAKLEK	7	1	773.465	246	252	2	0.064983	78.324						1							0	0	0	0	0	0	0	0	0	0	0	0	0
P07205	FHVEEEGK	8	0	973.451	124	131	2	0.0097193	101.28									1				22184000	0	0	0	0	0	0	0	0	22184000	0	0	0
P07205	LGDVYVNDAFGTAHR	15	0	1633.78	157	171	2;3	6.0685e-09	150.22	1	2	1	2	1	2		1	1	1		1	828630000	7435300	45608000	11136000	46420000	34666000	135070000	0	26713000	424430000	34318000	0	62846000
P07205	SLLGKDVLFLK	11	1	1231.75	87	97	2	0.0099818	96.015										1			49576000	0	0	0	0	0	0	0	0	0	49576000	0	0
P07205	VDFNVPMK	8	0	948.474	23	30	2	0.0018398	127.84		1		1	1	1	1	1	1		1	1	213640000	0	10411000	0	13117000	5912900	27505000	0	7520400	64244000	0	10541000	74384000
P07205	VSHVSTGGGASLELLEGK	18	0	1739.91	389	406	2;3	6.3412e-16	197.19	1			1	1			1	1	2	1	2	499800000	14152000	0	0	14419000	19125000	0	0	34074000	165120000	141610000	51640000	59653000
P07585	ELHLDNNK	8	0	981.488	281	288	2	0.0060486	95.541		1											0	0	0	0	0	0	0	0	0	0	0	0	0
P07947	GSLLDFLK	8	0	891.507	347	354	1;2	0.027766	85.212									2	1			97507000	0	0	0	0	0	0	0	0	97507000	0	0	0
P07996	AEKGFLLLASLR	12	1	1316.78	84	95	2;3	0.00031614	110.31							1		1	1	1	1	173110000	0	0	0	0	0	0	19478000	0	78110000	27445000	25275000	22802000
P07996	AGTLDLSLTVQGK	13	0	1301.72	125	137	1;2;3	9.5041e-07	163.64	7	13	4	15	21	9	5	12	22	6	12	26	9761500000	39686000	281910000	77686000	243170000	437750000	535790000	478420000	695530000	3118400000	342520000	1985600000	1525000000
P07996	AQGYSGLSVK	10	0	1008.52	1055	1064	2	0.00052994	124.98	3		1	2	2	2	1	3	2	2	2	2	20217000000	292670000	0	0	5703100	4496500	3086100000	0	1248300000	11123000000	562850000	1713700000	2180200000
P07996	AQLYIDCEK	9	0	1138.53	165	173	1;2	0.00071597	167.9	2	1	1	2	2	2	2	2	2	2	2	3	8350400000	97641000	876450000	102440000	193730000	617380000	1283500000	542760000	735670000	2671300000	96411000	365360000	767730000
P07996	CDNCPYNHNPDQADTDNNGEGDACAADIDGDGILNER	37	0	4091.58	774	810	3	0.00011363	72.879		1											36163000	0	36163000	0	0	0	0	0	0	0	0	0	0
P07996	CEGSSVQTR	9	0	1022.45	413	421	2	0.00097235	138.1								1	1		1		99028000	0	0	0	0	0	0	0	0	90254000	0	8774700	0
P07996	CENTDPGYNCLPCPPR	16	0	1948.79	608	623	2;3	1.5835e-18	215.08	1	1		1		2	2	3	2	1	1	2	70550000	0	70550000	0	0	0	0	0	0	0	0	0	0
P07996	CNYLGHYSDPMYR	13	0	1674.69	663	675	2;3	1.1564e-10	219.33	1	2	3	4	3	5	5	5	6	3	5	7	3393400000	12052000	421890000	0	0	6558800	385130000	236320000	254530000	1424100000	67321000	261120000	324350000
P07996	DLASIAR	7	0	744.413	190	196	2	0.0097662	138.25	1	1	2	2	2	1	1	2	2	1	2	2	12120000000	14685000	182070000	43072000	137810000	294720000	1412900000	1089000000	562880000	6364800000	271550000	623810000	1122300000
P07996	DLQAICGISCDELSSMVLELR	21	0	2408.14	265	285	2;3	8.9099e-50	273.38		4	4	6	4	6	5	4	6	4	8	5	10686000000	0	261540000	331350000	429390000	169570000	1637800000	539320000	40819000	2954600000	421840000	2799000000	1100200000
P07996	DNCPFHYNPAQYDYDRDDVGDR	22	1	2731.1	752	773	3;4	4.8807e-24	215.79								3	2		1		425250000	0	0	0	0	0	0	0	104530000	298120000	0	22594000	0
P07996	DNCPNLPNSGQEDYDK	16	0	1864.75	716	731	2	1.2063e-18	216.83	1						1	2	1		1	1	198910000	6892300	0	0	0	0	0	22066000	44407000	68092000	0	18668000	38782000
P07996	DSDGDGRGDACK	12	1	1251.48	920	931	2	0.012613	93.058								1	1				9835700	0	0	0	0	0	0	0	1737900	8097800	0	0	0
P07996	DTDMDGVGDQCDNCPLEHNPDQLDSDSDR	29	0	3319.26	823	851	3	3.0573e-44	265.22	2	1	1			1	1	3	2	1	3	3	1448900000	42644000	230120000	24522000	0	0	72689000	0	311690000	448120000	26461000	210270000	82419000
P07996	ELANELR	7	0	843.445	307	313	2	0.0095975	164.89	1	1	1	1	1	1	1	1	1	1		1	7567400000	42452000	330430000	32105000	125900000	341880000	1117800000	331220000	353660000	4240300000	126150000	0	525480000
P07996	ELANELRRPPLCYHNGVQYR	20	2	2484.24	307	326	4	1.6913e-07	135.09											1	2	100650000	0	0	0	0	0	0	0	0	0	0	37748000	62906000
P07996	EVPDACFNHNGEHR	14	0	1680.71	594	607	2;3	6.8666e-06	131.37	3	4		2	1	3	2	2	2		2	2	365890000	15476000	42365000	0	7551600	4609000	95654000	27766000	30402000	99006000	0	20350000	22706000
P07996	FQDLVDAVR	9	0	1061.55	75	83	2	0.00071343	173.23	1	1	1	2	2	1	1	1	1	1	1	1	12795000000	57441000	348300000	80761000	289620000	628610000	1136400000	399570000	1371700000	6863100000	117400000	589940000	912360000
P07996	FQDLVDAVRAEK	12	1	1389.73	75	86	3	0.001502	96.067											1	1	49731000	0	0	0	0	0	0	0	0	0	0	12663000	37067000
P07996	FQMIPLDPK	9	0	1087.57	960	968	1;2	0.0015578	122.52	3	2	2	2	3	2	2	3	4	2	3	2	59833000000	244800000	781850000	194320000	915590000	1132200000	5429500000	3878400000	5054300000	26804000000	2235500000	6328600000	6834900000
P07996	FVFGTTPEDILR	12	0	1393.72	217	228	2;3	4.2506e-06	157.34	5	3	4	6	9	7	6	14	8	9	13	15	203390000000	1263200000	4634400000	2896800000	6693200000	8496000000	18091000000	12634000000	23699000000	61086000000	13178000000	21304000000	29417000000
P07996	FVFGTTPEDILRNK	14	1	1635.86	217	230	2	0.011116	107.83									1				0	0	0	0	0	0	0	0	0	0	0	0	0
P07996	GFLLLASLR	9	0	988.607	87	95	1;2;3	2.4153e-19	216.01	2	4	5	7	12	11	11	14	16	12	11	12	37672000000	172970000	233850000	507480000	731460000	1556000000	2248000000	1508400000	3297400000	12096000000	5449600000	3813800000	6057200000
P07996	GGVNDNFQGVLQNVR	15	0	1615.81	202	216	2;3	6.3235e-35	259.08	8	2	5	10	12	12	10	16	10	6	12	19	55298000000	813880000	2298700000	25514000	1337100000	2419000000	3448800000	4364600000	5310400000	15148000000	2206700000	6596100000	11328000000
P07996	GPDPSSPAFR	10	0	1029.49	51	60	2;3	8.5915e-06	222.55	2	1	1	2	2	2	1	2	2	1	3	2	23288000000	283720000	704020000	170200000	429590000	785150000	2273800000	2542800000	1554100000	9814800000	340790000	1828300000	2560900000
P07996	GRSCDSLNNR	10	1	1177.53	403	412	2	0.00034408	158.79										1	1	1	107170000	0	0	0	0	0	0	0	0	0	1727200	64767000	40676000
P07996	GTSQNDPNWVVR	12	0	1371.65	969	980	2;3	2.8444e-10	209.39	4	1	3	5	4	5	5	5	7	4	5	4	26352000000	361640000	762120000	123090000	375370000	108240000	2873700000	1387500000	2004400000	11381000000	1007700000	1519000000	4448900000
P07996	HIGWKDFTAYR	11	1	1392.69	1099	1109	2;3	2.0099e-05	163.16						1	2	1	1	2	2	1	1001100000	0	0	0	0	0	39640000	83200000	43954000	225610000	71779000	345320000	191560000
P07996	IAKGGVNDNFQGVLQNVR	18	1	1928.02	199	216	3	2.3572e-06	122.08										1	1	1	125950000	0	0	0	0	0	0	0	0	0	21331000	41416000	63207000
P07996	IGDTCDNNQDIDEDGHQNNLDNCPYVPNANQADHDK	36	0	4124.67	852	887	3;4	1.5241e-12	126.91		2				1		1	2		1		898740000	0	286720000	0	0	0	47795000	0	107780000	396600000	0	59834000	0
P07996	IMADSGPIYDK	11	0	1208.57	1131	1141	2;3	8.1891e-05	145.46	3	1	1	2	1	2	1	2	3	2	2	2	26379000000	302250000	870020000	12910000	624350000	926780000	2369300000	0	3423300000	12187000000	528400000	4968300000	166530000
P07996	IMADSGPIYDKTYAGGR	17	1	1813.87	1131	1147	3	5.1239e-05	101.15											1	1	50351000	0	0	0	0	0	0	0	0	0	0	18922000	31429000
P07996	IPDDRDNCPFHYNPAQYDYDRDDVGDR	27	2	3327.39	747	773	3;4;5	5.801e-43	247.64		2		2	1	2		5	6	1	2	1	4359500000	0	67091000	0	24795000	43826000	402600000	0	418390000	3031200000	21597000	185870000	164110000
P07996	IPESGGDNSVFDIFELTGAAR	21	0	2194.05	21	41	2;3	5.4505e-73	356.87	1	1	2	4	4	3	3	7	7	3	5	4	9047800000	19754000	549040000	354240000	644180000	714390000	873610000	456800000	1323900000	1553600000	448570000	1135500000	974120000
P07996	IPESGGDNSVFDIFELTGAARK	22	1	2322.15	21	42	3	5.4282e-11	149.72							1				1	1	407460000	0	0	0	0	0	0	34448000	0	0	0	112270000	260740000
P07996	KDNCPNLPNSGQEDYDK	17	1	1992.85	715	731	2;3	2.8525e-23	225.21		2				2		2	4		1	3	350050000	0	32695000	0	0	0	53704000	0	20101000	190890000	0	18859000	33801000
P07996	KIMADSGPIYDK	12	1	1336.67	1130	1141	2;3	1.8919e-09	197.73	2	2	2	4	4	4	2	4	6	2	4	5	18162000000	197420000	717070000	147120000	465020000	531770000	2760800000	1125300000	1068700000	7287600000	300650000	1375000000	2185800000
P07996	KIMADSGPIYDKTYAGGR	18	2	1941.96	1130	1147	3	0.014646	64.298												1	13448000	0	0	0	0	0	0	0	0	0	0	0	13448000
P07996	KVTEENK	7	1	846.445	300	306	2	0.012355	120.65						1		1	1			1	768510000	0	0	0	0	0	106870000	0	74190000	532430000	0	0	55016000
P07996	KVTEENKELANELR	14	2	1671.88	300	313	2;3;4	5.5139e-37	323.44	9	4	4	6	5	6	10	9	12	8	10	11	47150000000	1147000000	2220900000	0	2080500000	1074400000	7831400000	6669400000	741510000	17070000000	1134900000	5303500000	1877200000
P07996	LCNNPTPQFGGK	12	0	1331.63	518	529	2	2.8425e-06	162.88	4	2	2	3	2	5	2	4	8	2	4	6	22137000000	386430000	1308900000	296340000	567880000	428690000	3099300000	1720300000	1541900000	7539900000	255750000	2097200000	2894300000
P07996	LCNSPSPQMNGK	12	0	1331.6	461	472	2	1.9474e-05	143.04								1	1				49956000	0	0	0	0	0	0	0	5755600	44200000	0	0	0
P07996	LVKGPDPSSPAFR	13	1	1369.74	48	60	2;3	2.0106e-06	163.66	1				1		2		1	2	2	2	1971500000	29178000	0	0	0	0	0	461410000	0	113950000	69052000	536440000	761500000
P07996	LVPNPDQK	8	0	909.492	912	919	1;2	0.0045704	129.39	2	1	1	3	3	1	1	3	2		3	3	2432300000	105260000	527980000	47034000	336340000	360710000	0	0	0	0	0	0	1055000000
P07996	LVPNPDQKDSDGDGR	15	1	1611.75	912	926	2;3	0.00011492	121.02	1							1			1	2	79454000	5447300	0	0	0	0	0	0	10094000	0	0	20230000	43684000
P07996	NPCTDGTHDCNK	12	0	1417.54	648	659	2;3	7.9568e-06	164.97	1						1	1	2	1	2	3	249600000	7297500	0	0	0	0	0	0	2556100	13532000	14831000	103380000	108010000
P07996	PRNPCTDGTHDCNK	14	1	1670.69	646	659	2	0.00044666	118.48						1							7216500	0	0	0	0	0	7216500	0	0	0	0	0	0
P07996	QHVVSVEEALLATGQWK	17	0	1893.99	138	154	2;3	4.258e-66	378.62		4			3	6	3	5	5	3	5	7	1621900000	0	412270000	0	0	10268000	228910000	45065000	158010000	322920000	103440000	126690000	214360000
P07996	QVTQSYWDTNPTR	13	0	1594.74	1042	1054	2	1.885e-11	221.5	1	1		1			1	1	3	2	1	4	906250000	0	500560000	0	6120400	0	0	0	0	260300000	9984600	30950000	98325000
P07996	RFQMIPLDPK	10	1	1243.67	959	968	2;3	0.00014206	178.99	3	1	2	3	3	2	5	3	3	4	5	4	19036000000	137940000	1007200000	128960000	554230000	407210000	2509400000	2199400000	1923200000	1166800000	774140000	3290100000	4937800000
P07996	RLVKGPDPSSPAFR	14	2	1525.84	47	60	3	6.1287e-06	126.17							1				1	1	95834000	0	0	0	0	0	0	17912000	0	0	0	32487000	45435000
P07996	RPPLCYHNGVQYR	13	1	1658.81	314	326	2;3;4	6.3933e-42	346.37	10	9	11	15	15	18	17	14	21	13	14	18	29282000000	303070000	158440000	168320000	742810000	404800000	5274900000	2573700000	370190000	15327000000	435720000	329240000	3193600000
P07996	SCDSLNNR	8	0	964.403	405	412	2	0.00027811	229.64	1	1		1		1	1	3	1	2	2	2	5102700000	7145500	7550200	0	8848100	0	655610000	459090000	477930000	2741900000	44134000	273550000	426930000
P07996	SCDSLNNRCEGSSVQTR	17	1	1968.84	405	421	2;3	2.1941e-14	186.85											3	4	246330000	0	0	0	0	0	0	0	0	0	0	125360000	120970000
P07996	SITLFVQEDR	10	0	1206.62	155	164	1;2	2.4236e-08	201.07	5	1	2	5	5	3	3	3	4	3	3	4	18693000000	344720000	418680000	385240000	576300000	1138800000	1042200000	1661900000	1539100000	4334300000	1157000000	2983100000	3111200000
P07996	TCHIQECDK	9	0	1189.49	422	430	2;3	0.00034474	201.21	3	2		2	1	4	2	4	3	2	3	3	6846200000	59495000	147370000	0	47783000	18125000	505150000	704760000	286010000	3887800000	130160000	450520000	609040000
P07996	TCHIQECDKR	10	1	1345.59	422	431	2;3	5.9273e-05	207.88	1	1						3	2	1	3	4	661670000	2897100	3023800	0	0	0	0	0	83326000	414830000	6391300	41680000	109510000
P07996	TIVTTLQDSIR	11	0	1245.69	289	299	2;3	8.7477e-07	211.45	6	3	4	4	5	14	5	12	11	6	8	14	183140000000	663590000	3634000000	1015200000	3326800000	4142300000	19225000000	9531300000	24971000000	54355000000	8036500000	27529000000	26714000000
P07996	TIVTTLQDSIRK	12	1	1373.79	289	300	2;3	1.3418e-10	217.63	4	2	4	4	3	4	4	4	6	4	5	7	36373000000	519190000	685600000	76497000	579970000	1001800000	3783900000	1236400000	2946300000	13862000000	1760600000	4643300000	5276900000
P07996	TKDLQAICGISCDELSSMVLELR	23	1	2637.28	263	285	2;3	1.1995e-41	250.26		1	1		1	1	4	3		4	6	5	893060000	0	8765100	8926000	0	8697200	36550000	21252000	32949000	0	219140000	242910000	313870000
P07996	VTEENKELANELR	13	1	1543.78	301	313	2;3	1.5334e-18	280.17	2	1	1	3	4	2	2	5	5	4	4	3	17084000000	47040000	363440000	74500000	731430000	449300000	2213300000	1323200000	830640000	8359300000	415520000	1199700000	1076700000
P07996	VVMYEGK	7	0	824.41	1123	1129	2	0.029793	90.986	1	1	1	1	1	1	1	1	1	1	1	1	2565900000	11218000	155920000	14015000	51691000	73186000	327050000	143850000	69774000	1329200000	40565000	105780000	243610000
P07996	VVMYEGKK	8	1	952.505	1123	1130	2;3	0.006501	117.93	1	2		2	1	3	1	3	3	2	3	2	7425700000	99797000	397520000	0	133080000	10946000	1612900000	105440000	1033300000	2984900000	163780000	803140000	80816000
P07996	VVMYEGKKIMADSGPIYDK	19	2	2143.07	1123	1141	3	0.00077399	85.42												1	31982000	0	0	0	0	0	0	0	0	0	0	0	31982000
P07996	VVNSTTGPGEHLR	13	0	1365.7	1065	1077	2;3	4.6201e-10	204.5	1		1	1	1	2	2	2	2	2	2	2	0	0	0	0	0	0	0	0	0	0	0	0	0
P08134	HFCPNVPIILVGNKK	15	1	1734.96	105	119	3	0.0015526	86.262				1		1		1	1			1	161400000	0	0	0	14247000	0	10505000	0	17167000	85925000	0	0	33558000
P08134	LVIVGDGACGK	11	0	1087.57	8	18	2	0.048924	64.04											1		5318800	0	0	0	0	0	0	0	0	0	0	5318800	0
P08238	GVVDSEDLPLNISR	14	0	1512.78	387	400	2	7.5841e-14	205.13		1	1	1	1	1	1	1	1	1	1	1	666330000	0	17849000	6351300	25285000	15319000	55427000	33002000	86770000	237110000	36476000	76374000	76371000
P08238	SLTNDWEDHLAVK	13	0	1526.74	315	327	2;3	4.0777e-07	169.58				1		2		2	2			2	458660000	0	0	0	9430000	0	72939000	0	50133000	267040000	0	0	59122000
P08238	ADLINNLGTIAK	12	0	1241.7	101	112	2	0.032992	72.006	1												5321700	5321700	0	0	0	0	0	0	0	0	0	0	0
P08238	VILHLKEDQTEYLEER	16	1	2014.04	186	201	3	5.2316e-14	184								1					20662000	0	0	0	0	0	0	0	20662000	0	0	0	0
P08238	TKPIWTR	7	1	900.518	293	299	2	0.061798	91.626						1			1				142810000	0	0	0	0	0	40838000	0	0	101970000	0	0	0
P08519	YILQGVTSWGLGCAR	15	0	1679.85	772	786	2	1.1122e-08	158.47				1		1							33842000	0	0	0	11429000	0	22414000	0	0	0	0	0	0
P08590	EGNGTVMGAELR	12	0	1232.58	142	153	2	0.00035531	119.22			1			1		1	1		1		248470000	0	0	5190800	0	0	51672000	0	17544000	156750000	0	17310000	0
P08727	MSVEADINGLRR	12	1	1359.69	212	223	2	3.5483e-05	136.57										1			13487000	0	0	0	0	0	0	0	0	0	13487000	0	0
P08727	VLDELTLAR	9	0	1028.59	224	232	2	0.00071005	186.13		1			1		1		1	1	1		288270000	0	9926400	0	0	11772000	0	45122000	0	125360000	31319000	64772000	0
P08727	LASYLDKVR	9	1	1063.6	157	165	2	0.0015474	148.04							1						26999000	0	0	0	0	0	0	26999000	0	0	0	0	0
P08779	VTMQNLNDRLASYLDK	16	1	1879.95	148	163	3	1.5127e-05	122.1										1			28661000	0	0	0	0	0	0	0	0	0	28661000	0	0
P08779	VTMQNLNDR	9	0	1089.52	148	156	2	0.00071343	167.24	1	1	1	1	2	1	1	1	1	1	1	1	819090000	4829000	91454000	20429000	18223000	47338000	105050000	117700000	26115000	220370000	38632000	72491000	56458000
P09104	AAVPSGASTGIYEALELR	18	0	1803.94	33	50	2;3	2.8364e-10	160.69	1	1	1	1	2	1	2	2	2	1	1	1	959290000	9732900	56799000	35152000	36910000	47556000	70538000	50821000	111530000	398720000	36406000	25007000	80111000
P09493	DAQEKLELAEK	11	1	1272.66	67	77	2	9.7509e-05	154.15							1	1					26921000	0	0	0	0	0	0	22715000	4205800	0	0	0	0
P09493	KATDAEADVASLNRR	15	2	1615.83	77	91	2;3	2.828e-10	178.22		1		1	1	1	2					1	257770000	0	10202000	0	17379000	13867000	26629000	151550000	0	0	0	0	38147000
P09972	PWALTFSYGR	10	0	1196.6	295	304	2	9.9824e-05	188.76				1		1			1				94207000	0	0	0	7000600	0	18962000	0	0	68245000	0	0	0
P09972	YASICQQNGIVPIVEPEILPDGDHDLK	27	0	3019.5	174	200	3	0.0001264	87.792		2	1										34238000	0	25028000	9209700	0	0	0	0	0	0	0	0	0
P09972	YASICQQNGIVPIVEPEILPDGDHDLKR	28	1	3175.6	174	201	4	7.6488e-09	134.03				1	1	1		1	1	2	1	2	420180000	0	0	0	9497600	7938200	32503000	0	69654000	145340000	40649000	59292000	55301000
P0C0L5	ITQVLHFTK	9	0	1085.62	1647	1655	2	0.002966	111.06				1		1		1	1	1	1		421710000	0	0	0	8001000	0	75530000	0	18870000	243040000	39998000	36280000	0
P0C0L5	KYVLPNFEVK	10	1	1235.69	235	244	2	0.0024998	103.55				1		1		1			1	1	128180000	0	0	0	6464200	0	44963000	0	10441000	0	0	15968000	50347000
P0C0L5	LTSLSDR	7	0	790.418	1504	1510	2	0.02808	92.677										1	1		7963700	0	0	0	0	0	0	0	0	0	5093500	2870200	0
P0C0L5	PVQGVAYVR	9	0	987.55	275	283	2	0.0011512	130.77										1			4051400	0	0	0	0	0	0	0	0	0	4051400	0	0
P0C0L5	YIYGKPVQGVAYVR	14	1	1611.88	270	283	2;3	0.00023616	119.75						2		1	1	2	2	1	522760000	0	0	0	0	0	133540000	0	23975000	192300000	62398000	75636000	34918000
P0C0L5	YRVFALDQK	9	1	1138.61	158	166	2	0.006824	109.01										1			12691000	0	0	0	0	0	0	0	0	0	12691000	0	0
P0C0L5	YVLPNFEVK	9	0	1107.6	236	244	2	0.0021871	117.4				1	1	1	1	1	1	1	1	1	477270000	0	0	0	9082600	10998000	61503000	23249000	22756000	188070000	72188000	41757000	47671000
P0C0L5	AEFQDALEK	9	0	1049.5	317	325	2	0.020954	80.438										1			17040000	0	0	0	0	0	0	0	0	0	17040000	0	0
P0C0L5	ALEILQEEDLIDEDDIPVR	19	0	2224.11	757	775	2	1.1259e-39	273.87		1	1	1		1		1	1	1	1	1	527990000	0	12210000	6430700	17700000	0	41409000	0	64333000	104150000	167710000	54716000	59328000
P0C0L5	ASAGLLGAHAAAITAYALTLTK	22	0	2084.16	1183	1204	2;3	5.3246e-42	255.21			1	2	1	1		2	1	3	2	2	1262100000	0	0	5599900	32480000	13118000	22447000	0	107100000	233790000	302960000	208460000	336180000
P0C0L5	AVGSGATFSHYYYMILSR	18	0	2021.97	495	512	2;3	5.5196e-15	191.19				1		1		1	2	2	2	2	465050000	0	0	0	8849500	0	35889000	0	30448000	169810000	77024000	85010000	58025000
P0C0L5	DFALLSLQVPLKDAK	15	1	1656.95	81	95	2	0.0035943	96.103				1						1	1	1	49924000	0	0	0	4552500	0	0	0	0	0	24451000	11614000	9307400
P0C0L5	DHAVDLIQK	9	0	1037.55	1043	1051	2	6.5421e-09	184.38		1	1	1	1					1			41756000	0	0	3985300	0	14178000	0	0	0	0	23593000	0	0
P0C0L5	EAPKVVEEQESR	12	1	1399.69	1454	1465	2	0.014136	91.937										1			2920300	0	0	0	0	0	0	0	0	0	2920300	0	0
P0C0L5	EELVYELNPLDHR	13	0	1625.8	942	954	2	8.4754e-11	211.78						1		1		1			98739000	0	0	0	0	0	46718000	0	18959000	0	33061000	0	0
P0C0L5	EFHLHLR	7	0	950.509	832	838	2	0.015546	111.69			1	1									15801000	0	0	6380000	9421300	0	0	0	0	0	0	0	0
P0C0L5	EGAIHREELVYELNPLDHR	19	1	2289.15	936	954	3;4;5	1.9933e-16	193.48		1		1		1		1	1	3	2	1	967380000	0	15992000	0	22062000	0	87757000	0	70721000	229210000	163800000	274140000	103690000
P0C0L5	EMSGSPASGIPVK	13	0	1258.62	392	404	2	0.0086717	85.958				1						1		1	47212000	0	0	0	14151000	0	0	0	0	0	14420000	0	18641000
P0C0L5	FEQLELRPVLYNYLDK	16	1	2039.07	846	861	3	4.8669e-05	111.22								1	1	1			158180000	0	0	0	0	0	0	0	17616000	101970000	38598000	0	0
P0C0L5	FGLLDEDGKK	10	1	1120.58	284	293	2	0.00075703	122.52		1		1	1	1			1	1			184040000	0	6320300	0	17516000	9352800	70301000	0	0	49710000	30845000	0	0
P0C0L5	GLCVATPVQLR	11	0	1212.66	818	828	2	0.00019006	129.72						1				1			74651000	0	0	0	0	0	45094000	0	0	0	29557000	0	0
P0C0L5	GLEEELQFSLGSK	13	0	1435.72	1353	1365	2	0.0014625	108.9											1		0	0	0	0	0	0	0	0	0	0	0	0	0
P0C0L5	GLQDEDGYR	9	0	1051.46	1605	1613	2	0.027154	75.109										1			5267000	0	0	0	0	0	0	0	0	0	5267000	0	0
P0C0L5	GPEVQLVAHSPWLK	14	0	1559.85	105	118	2;3	3.4909e-20	266.74	1		1	2	1	2			2	2	2	1	732150000	7040600	0	5543800	28792000	13040000	180900000	0	0	262810000	117040000	72895000	44088000
P0C0L5	GQIVFMNR	8	0	963.496	513	520	2	0.0046833	125.86									1			1	85062000	0	0	0	0	0	0	0	0	75479000	0	0	9583400
P0C0L5	GSFEFPVGDAVSK	13	0	1338.65	917	929	2	0.0015578	99.283	1	1	1			1			1		1		171880000	9864500	12713000	9986400	0	0	66170000	0	0	0	0	73149000	0
P0C0L5	HLVPGAPFLLQALVR	15	0	1629.97	377	391	2;3	3.0171e-09	161.99				2		2	1	2	2	5	2	2	1306600000	0	0	0	14391000	0	136450000	0	56836000	272940000	482810000	94342000	248880000
P0C0L5	ITPGKPYILTVPGHLDEMQLDIQAR	25	1	2804.49	245	269	4	0.00044288	84.942				1									22210000	0	0	0	22210000	0	0	0	0	0	0	0	0
P0C0L5	KADGSYAAWLSR	12	1	1323.66	1061	1072	2	5.2149e-06	154.66						1			1				91231000	0	0	0	0	0	32365000	0	0	58866000	0	0	0
P0C0L5	LELSVDGAK	9	0	930.502	571	579	2	0.0053563	98.904									1				20372000	0	0	0	0	0	0	0	0	20372000	0	0	0
P0C0L5	LGQYASPTAK	10	0	1034.54	691	700	2	0.0044477	97.635		1											4974500	0	4974500	0	0	0	0	0	0	0	0	0	0
P0C0L5	LLLFSPSVVHLGVPLSVGVQLQDVPR	26	0	2768.6	23	48	3	1.2287e-07	135.01		1		1		1				1	1	1	392620000	0	13573000	0	0	0	100800000	0	0	0	104610000	104080000	69559000
P0C0L5	LNMGITDLQGLR	12	0	1329.71	326	337	2	5.8492e-13	238.32				1		1		1	1	1		1	576450000	0	0	0	34305000	0	0	0	87804000	241140000	93465000	0	119740000
P0C0L5	LTVAAPPSGGPGFLSIERPDSRPPR	25	2	2573.37	460	484	3;4	0.00012926	97.253				1						1	1		231970000	0	0	0	8314700	0	0	0	0	0	121420000	102230000	0
P0C0L5	LVNGQSHISLSK	12	0	1281.7	305	316	2;3	3.1572e-07	172.8				1		2		1	1	2	1		198020000	0	0	0	8537800	0	66276000	0	16932000	75843000	18367000	12061000	0
P0C0L5	MRPSTDTITVMVENSHGLR	19	1	2143.05	167	185	3	3.1468e-11	157.54		1		1		1			1	1	1	1	530670000	0	16333000	0	20030000	0	94562000	0	0	222480000	63701000	60739000	52820000
P0C0L5	RFEQLELRPVLYNYLDK	17	2	2195.17	845	861	3	7.6465e-10	159.26		1		1		1		1		1			119530000	0	8433900	0	9957600	0	31513000	0	30436000	0	39187000	0	0
P0C0L5	SCGLHQLLR	9	0	1082.57	96	104	2;3	0.00089207	141.39	1	1		1		2	1	1	1	2	1	1	418300000	4512500	13570000	0	18565000	0	89209000	35742000	24754000	137540000	32609000	31190000	30607000
P0C0L5	SFFPENWLWR	10	0	1380.66	776	785	2	0.00015536	160.75						1		1	1	1	1	1	96389000	0	0	0	0	0	9817000	0	6312300	26121000	22856000	9789100	21493000
P0C0L5	SHALQLNNR	9	0	1051.55	1341	1349	2	0.00071306	162.5			1	1		1		1	1	1	1	1	157330000	0	0	0	7435500	0	47621000	0	8517500	52245000	13572000	14865000	13073000
P0C0L5	SHKPLNMGK	9	1	1010.53	615	623	2	0.0063038	111.01						1		1	1		1	1	49472000	0	0	0	0	0	16822000	0	3269500	17402000	0	4888700	7089400
P0C0L5	STQDTVIALDALSAYWIASHTTEER	25	0	2777.35	1301	1325	3	2.0691e-07	133.27										1		1	57760000	0	0	0	0	0	0	0	0	0	39516000	0	18244000
P0C0L5	TTNIQGINLLFSSR	14	0	1562.84	124	137	2	7.7877e-11	189.13			1	1	1	1		1		1	1	2	391910000	0	0	7566400	22175000	12752000	58681000	0	54496000	0	81271000	56708000	98263000
P0C0L5	VDFTLSSERDFALLSLQVPLKDAK	24	2	2691.45	72	95	3;4	7.2855e-11	150.36										3	1		194320000	0	0	0	0	0	0	0	0	0	137460000	56863000	0
P0C0L5	VEYGFQVK	8	0	968.497	1623	1630	2	0.026192	81.297									1		1		48716000	0	0	0	0	0	0	0	0	36958000	0	11758000	0
P0C0L5	VGDTLNLNLR	10	0	1113.61	485	494	2	8.5899e-05	200.16							1			1		1	193880000	0	0	0	0	0	0	14424000	0	0	74139000	0	105320000
P0C0L5	VGLSGMAIADVTLLSGFHALR	21	0	2127.15	1478	1498	3	0.0079332	65.196										1			21899000	0	0	0	0	0	0	0	0	0	21899000	0	0
P0C0L5	VLSLAQEQVGGSPEK	15	0	1540.81	1085	1099	2	8.0689e-15	217.83		1		1		1		1		1	1	1	225780000	0	37765000	0	26517000	0	56069000	0	22048000	0	23977000	26806000	32594000
P0C0L5	VTASDPLDTLGSEGALSPGGVASLLR	26	0	2482.29	980	1005	2;3	7.9719e-17	194.05						2	1		1	2	2	2	363320000	0	0	0	0	0	44193000	14787000	0	21108000	120870000	62151000	100210000
P0CF74	AAPSVTLFPPSSEELQANK	19	0	1985.01	5	23	2;3	8.7603e-09	148.62	1	1	1	2	2	1	1	2	1	2	2	1	1123600000	11639000	156240000	5727700	100540000	71920000	142200000	54053000	145350000	71745000	145210000	194190000	24797000
P0CG04	ADGSPVK	7	0	672.344	154	160	1	0.029176	73.324											1		5728900	0	0	0	0	0	0	0	0	0	0	5728900	0
P0CG04	AGVETTKPSK	10	1	1016.55	161	170	2	0.0019543	120.15								1			1		62654000	0	0	0	0	0	0	0	16751000	0	0	45904000	0
P0CG04	ANPTVTLFPPSSEELQANK	19	0	2042.03	115	133	2;3	9.6835e-11	155.14		1	1	2	2			1		1	1		192420000	0	28013000	15012000	20258000	23841000	0	0	23975000	0	45236000	36088000	0
P0CG04	SYSCQVTHEGSTVEK	15	0	1710.75	194	208	2;3	8.059e-39	338.12	3	2	3	4	6	6	3	4	6	5	6	4	3350800000	76985000	600530000	59612000	32832000	125940000	516150000	372870000	169120000	840930000	181260000	258010000	116550000
P0CG04	YAASSYLSLTPEQWK	15	0	1742.85	176	190	2;3	2.2053e-21	270.61	2		2	2	2	4	2	4	3	5	3	4	9127800000	54352000	0	144200000	254700000	36369000	1261300000	582220000	1362100000	2139200000	1062100000	1361300000	869960000
P0CG04	ATLVCLISDFYPGAVTVAWK	20	0	2210.14	134	153	2;3	1.7731e-35	247.73		1		2	2	2	1	4	3	5	3	2	7427600000	0	223370000	0	175870000	63230000	1340000000	181550000	915950000	201500000	2031100000	1538300000	756730000
P0CG48	TITLEVEPSDTIENVK	16	0	1786.92	12	27	2	1.8953e-18	213.63					1		1	1	1		1	1	225020000	0	0	0	0	13521000	0	14203000	29441000	114310000	0	27499000	26045000
P0DMM9	SHLPLALLPQTLLDQK	16	0	1786.04	107	122	3	0.0065083	71.531								1					14322000	0	0	0	0	0	0	0	14322000	0	0	0	0
P0DMM9	SLPEETMDFMVQHTSFK	17	0	2025.92	214	230	3	0.073088	29.973							1						1687000	0	0	0	0	0	0	1687000	0	0	0	0	0
P0DMV8	AFYPEEISSMVLTK	14	0	1613.8	113	126	2	9.4119e-06	135.66			1	1	1	1	1	1	1		1		371250000	0	0	9387300	11649000	10352000	46692000	18860000	57277000	182510000	0	34523000	0
P0DMV8	AQIHDLVLVGGSTR	14	0	1464.8	329	342	2	0.0064404	86.772									1				39927000	0	0	0	0	0	0	0	0	39927000	0	0	0
P0DMV8	DAGVIAGLNVLR	12	0	1196.69	160	171	2	6.2289e-06	149.57	1	1	1	1	1	1	1		1				215750000	2116900	10516000	12222000	12571000	23390000	34549000	23865000	0	96517000	0	0	0
P0DMV8	FGDPVVQSDMK	11	0	1221.57	78	88	2	0.057336	66.435			1		1								14149000	0	0	4435900	0	9712600	0	0	0	0	0	0	0
P0DMV8	KFGDPVVQSDMK	12	1	1349.66	77	88	2	0.054804	55.806										1			1295100	0	0	0	0	0	0	0	0	0	1295100	0	0
P0DMV8	LLQDFFNGR	9	0	1108.57	349	357	2	0.0007249	157.52		1	1	1					1				84714000	0	8147500	6128600	6981900	0	0	0	0	63456000	0	0	0
P0DMV8	LVNHFVEEFK	10	0	1260.65	237	246	2;3	8.35e-05	138.08		1	1	2	2	1			1	1			253270000	0	25750000	0	34443000	28624000	34844000	0	0	117860000	11744000	0	0
P0DMV8	LVNHFVEEFKR	11	1	1416.75	237	247	3	0.00021904	118.28									1				39064000	0	0	0	0	0	0	0	0	39064000	0	0	0
P0DMV8	NQVALNPQNTVFDAK	15	0	1657.84	57	71	2	6.6771e-06	133.05		1											13386000	0	13386000	0	0	0	0	0	0	0	0	0	0
P0DMV8	LIGDAAK	7	0	686.396	50	56	2	0.053875	73.039							1						39969000	0	0	0	0	0	0	39969000	0	0	0	0	0
P0DN37	TEWLDGK	7	0	847.408	119	125	2	0.014471	114.19		1					1			1	1		72344000	0	18909000	0	0	0	0	19350000	0	0	17147000	16937000	0
P0DOX2	GRFTISR	7	1	835.466	65	71	2	0.00818	201.49	1		1	1	1	1	1	1		1	1	1	758110000	6512500	0	9144100	14891000	21513000	153130000	162080000	38270000	0	85404000	147450000	119720000
P0DOX2	AEDTAVYYCAR	11	0	1317.57	87	97	2	0.00039437	122.13		1								1			31638000	0	23767000	0	0	0	0	0	0	0	7870800	0	0
P0DOX5	EPQVYTLPPSRDELTK	16	1	1871.96	228	243	2;3	4.6885e-18	212.17	1			2		2	1	2		3	4	3	640590000	9899400	0	0	53402000	0	68142000	30777000	112780000	0	61387000	168890000	135310000
P0DOX5	FNWYVDGVEVHNAK	14	0	1676.79	158	171	2;3	6.0636e-14	208.6	3	4	4	5	3	7	6	6	6	4	8	4	31691000000	132420000	1740200000	592650000	2109400000	701020000	7217000000	728700000	3794100000	7974800000	3798200000	2740100000	161880000
P0DOX5	GPSVFPLAPSSK	12	0	1185.64	5	16	2	2.5736e-05	140.16	1	1	1	1	1	1	1	2	1	2	2	1	17609000000	117010000	383160000	160190000	756530000	401890000	2452400000	1393900000	1769000000	4330800000	1289000000	2755100000	1799700000
P0DOX5	GPSVFPLAPSSKSTSGGTAALGCLVK	26	1	2488.3	5	30	3	1.7702e-07	129.93						1					1	1	148800000	0	0	0	0	0	52539000	0	0	0	0	61613000	34644000
P0DOX5	THTCPPCPAPELLGGPSVFLFPPKPK	26	1	2843.45	106	131	2;3;4	2.9061e-11	156.23	3	1	2	3	2	3	1	3	2	2	4	3	8336900000	55372000	122010000	95987000	426430000	168350000	752780000	262810000	1351100000	1545000000	761630000	1518900000	1276500000
P0DOX5	TPEVTCVVVDVSHEDPEVK	19	0	2138.02	139	157	2;3	5.712e-40	284.67	4	2	2	2	2	2	2	2	2	2	2	2	15552000000	115240000	750480000	271330000	948090000	284010000	1397100000	983830000	2062400000	4995500000	1173800000	1476200000	1094200000
P0DOX5	TTPPVLDSDGSFFLYSK	17	0	1872.91	276	292	2;3	2.6712e-18	198.57	1	1	3	5	3	4	4	6	5	6	5	5	19804000000	4340200	651180000	315760000	1016300000	359310000	2112200000	1258600000	3256400000	3679300000	1458800000	3532900000	2159200000
P0DOX5	ALPAPIEK	8	0	837.496	210	217	2	0.018029	90.777	1	1	1	1	1	1	1	1	1	1	1	1	6116900000	30569000	187860000	37805000	178840000	73656000	920460000	657060000	465900000	2050400000	245600000	707710000	561010000
P0DOX5	STSGGTAALGCLVK	14	0	1320.67	17	30	2	7.7918e-06	137.98	1	1	2	1	2	2	1	2	2	2	2	2	15125000000	130410000	823460000	260960000	603050000	336050000	1633600000	1180800000	2090700000	3686200000	522930000	2033000000	1824000000
P0DOX6	DGFFGNPR	8	0	908.414	121	128	2	0.0051112	122.79		1				1					1	1	102640000	0	7310200	0	0	0	32249000	0	0	0	0	33722000	29356000
P0DOX6	FTCTVTHTDLPSPLK	15	0	1715.86	301	315	2;3	3.3648e-20	260.22	1				1	2	1	2	1	1	2	2	999030000	14996000	0	0	0	0	321040000	19323000	120120000	121790000	33180000	257880000	110700000
P0DOX6	GFPSVLR	7	0	774.439	55	61	2	0.0099663	126.04						1		1	1	1	1	1	282420000	0	0	0	0	0	54286000	0	28770000	59691000	9889300	63550000	66230000
P0DOX6	GVALHRPDVYLLPPAR	16	1	1773.01	323	338	2;3;4	2.081e-26	253.79	1			2	1	3	1	3	2	3	3	3	1782100000	3419400	0	0	60038000	12935000	300290000	40362000	166020000	253710000	98821000	457440000	389030000
P0DOX6	LICQATGFSPR	11	0	1248.63	132	142	2	3.8118e-06	182.76	1	1		2		3	1	1	1	1	2	2	701340000	9107000	29885000	0	34791000	0	135550000	22581000	39386000	159780000	22385000	134530000	113350000
P0DOX6	NVPLPVIAELPPK	13	0	1385.83	100	112	2	0.0040492	94.616	1			1		1		1	1	1	1	1	280800000	3032300	0	0	6653900	0	43034000	0	24841000	41318000	15892000	74705000	71329000
P0DOX6	VFAIPPSFASIFLTK	15	0	1636.92	224	238	2;3	0.00016901	121.68	1		1			2		1		1	1	1	1373600000	18297000	0	13191000	0	0	449570000	0	268700000	0	144930000	6304500	472590000
P0DOX6	VSVFVPPR	8	0	899.523	113	120	2	0.003959	162.51		1		1	1	1		1			1	1	173620000	0	9765600	0	15959000	6729300	48491000	0	10596000	0	0	25907000	56170000
P0DOX6	VSVFVPPRDGFFGNPR	16	1	1789.93	113	128	3	6.8843e-05	105.46											1	1	87661000	0	0	0	0	0	0	0	0	0	0	35087000	52574000
P0DOX6	VTSTLTIK	8	0	861.517	178	185	2	0.011983	97.798						1	1	1					73381000	0	0	0	0	0	49844000	14008000	9529000	0	0	0	0
P0DOX6	YAATSQVLLPSK	12	0	1276.7	65	76	2	3.1631e-05	137.46				1	1	2	1	1	1		1	1	575840000	0	0	0	26129000	8715000	153000000	25369000	40406000	156220000	0	86576000	79423000
P0DOX6	YVTSAPMPEPQAPGR	15	0	1599.77	377	391	2	7.5463e-09	163.34	1			2		1	1	1		1	2	2	460350000	13483000	0	0	15997000	0	92731000	38852000	34463000	0	13265000	90944000	160620000
P0DOX7	DSTYSLSSTLTLSK	14	0	1501.75	170	183	2	1.6557e-08	163.84	1	1	2	2	3	2	1	2	2	4	3	1	2138800000	38052000	32589000	87391000	67753000	102640000	242370000	199470000	210080000	317890000	334930000	308720000	196940000
P0DOX7	HKVYACEVTHQGLSSPVTK	19	1	2140.07	189	207	2;3;4	3.2008e-35	261.64	2	2	3		1	1	4	4	1	5	4	3	1431000000	46802000	40472000	31968000	0	14064000	119770000	186660000	99746000	177230000	153750000	402570000	157940000
P0DOX7	SFNRGEC	7	1	868.35	208	214	2	0.02797	117.16												1	14235000	0	0	0	0	0	0	0	0	0	0	0	14235000
P0DOX7	SGTASVVCLLNNFYPR	16	0	1796.89	127	142	2;3	2.0629e-31	287.65	2	4	4	8	8	6	6	10	7	9	11	11	9450700000	19831000	190340000	96885000	243160000	173720000	769800000	554390000	1341800000	1299800000	1481400000	1850400000	1429100000
P0DOX7	VDNALQSGNSQESVTEQDSK	20	0	2134.96	150	169	2;3	1.1126e-35	256.52	1	3	3	3	2	2	1	2	1	1	2	2	1305200000	0	607320000	41366000	43629000	32113000	127310000	54393000	77080000	171360000	29295000	63790000	57589000
P0DOX7	VDNALQSGNSQESVTEQDSKDSTYSLSSTLTLSK	34	1	3618.7	150	183	3;4	4.8319e-21	188.36	1	1	1				1	2		2	1	1	414870000	0	145360000	35806000	0	0	0	44124000	38087000	0	48988000	102510000	0
P0DOX7	VYACEVTHQGLSSPVTK	17	0	1874.92	191	207	2;3	6.3931e-27	249.33	3	3	6	6	5	5	4	6	2	6	7	5	8200900000	217530000	765890000	350480000	666580000	507510000	3060800000	217990000	874780000	0	825910000	25225000	688220000
P0DOY3	ADSSPVK	7	0	702.355	44	50	2	0.033968	86.866						1		1	1				38445000	0	0	0	0	0	7160800	0	3831800	27452000	0	0	0
P0DOY3	AGVETTTPSK	10	0	989.503	51	60	2	0.000411	133.57	1			1	1	1	1	1	1	1	1	1	467340000	8707800	0	0	6187900	5035100	72086000	44268000	66679000	93904000	31251000	86676000	52549000
P0DP23	DGNGYISAAELR	12	0	1264.6	96	107	2	3.9709e-05	133.75		2	1		1	1	2		1				224090000	0	27179000	21322000	0	13589000	40872000	66303000	0	54823000	0	0	0
P0DP23	DTDSEEEIREAFR	13	1	1595.71	79	91	2;3	1.3608e-05	145.89					2								22130000	0	0	0	0	22130000	0	0	0	0	0	0	0
P0DP23	EADIDGDGQVNYEEFVQMMTAK	22	0	2489.07	128	149	2	4.1773e-16	181.71		1	1										18581000	0	12712000	5868600	0	0	0	0	0	0	0	0	0
P0DP23	EAFSLFDK	8	0	955.465	15	22	2	0.014501	94.874		1	1	1		1	1	1	1	1	1		811640000	0	52037000	28612000	32929000	0	81118000	93999000	46285000	416430000	36701000	23529000	0
P0DP23	EAFSLFDKDGDGTITTK	17	1	1843.88	15	31	2;3	1.0727e-18	217.91		1	1				2			1		1	343440000	0	20855000	8350900	0	0	0	279580000	0	0	14649000	0	20003000
P0DP23	MKDTDSEEEIREAFR	15	2	1854.84	77	91	2;3	3.9879e-15	216.46		1	2	1	1	1	1		1				365040000	0	68718000	18779000	24794000	18921000	58852000	33188000	0	141790000	0	0	0
P0DP23	VFDKDGNGYISAAELR	16	1	1753.86	92	107	2;3	9.0277e-09	157.52		2											89942000	0	89942000	0	0	0	0	0	0	0	0	0	0
P10321	AYLEGTCVEWLR	12	0	1495.71	182	193	2	1.3358e-06	168.8						1			1				136200000	0	0	0	0	0	39193000	0	0	97011000	0	0	0
P10720	AGPHCPTAQLIATLK	15	0	1576.84	63	77	2;3;4	9.794e-15	216.84	17	36	38	38	39	22	29	20	21	27	26	30	218990000000	4096000000	16885000000	11263000000	14169000000	3686300000	11834000000	41590000000	18318000000	39574000000	3128800000	15117000000	39328000000
P10720	AGPHCPTAQLIATLKNGR	18	1	1904.01	63	80	2;3;4	1.1659e-27	267.11		2	1	1	2	2	6	2	5	2	2	4	0	0	0	0	0	0	0	0	0	0	0	0	0
P10720	AGPHCPTAQLIATLKNGRK	19	2	2032.1	63	81	2;3;4;5	3.2048e-34	246.96	7	3	7	6	5	8	14	9	7	7	11	11	0	0	0	0	0	0	0	0	0	0	0	0	0
P10720	HITSLEVIK	9	0	1038.61	54	62	1;2;3	3.5903e-08	175.44	10	14	17	17	15	5	8	2	5	5	4	6	326340000000	2552200000	12071000000	16450000000	10780000000	11609000000	37998000000	55644000000	19675000000	74165000000	13385000000	37338000000	34669000000
P10720	HITSLEVIKAGPHCPTAQLIATLK	24	1	2597.44	54	77	2;3;4	7.3445e-60	320.23							3	1			2	1	1019700000	0	0	0	0	0	0	717560000	24192000	0	0	161810000	116140000
P10720	TTSQVRPR	8	1	943.52	46	53	2;3	0.0019635	169.57	1	2	3	3	2		4	2	5	4	3	4	34255000000	381780000	467920000	474560000	472440000	5255100	0	11177000000	3066600000	11833000000	80328000	207650000	6088900000
P10720	TTSQVRPRHITSLEVIK	17	2	1964.12	46	62	2;3;4	9.4817e-07	131.26							6						1347100000	0	0	0	0	0	0	1347100000	0	0	0	0	0
P11217	DIVNMLMHHDR	11	0	1379.64	761	771	3	0.0058192	78.692									1				48814000	0	0	0	0	0	0	0	0	48814000	0	0	0
P13645	ADLEMQIESLTEELAYLK	18	0	2095.04	267	284	2	0.0013266	90.793										1			168720000	0	0	0	0	0	0	0	0	0	168720000	0	0
P13645	ADLEMQIESLTEELAYLKK	19	1	2223.13	267	285	3	3.8156e-11	154.12				1		1	1		1	2	1		274140000	0	0	0	16896000	0	12381000	34048000	0	31887000	138040000	40897000	0
P13645	ELTTEIDNNIEQISSYK	17	0	1995.96	346	362	2	1.8944e-23	231.67		1			1				1	1			129180000	0	37871000	0	0	7708200	0	0	0	64041000	19557000	0	0
P13645	GSLGGGFSSGGFSGGSFSR	19	0	1706.76	41	59	2	9.0051e-22	212.69			1			1		1	1	1	1	1	427140000	0	0	28988000	0	0	33424000	0	26633000	85306000	83657000	96606000	72524000
P13645	IRLENEIQTYR	11	1	1433.76	440	450	2;3	2.0432e-14	272.15		1	1	1	2	1	1	2	2	2	2	1	671520000	0	31842000	11424000	10361000	45105000	46264000	31491000	53849000	219690000	84428000	94640000	42424000
P13645	KNHEEEMKDLR	11	2	1427.68	285	295	2;3	1.2819e-06	174.42		2				1	1	1			1	1	112080000	0	17060000	0	0	0	21674000	26688000	6300500	0	0	19298000	21057000
P13645	LKYENEVALR	10	1	1233.67	236	245	2;3	0.0001418	175.44	1	2	2	2	2	1	1	2	2	2	1	2	1743200000	18019000	92970000	53516000	47356000	76392000	130630000	117680000	90828000	601330000	153840000	159420000	201170000
P13645	NHEEEMKDLR	10	1	1299.59	286	295	2;3	0.00017649	194.94	1	1	2		1		1	1	1	1	1	1	203780000	6729300	11078000	9660000	0	3734000	0	46431000	11914000	31321000	11092000	43638000	28188000
P13645	NQILNLTTDNANILLQIDNAR	21	0	2366.26	208	228	2;3	1.5106e-56	316.76		1	2		1			1		2	1		198020000	0	8152700	22131000	0	10667000	0	0	15676000	0	120910000	20479000	0
P13645	NVSTGDVNVEMNAAPGVDLTQLLNNMR	27	0	2871.39	296	322	2;3	9.7106e-05	91.175											2		49290000	0	0	0	0	0	0	0	0	0	0	49290000	0
P13645	SKELTTEIDNNIEQISSYK	19	1	2211.09	344	362	2;3	3.5497e-22	220.61										2	1		106810000	0	0	0	0	0	0	0	0	0	93271000	13542000	0
P13645	SLLEGEGSSGGGGR	14	0	1261.59	451	464	2	2.3718e-08	156.48		1	1		1	1		1		1	1	1	85025000	0	22301000	6267300	0	6785900	16931000	0	7481500	0	7827500	7682900	9748500
P13645	SQYEQLAEQNRK	12	1	1492.73	323	334	2;3	4.0447e-12	244.28	1	1	1	1	1	1	2	1		3	1		233650000	5293200	38930000	10615000	5575900	7094000	48324000	60783000	11720000	0	24569000	20748000	0
P13645	VLDELTLTK	9	0	1030.59	258	266	2	0.00085252	143.01		1	1	1	1	1	1	1		1	1	1	1112300000	0	69605000	33549000	44930000	101410000	179980000	123650000	96718000	0	105130000	202020000	155330000
P13645	YENEVALR	8	0	992.493	238	245	2	0.009413	102.71		1										1	20364000	0	13934000	0	0	0	0	0	0	0	0	0	6429900
P13645	ALEESNYELEGK	12	0	1380.64	166	177	2	5.3634e-06	152.97		1	1	1	1	1	1	1	1	1	1	1	543970000	0	80031000	22434000	14025000	11738000	46422000	71521000	23968000	141950000	46595000	52306000	32979000
P13645	IKEWYEK	7	1	994.512	178	184	2	0.02797	117.16										1			37755000	0	0	0	0	0	0	0	0	0	37755000	0	0
P13645	LENEIQTYR	9	0	1164.58	442	450	2	0.00069815	189		1											26988000	0	26988000	0	0	0	0	0	0	0	0	0	0
P13645	QSLEASLAETEGR	13	0	1389.67	387	399	2	7.0028e-09	194.5		1											37043000	0	37043000	0	0	0	0	0	0	0	0	0	0
P13645	SEITELRR	8	1	1002.55	363	370	2	0.0056666	121.62	1		1	1	1	1	1	1	1	1		1	380780000	3066200	0	15348000	10890000	24731000	78880000	78814000	21820000	100790000	16847000	0	29600000
P13645	QSVEADINGLRR	12	1	1356.71	246	257	2	3.4385e-06	167.67		1								1	1		27316000	0	27316000	0	0	0	0	0	0	0	0	0	0
P13647	WTLLQEQGTK	10	0	1202.63	195	204	2	0.00020401	148.52										1			19942000	0	0	0	0	0	0	0	0	0	19942000	0	0
P13647	GRLDSELR	8	1	944.504	233	240	2	0.0095782	131.06							1			1		1	32316000	0	0	0	0	0	0	15359000	0	0	9041100	0	7915700
P13647	NKYEDEINKR	10	2	1307.65	268	277	2;3	0.00029392	168.25		2	2	1	1	1	2	1	2	1	1	2	450490000	0	54369000	21726000	6962500	6299400	49459000	57551000	19711000	160500000	18712000	32258000	22944000
P13647	YEDEINKR	8	1	1065.51	270	277	2	5.212e-06	134.06		1											0	0	0	0	0	0	0	0	0	0	0	0	0
P13647	NLDLDSIIAEVK	12	0	1328.72	342	353	2	5.9653e-06	152.04		1	1	1	1	2	1	1	2	1	2	2	2267700000	0	30539000	0	42652000	54731000	191540000	220890000	151760000	419370000	615440000	190690000	350130000
P14543	GNLYWTDWNR	10	0	1323.6	1076	1085	2	9.3957e-05	197.3	1	1			1		1	1	1	1	1	1	576980000	9815500	32880000	0	0	17832000	0	66524000	78896000	286420000	22546000	20079000	41982000
P14625	ELISNASDALDK	12	0	1274.64	103	114	2	5.7155e-05	125.75		1				1							50611000	0	15725000	0	0	0	34887000	0	0	0	0	0	0
P14649	ALGQNPTNAEVLK	13	0	1353.73	38	50	2	2.218e-05	133.81		1	1	1	3	2	1	1	2	1	1	2	1091900000	0	125300000	26990000	48244000	54710000	107490000	63233000	98581000	415750000	41586000	82295000	27725000
P14649	ILYSQCGDVMR	11	0	1340.62	27	37	2	3.3853e-06	174.02		1	1	1	1	1		1	1	1		1	848160000	0	143770000	11402000	42161000	43554000	123750000	0	50685000	372110000	16903000	0	43828000
P15259	RVLIAAHGNSLR	12	1	1305.76	180	191	2;3	3.5182e-10	206.85	1		1	1		1	1	1	1	1			196950000	9690000	0	4149800	5360200	0	52318000	26736000	12317000	78634000	7748200	0	0
P15311	APDFVFYAPR	10	0	1181.59	264	273	2	0.0014135	114.5				1	1	1			1	1		1	257360000	0	0	0	7936000	7481000	43858000	0	0	173150000	0	0	24928000
P15311	FVIKPIDK	8	1	958.585	255	262	2	0.011202	121.99		1		1	1	1		1	1	1		1	409530000	0	20062000	0	16918000	13349000	53563000	0	26502000	226900000	16804000	0	35430000
P15311	FVIKPIDKK	9	2	1086.68	255	263	2	0.011729	111.74								1		1			16838000	0	0	0	0	0	0	0	11348000	0	5490000	0	0
P15311	IGFPWSEIR	9	0	1103.58	238	246	2	0.00072847	159.04		1	1	1	1	1	1	1	1	1	1	1	1113800000	0	25602000	6457000	27868000	33035000	104390000	69534000	99440000	427110000	100210000	96838000	123280000
P15311	KAPDFVFYAPR	11	1	1309.68	263	273	2	0.0059245	94.692										1	1	1	65889000	0	0	0	0	0	0	0	0	0	20283000	21880000	23726000
P15311	KFVIKPIDK	9	2	1086.68	254	262	2;3	0.00705	121.09					1	1			1			1	128610000	0	0	0	0	9721000	45999000	0	0	62969000	0	0	9921800
P15311	LFFLQVK	7	0	893.537	101	107	2	0.014264	114.67		1	1	1	1	1	1	1	2	1	1	1	544850000	0	20476000	5535800	16425000	25081000	38559000	17912000	32231000	249060000	53613000	38389000	47571000
P15311	NISFNDKK	8	1	964.498	247	254	2	0.032632	75.854		1							1				62063000	0	8690600	0	0	0	0	0	0	53373000	0	0	0
P15311	RKPDTIEVQQMK	12	2	1471.78	295	306	2;3	0.002451	96.229	2	1		1				1	1			1	82983000	4730600	8642200	0	3134300	0	0	0	4620300	42194000	0	0	19661000
P15531	GDFCIQVGR	9	0	1050.49	106	114	2	0.021773	79.469		1											9708800	0	9708800	0	0	0	0	0	0	0	0	0	0
P15531	VMLGETNPADSKPGTIR	17	1	1784.91	89	105	2;3	1.7286e-09	167.71		1	2			2		1	1	1		1	418340000	0	14198000	15277000	0	0	98355000	0	20877000	219710000	24560000	0	25362000
P15531	GLVGEIIK	8	0	827.512	19	26	1;2	0.017057	91.906					1	1		1	2	1	1	1	309080000	0	0	0	0	10989000	30984000	0	19601000	222760000	13848000	0	10903000
P15531	GLVGEIIKR	9	1	983.613	19	27	2	0.00091057	142.64					1			1	1	1	1	1	323920000	0	0	0	0	8543800	0	0	35949000	174090000	36326000	29577000	39436000
P15531	TFIAIKPDGVQR	12	1	1343.76	7	18	2;3	3.3533e-08	166.33	1	1	2		1	1	1	3	3	2	1		830560000	14473000	61347000	36921000	0	33637000	0	48710000	53208000	497650000	48839000	35782000	0
P16104	AGLQFPVGR	9	0	943.524	22	30	2	0.0011446	131.04									1	1			16940000	0	0	0	0	0	0	0	0	11910000	5029900	0	0
P16520	VHAIPLR	7	0	804.497	90	96	2	0.073454	66.994								1					4575300	0	0	0	0	0	0	0	4575300	0	0	0	0
P17066	IINEPTAAAIAYGLDR	16	0	1686.89	172	187	2	1.0696e-10	173.11	1				1	1	1	1	1	1	1	1	424760000	5821300	0	0	0	12381000	61072000	37381000	35924000	180550000	14151000	33641000	43840000
P17066	ITITNDK	7	0	803.439	501	507	2	0.00016163	133.47		1			1	1							19608000	0	8010100	0	0	0	11598000	0	0	0	0	0	0
P17066	ITITNDKGR	9	1	1016.56	501	509	2	0.0015362	157.34							1	1		1		1	26836000	0	0	0	0	0	0	19076000	1938500	0	2460500	0	3360900
P17066	LLQDFFNGK	9	0	1080.56	349	357	2	0.00071737	157.52		2	2	2	3	3	2	3	3	1	1		582140000	0	14225000	19415000	28230000	45920000	92251000	0	49472000	232490000	53825000	46317000	0
P18085	HYFQNTQGLIFVVDSNDRER	20	1	2437.18	80	99	3	0.045253	45.82									1				56527000	0	0	0	0	0	0	0	0	56527000	0	0	0
P18085	ILMVGLDAAGK	11	0	1086.61	20	30	2	0.015427	80.231									1				194810000	0	0	0	0	0	0	0	0	194810000	0	0	0
P19012	ALEEANADLEVK	12	0	1300.65	135	146	2	2.5736e-05	140.16												1	10351000	0	0	0	0	0	0	0	0	0	0	0	10351000
P19652	DKCEPLEK	8	1	1017.48	181	188	2	0.00589	203.35		1					1	1	1	1	1	1	217800000	0	10322000	0	0	0	0	94155000	14312000	37398000	15164000	23193000	23258000
P19652	ERKQEEGES	9	2	1090.49	193	201	2	0.0060177	123.16									1		1		10162000	0	0	0	0	0	0	0	0	5994700	0	4167200	0
P19652	TEDTIFLR	8	0	993.513	74	81	2	3.6224e-09	170.06		1	1								1		24392000	0	13026000	11366000	0	0	0	0	0	0	0	0	0
P19652	WFYIASAFR	9	0	1159.58	43	51	2	0.0003985	208.67		1	1	1	1	1	3	1	1	1	1	1	3490300000	0	48161000	18232000	46783000	37769000	395270000	672130000	255800000	753650000	607150000	430160000	225150000
P19875	SPGPHCAQTEVIATLK	16	0	1707.86	64	79	2	0.00016892	107.09			1						1				33413000	0	0	6376100	0	0	0	0	0	27037000	0	0	0
P19875	CQCLQTLQGIHLK	13	0	1597.81	43	55	2;3	0.0043061	82.362		1					1		1			1	16917000	0	16917000	0	0	0	0	0	0	0	0	0	0
P20340	LQLWDTAGQER	11	0	1315.65	64	74	2	9.857e-05	143.03		1				1			1			1	209550000	0	28559000	0	0	0	32455000	0	0	106170000	0	0	42365000
P20742	ATVLNYLPK	9	0	1017.59	812	820	2	0.0022504	116.88		1		1	1	1	1	1	1	1	1	1	600930000	0	38705000	0	16915000	12367000	104920000	25524000	43939000	105540000	87997000	101360000	63674000
P20742	MVSGFIPLKPTVK	13	1	1415.82	1385	1397	2;3	9.6882e-06	147.3		2		2	1	2	1	1	2	2	3	2	2501100000	0	57285000	0	42938000	14149000	797240000	38968000	72902000	724880000	135940000	361040000	255740000
P20742	AFQPFFVELTMPYSVIR	17	0	2044.05	788	804	2	7.6048e-05	111.79											1		219960000	0	0	0	0	0	0	0	0	0	0	219960000	0
P20742	GVPIPNK	7	0	723.428	376	382	2	0.032184	88.627								1	1	1			50886000	0	0	0	0	0	0	0	5363000	32348000	13175000	0	0
P20742	NQGNTWLTAFVLK	13	0	1490.79	1035	1047	2	0.00030374	121.61		1	1	2	1	3	1	1	2	2	2	2	855950000	0	19441000	2843900	17365000	7257100	145040000	20492000	106050000	167770000	153340000	113540000	102820000
P20742	SSGSLLNNAIK	11	0	1102.6	1082	1092	2	2.5558e-06	186.3						1			1	1	1		646500000	0	0	0	0	0	176720000	0	0	239540000	117850000	112390000	0
P20742	YGAATFTR	8	0	885.434	1264	1271	2	0.00044897	113.89		1											0	0	0	0	0	0	0	0	0	0	0	0	0
P20848	VVNPTQK	7	0	784.444	412	418	2	0.014471	114.54				1		2		1	1	1	2	1	67852000	0	0	0	687430	0	21108000	0	7623700	0	9578800	14434000	14420000
P24844	ATSNVFAMFDQSQIQEFK	18	0	2089.98	18	35	2;3	2.8882e-24	228.62		2	2	2	3	1	1	1	2			1	480430000	0	82916000	16349000	38665000	33367000	41563000	39671000	35965000	150250000	0	0	41685000
P24844	DGFIDKEDLHDMLASLGK	18	1	2002.97	46	63	2;3;4	5.2514e-24	231.23		2	2	3	3	2	2	2	3	1	1	1	1838700000	0	111620000	71281000	138800000	148510000	106950000	62336000	213110000	867090000	30801000	31736000	56511000
P24844	EAFNMIDQNR	10	0	1236.56	36	45	2	5.0451e-05	210.37		1	1	1				1	1				399260000	0	103170000	13914000	50470000	0	0	0	26167000	205540000	0	0	0
P24844	EAFNMIDQNRDGFIDKEDLHDMLASLGK	28	2	3221.51	36	63	4	1.0051e-06	112.39							1						27025000	0	0	0	0	0	0	27025000	0	0	0	0	0
P24844	LNGTDPEDVIR	11	0	1227.61	94	104	2	4.3192e-05	155.42		1			1	1			1	1		1	290400000	0	0	0	0	0	64804000	0	0	165100000	16538000	0	43959000
P30495	FIAVGYVDDTQFVR	14	0	1628.82	46	59	2	0.0003261	114.83			1							1			16384000	0	0	6174600	0	0	0	0	0	0	10210000	0	0
P30613	GDLGIEIPAEK	11	0	1140.6	295	305	2	0.00021585	125.97	1	1	1	1	1	1	1		1	1		1	1305800000	18289000	37579000	24747000	41752000	63870000	180000000	119650000	0	562200000	62673000	0	195000000
P35241	EKEELMER	8	1	1062.5	343	350	2	0.020542	101.43					1		1		1	1		1	90529000	0	0	0	0	4038300	0	17035000	0	53856000	5451300	0	10149000
P35241	ILALCMGNHELYMR	14	0	1719.83	280	293	2	2.5225e-08	175.91								1		1		1	69802000	0	0	0	0	0	0	0	22904000	0	46898000	0	0
P35442	DDDYAGFVFGYQSSSR	16	0	1812.76	1019	1034	2	5.6535e-23	223.31	1	1	1	1	1	1	1	1	2	1	1	1	723060000	18085000	20558000	7677800	16732000	21618000	40867000	32559000	87948000	303020000	16459000	55056000	102490000
P35442	TLWHDPR	7	0	923.461	1092	1098	2;3	0.015884	110.9		2		2	1	2	2	2	2	2	2	1	22434000000	0	688190000	0	353270000	36311000	3409500000	2435500000	1678600000	9558400000	459480000	1457300000	2357100000
P35442	NALWHTGNTPGQVR	14	0	1549.78	1078	1091	2;3;4	3.1686e-30	309.89	9	4	7	12	9	16	12	17	16	10	14	19	78465000000	651100000	1474800000	664840000	1995700000	1665400000	9689300000	7529400000	4188000000	35178000000	1622100000	6192200000	7614300000
P35527	LASYLDK	7	0	808.433	157	163	2	0.0097563	138.85		1	1	1				1	1		1	1	461360000	0	42043000	13706000	14156000	0	0	0	19026000	297100000	0	29403000	45932000
P35580	ADEWLMK	7	0	891.416	581	587	2	0.018337	105.2								1					10249000	0	0	0	0	0	0	0	10249000	0	0	0	0
P35580	ADFCIIHYAGK	11	0	1293.62	566	576	2;3	0.019005	75.571								1	2				211040000	0	0	0	0	0	0	0	42210000	168830000	0	0	0
P35580	AGKLDPHLVLDQLR	14	1	1573.89	680	693	3	0.041003	52.599									1				140240000	0	0	0	0	0	0	0	0	140240000	0	0	0
P35580	AGVLAHLEEER	11	0	1222.63	765	775	2;3	8.1891e-05	145.46	1					1		1	1				294760000	4010400	0	0	0	0	14621000	0	66662000	209460000	0	0	0
P35580	AGVLAHLEEERDLK	14	1	1578.84	765	778	2;3	2.0504e-11	196.88		1		1	1	2	1	2	2	1	2	2	1669600000	0	27878000	0	20834000	18531000	242760000	43875000	186350000	769210000	32944000	155710000	171480000
P35580	DKADFCIIHYAGK	13	1	1536.74	564	576	2;3	0.00037204	102.5					1			2	1			1	531800000	0	0	0	0	11448000	0	0	90122000	281680000	0	0	148540000
P35580	LDPHLVLDQLR	11	0	1317.74	683	693	2;3	1.9435e-05	157.34	1	2		3	2	2	2	4	4	2	2	2	2258400000	7002900	61880000	0	39798000	29449000	213940000	91858000	356870000	1049100000	99142000	133190000	176090000
P35580	NTNPNFVR	8	0	960.478	663	670	2	0.0043961	134.85							1	1	1	1	1	1	107350000	0	0	0	0	0	0	12861000	10969000	56802000	4827000	5255700	16635000
P35580	VEDMAELTCLNEASVLHNLK	20	0	2285.1	83	102	2;3	1.9064e-29	236.92		2		1	1	2		3	3		1	1	1456100000	0	59450000	0	33557000	21992000	141210000	0	301600000	707400000	0	73144000	117760000
P35580	YAEERDRAEAEAR	13	2	1564.72	1460	1472	3	4.2837e-07	161.76											1	1	20072000	0	0	0	0	0	0	0	0	0	0	8705900	11366000
P35580	LQQLFNHTMFILEQEEYQR	19	0	2466.2	476	494	3	1.6655e-11	164.57		1		1		1			1				310190000	0	22631000	0	15110000	0	44519000	0	0	227930000	0	0	0
P35580	TQLEELEDELQATEDAK	17	0	1960.91	1539	1555	2;3	8.2146e-19	215.09	1	1			2			1					118530000	3939600	41359000	0	0	12180000	0	0	61049000	0	0	0	0
P35609	CQLEINFNTLQTK	13	0	1607.8	332	344	2	2.3347e-10	199.03				1					1	2	1	1	0	0	0	0	0	0	0	0	0	0	0	0	0
P35609	DLLLDPAWEK	10	0	1198.62	22	31	2	0.076943	61.65								1					13279000	0	0	0	0	0	0	0	13279000	0	0	0	0
P35609	EGLLLWCQR	9	0	1173.6	148	156	2	0.00040177	208.54		1				1	1	3	1	1	1	1	827740000	0	20286000	0	0	0	66687000	43041000	141250000	290500000	56667000	87135000	122180000
P35609	FAIQDISVEETSAK	14	0	1536.77	134	147	2	8.7323e-11	188.06	1	1	1		1	1	1	2	1	1	2	1	1199600000	10227000	39497000	11900000	0	30711000	172830000	65300000	174090000	344090000	57395000	176280000	117250000
P35609	GYEEWLLNEIR	11	0	1420.7	377	387	2	1.2155e-07	226.76		1	1	1		1	1	2	2		1		1688100000	0	13912000	3775600	22906000	0	167640000	60960000	495540000	717190000	0	206160000	0
P35609	GYEEWLLNEIRR	12	1	1576.8	377	388	2;3	1.1684e-10	218.49						1		1	2	1		2	533730000	0	0	0	0	0	47179000	0	23438000	327810000	65084000	0	70214000
P35609	HTNYTMEHIR	10	0	1300.6	705	714	2;3	5.0026e-05	186.78		2	1	2		3	2	2	2	1	2	2	1389200000	0	83842000	4703400	24343000	0	169700000	102090000	65422000	710920000	24089000	85840000	118280000
P35609	KHEAFESDLAAHQDR	15	1	1752.82	436	450	3	0.00011494	106.87		1						1	1				76781000	0	10890000	0	0	0	0	0	10784000	55107000	0	0	0
P35609	KTFTAWCNSHLR	12	1	1519.74	35	46	3	1.8729e-05	126.12						1	1	1	1	1	1		285320000	0	0	0	0	0	38899000	29796000	21973000	156150000	14646000	23854000	0
P35609	LEDFRDYR	8	1	1112.53	313	320	2	0.020589	101.33						1							66970000	0	0	0	0	0	66970000	0	0	0	0	0	0
P35609	LEDFRDYRR	9	2	1268.63	313	321	2;3	0.015572	104.06						1				1	1	2	157230000	0	0	0	0	0	25295000	0	0	0	4620000	78255000	49064000
P35609	LMLLLEVISGER	12	0	1371.78	65	76	2	2.6164e-06	163.77								1	1	1		1	201080000	0	0	0	0	0	0	0	32283000	68741000	60468000	0	39593000
P35609	TFTAWCNSHLR	11	0	1391.64	36	46	2;3	1.9649e-06	195.05		1		1		1			3	2	1	1	710420000	0	29287000	0	12056000	0	101540000	0	0	447190000	57986000	62362000	0
P35609	TFTAWCNSHLRK	12	1	1519.74	36	47	3	0.00033834	107.18												1	34174000	0	0	0	0	0	0	0	0	0	0	0	34174000
P35609	ASFNHFDR	8	0	992.446	753	760	2	0.022026	86.136						1	1	1			1		46609000	0	0	0	0	0	21657000	11864000	8059800	0	0	5029100	0
P35609	LVSIGAEEIVDGNVK	15	0	1541.83	107	121	2	3.9086e-09	168.3					1	1	1	1	1	1		1	480830000	0	0	0	0	10554000	60322000	44948000	60998000	175480000	43933000	0	84595000
P35609	TIPWLENR	8	0	1027.55	293	300	2	0.0061517	117.93		1		1				1	1	1		1	403340000	0	14021000	0	10832000	0	0	0	50574000	294790000	13421000	0	19699000
P35749	NTDQASMPDNTAAQK	15	0	1590.69	359	373	2	0.0024477	93.614						1							2683100	0	0	0	0	0	2683100	0	0	0	0	0	0
P35749	RQQQLTAMK	9	1	1102.59	802	810	2	0.0017329	121.85		1				1		1	1			1	111990000	0	15328000	0	0	0	31749000	0	10247000	44866000	0	0	9799900
P35908	IEISELNR	8	0	972.524	396	403	2	0.0040596	185.42	1	1	1	1	1	1	1	1	1		1	1	1249100000	6480200	89214000	62751000	37967000	143560000	150200000	85475000	67171000	456540000	0	108720000	41026000
P40123	VPTISINK	8	0	870.517	405	412	2	0.0051728	122.5		1	1	1	1	1	1	1	1	1	1	1	832410000	0	45061000	14413000	45486000	65562000	72686000	30228000	17814000	462120000	28801000	18466000	31782000
P42679	LSLMPWFHGK	10	0	1214.63	77	86	2	0.0017142	111.04								1					17960000	0	0	0	0	0	0	0	17960000	0	0	0	0
P48741	ARFEELCSDLFR	12	1	1541.73	300	311	2;3	2.793e-07	174.24		1	1		1			1	1	1			109790000	0	16648000	9053800	0	6214800	0	0	16055000	41336000	20487000	0	0
P48741	ATAGDTHLGGEDFDNR	16	0	1674.72	221	236	2	5.8276e-10	171.32		1											10339000	0	10339000	0	0	0	0	0	0	0	0	0	0
P48741	TTPSYVAFTDTER	13	0	1486.69	37	49	2	1.0674e-06	162.36	1	1	1	1	1	1	1	1		1	1	1	729480000	17662000	49993000	19510000	31438000	38095000	97319000	204830000	70877000	0	32476000	70790000	96487000
P48741	VEILANDQGNR	11	0	1227.62	28	38	2	8.7477e-07	211.45		1	1	1	1	1		1	1	1	1	1	587220000	0	120990000	24422000	24592000	47059000	71899000	0	24602000	196600000	18545000	25011000	33491000
P49746	FYVVMWK	7	0	971.494	1035	1041	2	0.024437	77.944	1	1	1	1	1	2	1	1	2	1	2	2	39863000000	74363000	553650000	213990000	832180000	1101400000	3893500000	2490500000	2849400000	18277000000	1696000000	3559000000	4321500000
P50225	ILEFVGR	7	0	832.481	207	213	2	0.009836	133.99									1				40819000	0	0	0	0	0	0	0	0	40819000	0	0	0
P50395	FLMANGQLVK	10	0	1119.61	80	89	2	0.0014664	113.89				1		1		1		1		1	134130000	0	0	0	6564000	0	55769000	0	23495000	0	18127000	0	30179000
P50395	KFDLGQDVIDFTGHALALYR	20	1	2278.17	174	193	3;4	3.266e-22	200.74								1		2	2	1	142470000	0	0	0	0	0	0	0	16980000	0	66709000	30315000	28466000
P50395	MLLYTEVTR	9	0	1124.59	90	98	2	0.0012293	127.56		1		1	1	1			1				277040000	0	13638000	0	10249000	10583000	58131000	0	0	184440000	0	0	0
P50395	SPYLYPLYGLGELPQGFAR	19	0	2140.1	222	240	2;3	8.4333e-11	157.52								2		1	1	1	142240000	0	0	0	0	0	0	0	59340000	0	25676000	36202000	21027000
P50453	LVLVNAIYFK	10	0	1178.71	159	168	2	0.00050662	126.67				1	1	1	1	1	1	1	1	1	375130000	0	0	0	8545700	8606500	37113000	15311000	42392000	139700000	55976000	16581000	50908000
P50502	AIDLFTDAIK	10	0	1105.6	129	138	2	0.0031612	99.442						1		1					25735000	0	0	0	0	0	14120000	0	11615000	0	0	0	0
P51159	SLTTAFFR	8	0	941.497	83	90	2	0.0040859	154.09			1	1			1	1	1				108900000	0	0	6124500	16118000	0	0	11621000	11009000	64030000	0	0	0
P52907	LLLNNDNLLR	10	0	1196.69	38	47	2	0.00016555	157.86		1	1	1	1		1					1	298630000	0	32189000	18217000	36277000	49591000	0	83015000	0	0	0	0	79340000
P52907	TKIDWNK	7	1	903.481	267	273	2	0.020671	139.31						1			1				39630000	0	0	0	0	0	12708000	0	0	26922000	0	0	0
P53675	GQFSTDELVAEVEKR	15	1	1706.85	838	852	3	0.0024988	76.85								1					12458000	0	0	0	0	0	0	0	12458000	0	0	0	0
P53675	IVLDNSVFSEHR	12	0	1414.72	1011	1022	3	9.1792e-05	120.96								1	1				112760000	0	0	0	0	0	0	0	11650000	101110000	0	0	0
P53675	NLQNLLILTAIK	12	0	1352.84	1023	1034	2	3.3689e-05	136.52								1	1	1			114140000	0	0	0	0	0	0	0	33306000	68749000	12085000	0	0
P53675	TLQIFNIEMK	10	0	1235.66	87	96	2	0.0027516	100.02									1				42023000	0	0	0	0	0	0	0	0	42023000	0	0	0
P54652	IINEPTAAAIAYGLDK	16	0	1658.89	172	187	2;3	3.7978e-07	147.18	1	1	3	2	3	1	1	2	2	2	1		1881600000	25152000	177170000	89972000	159010000	122910000	227710000	52274000	123080000	657600000	130400000	116310000	0
P54652	ARFEELNADLFR	12	1	1479.75	300	311	2;3	2.2816e-24	307.97	1	2	1	1	1	2	1	2	2	2	2	2	1894800000	38564000	132730000	44224000	74233000	69364000	188980000	237120000	26961000	583950000	146380000	151220000	201100000
P54652	FEELNADLFR	10	0	1252.61	302	311	2	4.7068e-05	211.35			1	1	1	1		1		1			121900000	0	0	6416800	15133000	17318000	20901000	0	36046000	0	26089000	0	0
P54652	IINEPTAAAIAYGLDKK	17	1	1786.98	172	188	3	0.0010048	83.418		1	1		1		1	1	1	1	1		329730000	0	17015000	4904700	0	13463000	0	50467000	34636000	132840000	47615000	28793000	0
P54652	STAGDTHLGGEDFDNR	16	0	1690.72	221	236	2;3	2.2524e-13	175.48	1	1	2	1	2	1	2	1	1			1	314610000	12740000	51061000	13472000	13635000	19732000	30285000	97636000	7619000	51523000	0	0	16904000
P54652	VQVEYKGETK	10	1	1179.61	103	112	2	0.0006477	141.2		1				1	1	1	1			1	162930000	0	25784000	0	0	0	39626000	38456000	6841900	40229000	0	0	11993000
P55854	VAGQDGSVVQFK	12	0	1233.64	22	33	2	0.00054534	105.98			1							1			8142600	0	0	8142600	0	0	0	0	0	0	0	0	0
P60981	MIYASSK	7	0	798.395	115	121	2	0.03279	88.029									1			1	107140000	0	0	0	0	0	0	0	0	94218000	0	0	12918000
P60983	LVQTAELTK	9	0	1001.58	111	119	2	0.0049018	99.442		1							1				46497000	0	24429000	0	0	0	0	0	0	22067000	0	0	0
P61204	LGLHSLR	7	0	794.476	143	149	2	0.0097624	138.48		1		1		1		1					83598000	0	17388000	0	15265000	0	36407000	0	14538000	0	0	0	0
P61812	IEAIRGQILSK	11	1	1226.73	46	56	2;3	0.0025462	110.38												2	62454000	0	0	0	0	0	0	0	0	0	0	0	62454000
P62736	DSYVGDEAQSK	11	0	1197.52	51	61	2	2.3478e-06	189.38	1	1		1	2	2	2	2	2	1	1	2	1085400000	22651000	37891000	0	0	15771000	143990000	87505000	156230000	431200000	51130000	0	139050000
P62736	DSYVGDEAQSKR	12	1	1353.62	51	62	2;3	4.0413e-11	222.28	2	2	1	1	1	2	2	3	3	3	2	3	1604400000	38723000	130650000	5280300	11029000	0	239530000	200870000	212490000	347900000	93581000	118090000	206270000
P62736	EITALAPSTMK	11	0	1160.61	316	326	2	6.994e-05	147.2	2	2	2	3	3	3	3	3	5	3	3	4	33367000000	344740000	1372800000	237270000	1148200000	999320000	3332400000	2153800000	2419000000	12957000000	1290500000	3585400000	3526400000
P62736	AGFAGDDAPR	10	0	975.441	19	28	2	0.00010291	160.63	1	1	1	1	1	1	1		1	1	1	1	5129500000	102280000	651100000	47285000	107260000	222730000	780300000	0	0	1770300000	274020000	335220000	839090000
P62736	EIVRDIK	7	1	871.513	207	213	2	0.020906	132.57							1				1	1	76474000	0	0	0	0	0	0	27337000	0	0	0	16625000	32512000
P62736	EIVRDIKEK	9	2	1128.65	207	215	2	0.0028747	169.44							1			1	1	1	68398000	0	0	0	0	0	0	14442000	0	0	8302600	25498000	20155000
P62736	RGILTLK	7	1	799.528	62	68	2	0.012355	120.65	1	1	1	2	2	2	1	1	2	1	1	1	24535000000	152990000	898230000	230040000	886850000	1815000000	2181500000	1906100000	33221000	12102000000	903260000	1341300000	2084900000
P62736	AVFPSIVGR	9	0	944.544	29	37	2	0.00072281	163.34	1	1	1	1	1	1	1	1	1		1	1	6091700000	23321000	239350000	47223000	180380000	157190000	337530000	94836000	370320000	4425600000	0	107680000	108280000
P62736	AVFPSIVGRPR	11	1	1197.7	29	39	2;3	5.3191e-06	187	3	2	2	2	2	2	2	2	2	2	2	2	37853000000	457440000	688610000	211450000	844980000	848640000	4642700000	2564100000	3027700000	15405000000	2007800000	3172300000	3982200000
P62736	YPIEHGIITNWDDMEK	16	0	1959.9	71	86	2;3	5.7942e-31	272.92	4	5	4	5	5	5	4	7	8	7	8	6	61009000000	464990000	2378400000	470550000	1921100000	1719700000	5693800000	3790100000	5248800000	24964000000	3835500000	5977200000	4544900000
P62820	LLLIGDSGVGK	11	0	1070.63	11	21	2	0.00016359	133.57		1	1	1	1	1	1		1		1	1	480390000	0	23354000	7446300	24207000	21906000	59582000	46791000	0	191370000	0	52393000	53338000
P62820	EFADSLGIPFLETSAK	16	0	1723.87	138	153	2	0.0017377	93.011								1			1		34100000	0	0	0	0	0	0	0	27361000	0	0	6738500	0
P62834	INVNEIFYDLVR	12	0	1493.79	152	163	2	3.2859e-08	192.12				1		1	1	1	1	1	1		383390000	0	0	0	35460000	0	40890000	42984000	28808000	65811000	123150000	46293000	0
P62834	SKINVNEIFYDLVR	14	1	1708.91	150	163	2;3	9.8003e-17	234.41			2	2	2	2	2	2	2	3	1	2	1810500000	0	0	9315400	30932000	21079000	76153000	114670000	394380000	493660000	325050000	104250000	241030000
P62834	LVVLGSGGVGK	11	0	984.597	6	16	2	0.00014835	135.79	1	1	1	1	1	1	1	1		1	1		1010000000	11180000	121630000	34623000	85600000	94281000	204590000	159880000	87839000	0	104330000	106060000	0
P62834	YDPTIEDSYRK	11	1	1385.65	32	42	2	0.00075098	117.53	1	1											49967000	11428000	38540000	0	0	0	0	0	0	0	0	0	0
P63000	LDLRDDKDTIEK	12	2	1459.75	117	128	2;3	0.00020504	128.85	1	1		1		1			1			1	119780000	6510900	9407800	0	7351000	0	39037000	0	0	42197000	0	0	15276000
P63104	EMQPTHPIR	9	0	1107.55	159	167	2;3	0.00076634	146.54	2	1	1	1	2	3	2	3	3	1	2	2	736370000	24318000	74728000	8142600	19695000	16913000	118800000	36449000	37831000	318180000	16011000	27018000	38277000
P63104	KEMQPTHPIR	10	1	1235.64	158	167	2;3	0.00040083	135.86		1					1		2		1	1	58119000	0	5404500	0	0	0	0	7525100	0	27980000	0	8345700	8864400
P63261	CPEALFQPSFLGMESCGIHETTFNSIMK	28	0	3230.45	257	284	3;4	1.2424e-13	172.61		1		3		2	1	5	4	2	4	3	1013400000	0	129360000	0	16997000	0	54068000	0	96995000	504880000	66252000	39795000	105100000
P63261	DLYANTVLSGGTTMYPGIADR	21	0	2214.06	292	312	2;3	5.3057e-56	308	2	3	5	8	7	7	4	9	10	7	10	9	23311000000	379830000	596230000	239460000	762200000	426720000	1730500000	1267800000	3040000000	7950500000	1654100000	2298900000	2964400000
P63261	FRCPEALFQPSFLGMESCGIHETTFNSIMK	30	1	3533.62	255	284	3;4	7.0318e-25	202.3		1	1	3	2	5	4	8	8	8	8	9	7001900000	0	18643000	17611000	33195000	58490000	336550000	365100000	723070000	1250900000	1425200000	1159600000	1613500000
P63261	GYSFTTTAER	10	0	1131.52	197	206	2	9.8621e-05	190.51	2	1	1	2	2	2	1	2	3	2	2	1	6012600000	135690000	570270000	71236000	190950000	302870000	1198600000	0	773300000	1644600000	7457500	642600000	475020000
P63261	GYSFTTTAEREIVR	14	1	1628.82	197	210	2;3	9.814e-17	234.39							2		1	1	1	1	645620000	0	0	0	0	0	0	68169000	0	80016000	167350000	236410000	93679000
P63261	GYSFTTTAEREIVRDIK	17	2	1985.02	197	213	3	0.0012083	82.59										1			8348700	0	0	0	0	0	0	0	0	0	8348700	0	0
P63261	KDLYANTVLSGGTTMYPGIADR	22	1	2342.16	291	312	2;3	1.6464e-73	363.97	2	2	2	2	2	1	2	4	3	2	2	2	4880200000	89716000	193030000	34159000	144250000	93589000	69658000	291140000	738060000	2037000000	194000000	542610000	452980000
P63261	TTGIVMDSGDGVTHTVPIYEGYALPHAILR	30	0	3182.61	148	177	2;3;4;5	5.0639e-56	290.16	4	5	3	6	7	8	6	11	10	12	10	8	86990000000	173770000	2717600000	713910000	1755700000	1708300000	9413400000	4357100000	5917900000	30437000000	8263100000	11282000000	10250000000
P63261	VAPEEHPVLLTEAPLNPK	18	0	1953.06	96	113	2;3;4	3.6715e-28	261.38	7	2	4	5	4	5	3	6	5	6	5	5	69267000000	629700000	3818200000	836470000	2442700000	1803600000	4108400000	2743300000	7221800000	30037000000	3612900000	5037800000	6975400000
P67936	HIAEEADR	8	0	939.441	117	124	2	0.0040931	154.35		1	1	1								1	33474000	0	11628000	3859500	8864800	0	0	0	0	0	0	0	9122300
P67936	HIAEEADRK	9	1	1067.54	117	125	2	0.026381	75.692			1			1			1				43852000	0	0	1478600	0	0	13583000	0	0	28791000	0	0	0
P67936	HIAEEADRKYEEVAR	15	2	1814.89	117	131	2;3;4	6.7852e-14	212.9	2	2	2	3	3	3	3	3	3	3	3	3	3377300000	71070000	14118000	30563000	84770000	101230000	464100000	1222400000	130640000	736240000	95469000	218540000	208140000
P67936	NVTNNLK	7	0	801.434	163	169	2	0.018308	105.27				1	1	1	1	1		1		1	171300000	0	0	0	4229700	7504500	36509000	80132000	13763000	0	8139400	0	21017000
P67936	IQLVEEELDR	10	0	1242.65	56	65	2	7.0136e-05	204.7	1	1	2	1	2	2	2	1	1		2	1	1529500000	15095000	250950000	71305000	0	221720000	299020000	235270000	247400000	0	0	82675000	106110000
P67936	IQLVEEELDRAQER	14	1	1726.88	56	69	2;3	1.4706e-23	272.92	3	1	3	2	3	4	4	4	1	4	3	3	6839700000	126160000	174280000	50685000	0	522180000	1241500000	1216400000	1242500000	0	671120000	1018800000	576100000
P67936	KYEEVAR	7	1	893.461	125	131	2	0.040695	82.386		1							1				190770000	0	20295000	0	0	0	0	0	0	170470000	0	0	0
P67936	LATALQK	7	0	743.454	70	76	1;2	0.0096017	159.42	1	1	1	1	2	1	3	1	2		1		1077600000	2605300	67991000	8840200	17195000	42413000	75574000	490760000	23099000	329710000	0	19440000	0
P67936	LATALQKLEEAEK	13	1	1442.8	70	82	2;3	5.1976e-18	279.53	1		1	2	2	2	3	3	2	3	2	3	3676100000	25812000	0	16345000	36902000	77901000	288550000	944100000	159320000	532380000	251920000	522250000	820660000
P67936	LATALQKLEEAEKAADESER	20	2	2201.12	70	89	3;4	1.2725e-29	229.46							1			1	2	1	557720000	0	0	0	0	0	0	177600000	0	0	17331000	242640000	120150000
P67936	LEEAEKAADESER	13	1	1475.67	77	89	2	2.7311e-06	159.94	1						1						24961000	2742200	0	0	0	0	0	22218000	0	0	0	0	0
P67936	RIQLVEEELDR	11	1	1398.75	55	65	2;3	2.4995e-10	251.43	1	1	1	1	2	1	1	1	1	1			668510000	8973700	71822000	28426000	51110000	49064000	80518000	101300000	46189000	218540000	12569000	0	0
P67936	RIQLVEEELDRAQER	15	2	1882.99	55	69	2;3	4.8858e-39	334.25	2	1	1	2	2	1	3	2	1	2	3	2	2656800000	20190000	35024000	34031000	59946000	50467000	0	933650000	171810000	0	512360000	518830000	320460000
P67936	EDKYEEEIK	9	1	1181.55	182	190	2	0.040292	82.749		1											13212000	0	13212000	0	0	0	0	0	0	0	0	0	0
P67936	KLVILEGELER	11	1	1297.76	132	142	2;3	7.4019e-13	192.64		2	1	2	2	2	2	2	2	2	2	2	1911100000	0	63681000	39678000	130450000	66030000	267270000	38464000	213740000	703540000	106060000	137400000	144800000
P67936	LVILEGELER	10	0	1169.67	133	142	2	0.0003803	135.79	1	1	1	1	1	1	1	1	1	1	1		739020000	5769500	20670000	29580000	58403000	57834000	76143000	77559000	60355000	305760000	21981000	24965000	0
P68032	IWHHTFYNELR	11	0	1514.74	85	95	2;3;4	8.0886e-06	172.47	5	3	2	4	6	5	4	5	5	7	5	4	54797000000	131940000	1420100000	336840000	646450000	952710000	6575500000	2354500000	3190700000	29791000000	1293500000	3522400000	4581500000
P68032	YPIEHGIITNWDDMEKIWHHTFYNELR	27	1	3456.64	71	97	4;5;6	9.0567e-08	128.97										3	2	1	248380000	0	0	0	0	0	0	0	0	0	92849000	106500000	49038000
P68366	RSIQFVDWCPTGFK	14	1	1739.85	339	352	3	0.0017519	89.541								1	1				73762000	0	0	0	0	0	0	0	15589000	58173000	0	0	0
P68366	SIQFVDWCPTGFK	13	0	1583.74	340	352	2	1.6686e-08	189.58	1	1	1	1	1	1	1	2	2	1	1	2	1471300000	7854700	39877000	23615000	33709000	28585000	170220000	43877000	197850000	704990000	41230000	47564000	131910000
P68371	EVDEQMLNVQNK	12	0	1445.68	325	336	2	2.8784e-10	209.21								1				1	38739000	0	0	0	0	0	0	0	22323000	0	0	0	16416000
P68371	GHYTEGAELVDSVLDVVR	18	0	1957.97	104	121	2;3	1.1694e-55	350.8		1		1	1	1	1	2	2	1		2	1089900000	0	15105000	0	25171000	23253000	28179000	30665000	174050000	609620000	41966000	0	141910000
P68371	GHYTEGAELVDSVLDVVRK	19	1	2086.07	104	122	2;3;4	8.5554e-54	335.77		1		1	1	2	1	2	3	1	1	2	2984700000	0	13633000	0	7129500	35654000	347640000	23445000	449930000	957230000	227180000	179980000	742880000
P68871	LLVVYPWTQR	10	0	1273.72	32	41	2	0.00010897	198.54	2	1	2	2	2	1	2	2	1	2	2	2	12032000000	336150000	106530000	175520000	126410000	150490000	765510000	491030000	642440000	4528100000	1054700000	2995500000	659530000
P68871	LHVDPENFR	9	0	1125.56	97	105	2;3	0.00083788	163.9	3		1	1		1	1	1	1	1	3		2040100000	432960000	0	116850000	41421000	0	0	331070000	146000000	0	61413000	910390000	0
P68871	KVLGAFSDGLAHLDNLK	17	1	1796.98	67	83	2;3;4	2.2572e-31	279.55	7	2	2	2	2	2	2	2	3	3	4	2	9940800000	401250000	102970000	149970000	116120000	143840000	422700000	374700000	560940000	1737000000	1028900000	4120500000	781960000
P68871	VHLTPEEK	8	0	951.503	2	9	2	0.0039741	176.66	2	1	1			1	1	1	1	1	1	1	2707100000	252970000	31576000	59767000	0	0	195090000	212900000	100860000	1038100000	75467000	596760000	143620000
P68871	VLGAFSDGLAHLDNLK	16	0	1668.88	68	83	2;3	1.3011e-13	184.98	7	2	3	4	3	3	4	3	4	4	4	4	18353000000	556890000	130490000	207720000	252870000	248670000	1037500000	368140000	1421000000	6793300000	1422800000	4641900000	1272000000
P68871	VVAGVANALAHK	12	0	1148.67	134	145	2;3	3.4227e-05	136.27	5		3	2	1	3	2	2	4	2	3	2	8220800000	1451800000	0	441350000	23239000	0	2196500000	943910000	486790000	928320000	52277000	1659400000	37160000
P68871	VVAGVANALAHKYH	14	1	1448.79	134	147	2;3;4	1.5923e-16	226.59	4			1	2	2	2	1	2	3	5	2	3204300000	236080000	0	0	5173500	60488000	220890000	401800000	33136000	497520000	432640000	882180000	434390000
P78356	IKVDNHLFNK	10	1	1226.68	72	81	2	0.003143	113.71						1		1		1			43164000	0	0	0	0	0	23453000	0	12099000	0	7612800	0	0
Q02325	EQQCVIMAENR	11	0	1376.62	70	80	2	0.029511	73.067		1											16853000	0	16853000	0	0	0	0	0	0	0	0	0	0
Q02325	EQQCVIMAENRK	12	1	1504.71	70	81	2;3	5.6539e-05	127.42		1		1			1				1		50535000	0	25077000	0	6072400	0	0	12833000	0	0	0	6552800	0
Q02985	RPYFPVAVGK	10	1	1132.64	342	351	2	0.00014935	164.72	1	1	1	1	1	1	1	1	1	1	1	1	1076100000	5582500	49107000	29055000	52533000	61068000	143450000	89010000	56202000	295030000	65597000	124840000	104620000
Q03591	CLHPCVISR	9	0	1140.55	1163	1171	2	0.0094018	94.114		1											24563000	0	24563000	0	0	0	0	0	0	0	0	0	0
Q03591	EIMENYNIALR	11	0	1364.68	1172	1182	2	2.0925e-06	193.16	1	1	1	1	1	1	1	1	1	1	1	1	1377000000	7624700	76370000	30129000	68302000	68942000	165400000	92517000	119330000	342380000	69752000	131090000	205140000
Q03591	INHGILYDEEK	11	0	1329.66	28	38	2;3	1.586e-06	200.71	1	2		1	1	1	1	1	1	1		1	449900000	10441000	137920000	0	26066000	22439000	55047000	60774000	18729000	92236000	7871600	0	18375000
Q03591	LQNNENNISCVER	13	0	1588.73	120	132	2	1.3787e-10	203.94		1											21782000	0	21782000	0	0	0	0	0	0	0	0	0	0
Q03591	YKPFSQVPTGEVFYYSCEYNFVSPSK	26	1	3122.44	39	64	3	0.00015849	93.166				1					1				85313000	0	0	0	8737800	0	0	0	0	76575000	0	0	0
Q04695	ILNEMRDQYEK	11	1	1437.69	283	293	2	0.00013797	147.91							1			1		1	33704000	0	0	0	0	0	0	18866000	0	0	6941900	0	7896700
Q04695	SEISELRR	8	1	988.53	329	336	2	0.014389	77.674					1		1						3579900	0	0	0	0	3579900	0	0	0	0	0	0	0
Q04695	TRLEQEIATYRR	12	2	1534.82	406	417	3	0.00026123	113.24										1			5183500	0	0	0	0	0	0	0	0	0	5183500	0	0
Q04912	VADFGLAR	8	0	847.455	405	412	2	0.0047785	124.34									1				35701000	0	0	0	0	0	0	0	0	35701000	0	0	0
Q04917	DSTLIMQLLR	10	0	1188.65	213	222	2	9.7185e-05	192.6		1	3	4	4	3	2	3	3	3	2	2	3157400000	0	30551000	21064000	84223000	74384000	412390000	108570000	232120000	1403900000	467640000	132570000	190000000
Q04917	LAEQAER	7	0	815.414	12	18	2	0.0096823	143.37								1	1			1	150510000	0	0	0	0	0	0	0	12688000	134240000	0	0	3585700
Q04917	NLLSVAYK	8	0	906.517	42	49	2	0.0070598	113.7		1	1	1	1	1	1	1	1	1	1	1	3033400000	0	179600000	9639100	91102000	149530000	145700000	214200000	296300000	1223700000	134380000	256500000	332710000
Q04917	MKGDYYR	7	1	931.422	121	127	2	0.02053	143.37		1						1	1		1	1	99102000	0	13535000	0	0	0	0	0	18705000	31221000	0	18626000	17013000
Q05639	IGGIGTVPVGR	11	0	1024.6	256	266	2	0.069506	63.534										1			4648900	0	0	0	0	0	0	0	0	0	4648900	0	0
Q06481	VEAMLNDR	8	0	946.454	461	468	2	0.0039916	157.34	1	1	1	1	2	1	1	1	1	1	1	1	2205300000	14412000	213080000	45998000	109440000	182910000	216210000	327940000	68661000	678860000	36763000	115330000	195690000
Q06481	VEAMLNDRR	9	1	1102.56	461	469	2	0.00075113	151.5	1	1	1	1	1	1		1	1		1	1	204700000	7978400	23928000	8565400	13052000	13233000	26488000	0	10932000	55585000	0	16958000	27983000
Q12792	YHFFLYK	7	0	1016.51	236	242	2	0.014264	114.67						1			1				92551000	0	0	0	0	0	23918000	0	0	68633000	0	0	0
Q13162	GLFIIDDK	8	0	919.501	129	136	2	0.0047785	124.34				1	1		1		1			1	88287000	0	0	0	5260500	10446000	0	8117300	0	55507000	0	0	8956700
Q13404	LLEELEEGQK	10	0	1186.61	15	24	2	0.013006	76.679								1					8152100	0	0	0	0	0	0	0	8152100	0	0	0	0
Q13404	WTGMIIGPPR	10	0	1126.6	46	55	2	0.0011622	117.39									1				57687000	0	0	0	0	0	0	0	0	57687000	0	0	0
Q14240	MFVLDEADEMLSR	13	0	1554.71	178	190	2	1.9646e-06	152.54						1			1	1	1		169930000	0	0	0	0	0	21971000	0	0	86782000	35461000	25714000	0
Q14240	VLITTDLLAR	10	0	1113.68	325	334	2	0.00029529	141.93				1	1	1		1	1			1	158640000	0	0	0	7792700	7050200	21962000	0	29332000	74037000	0	0	18463000
Q14315	DLAEDAPWKK	10	1	1171.59	34	43	2	0.0011265	118.5		1					1	1			1	1	217990000	0	20336000	0	0	0	0	36178000	57599000	0	0	41089000	62786000
Q14315	IQQNTFTR	8	0	1006.52	44	51	2	0.0040055	151.27		1				1	1	1			1	1	124430000	0	15724000	0	0	0	36473000	27475000	15227000	0	0	10620000	18912000
Q14315	KIQQNTFTR	9	1	1134.61	43	51	2	0.00075909	167.04	1	1			1	1	1	1	1		1	1	224170000	4837200	10787000	0	0	3860300	42091000	17763000	14307000	103580000	0	13055000	13894000
Q14315	LIALLEVLSQK	11	0	1225.76	77	87	2	2.8768e-06	181.55		1	1	2	2	1	3	2	2	1	2	2	2063600000	0	2752200	3164000	8644700	5510100	200310000	56486000	339040000	763120000	178070000	239020000	267450000
Q14315	LLGWIQNK	8	0	970.56	172	179	2	0.0059106	119.06	1	1		1	1	1		2	1	2	1	1	1631900000	3186900	30202000	0	25718000	32557000	206140000	0	241870000	706850000	68879000	151010000	165450000
Q14315	LVSIDSK	7	0	760.433	121	127	2	0.0097563	138.85						1		1	1		1	1	153520000	0	0	0	0	0	19727000	0	10778000	105230000	0	7159300	10623000
Q14315	WCNEHLK	7	0	985.444	52	58	2	0.041629	79.307						1							42757000	0	0	0	0	0	42757000	0	0	0	0	0	0
Q14315	GQHVPGSPFQFTVGPLGEGGAHK	23	0	2303.14	2218	2240	3	0.00088291	77.584									1				61796000	0	0	0	0	0	0	0	0	61796000	0	0	0
Q14525	LVVQIDNAK	9	0	998.576	127	135	2	0.00074699	147.34								1					112220000	0	0	0	0	0	0	0	112220000	0	0	0	0
Q14533	LLEGEEQR	8	0	972.488	414	421	2	0.00042329	114.78								1					0	0	0	0	0	0	0	0	0	0	0	0	0
Q14533	RLLEGEEQR	9	1	1128.59	413	421	2	0.00076715	157.96								1					15361000	0	0	0	0	0	0	0	15361000	0	0	0	0
Q14533	LQFYQNR	7	0	967.488	143	149	2	0.0098742	131.65								2					30207000	0	0	0	0	0	0	0	30207000	0	0	0	0
Q14533	FAAFIDK	7	0	810.428	122	128	2	0.03279	88.029						1		1					109220000	0	0	0	0	0	74924000	0	34293000	0	0	0	0
Q15195	AFQYHSK	7	0	879.424	63	69	2	0.067927	68.7												1	15516000	0	0	0	0	0	0	0	0	0	0	0	15516000
Q15195	KSSIIIR	7	1	815.523	81	87	2	0.024968	97.071				1					1		1		36450000	0	0	0	4618500	0	0	0	0	27506000	0	4325500	0
Q15195	MRDVVLFEK	9	1	1135.61	88	96	2;3	0.002141	136.57			1			2	1	1	2	1	2	2	1689400000	0	0	39332000	0	0	292790000	108770000	90613000	753710000	54757000	174940000	174510000
Q15323	ILDELTLCK	9	0	1103.59	165	173	2	0.0041368	101.54								1					31724000	0	0	0	0	0	0	0	31724000	0	0	0	0
Q15417	GPSYGLSAEVK	11	0	1106.56	9	19	2	0.0019894	100.02									1				44512000	0	0	0	0	0	0	0	0	44512000	0	0	0
Q15907	GAVGALLVYDIAK	13	0	1288.74	83	95	1;2	0.0088511	85.622				1	1	1	1	2	1			1	259410000	0	0	0	10912000	14515000	43531000	34843000	40551000	84355000	0	0	30709000
Q15907	HLTYENVER	9	0	1159.56	96	104	2	0.00072808	160.26			1		1	1	1		1				101580000	0	0	4889300	0	8005200	17654000	37082000	0	33946000	0	0	0
Q2TAC2	AEVSELK	7	0	774.412	147	153	2	0.026326	94.407		1		1	1	1			1				138000000	0	11929000	0	4860700	9095700	23925000	0	0	88194000	0	0	0
Q3ZCM7	AVLVDLEPGTMDSVR	15	0	1600.81	63	77	2	3.6228e-06	140.39			1	1	1		1	1	1			1	547780000	0	0	11395000	23810000	16108000	0	45780000	99351000	307800000	0	0	43533000
Q562R1	DLTDYLMK	8	0	997.479	184	191	2	0.0084265	107.32	1	1	1	1	1	2	1	3	1	2	2	2	12271000000	54054000	349090000	64843000	373940000	555900000	1733000000	914730000	2589300000	371180000	1032700000	2135100000	2096700000
Q562R1	HQGVMVGMGQK	11	0	1170.56	40	50	2;3	3.0053e-08	241.94	6	5	6	7	6	8	7	7	11	7	8	8	16583000000	256180000	167450000	173740000	455200000	608400000	2769400000	2443500000	139240000	5964700000	679710000	1243900000	1681200000
Q562R1	IIAPPER	7	0	794.465	329	335	2	0.0097624	138.48	1	1	1	1	1	1	1	1	1	1	1	1	6600100000	41331000	259440000	29462000	144030000	108710000	811850000	281840000	340610000	3941500000	116240000	242580000	282490000
Q562R1	IIAPPERK	8	1	922.56	329	336	2;3	0.003049	127.84	1	2	2	2	1	1	2	2	2	2	2	2	7487200000	153870000	378460000	76456000	248820000	21703000	251150000	564710000	547240000	3821400000	240770000	441570000	741000000
Q562R1	IKIIAPPER	9	1	1035.64	327	335	2;3	0.010639	99.305	1									1	1	1	115680000	16631000	0	0	0	0	0	0	0	0	70586000	18007000	10453000
Q562R1	IKIIAPPERK	10	2	1163.74	327	336	2;3	0.0013247	139.74	1					1	2			2	2	1	587220000	27894000	0	0	0	0	24540000	256140000	0	0	73068000	159260000	46319000
Q562R1	LDLAGRDLTDYLMK	14	1	1622.83	178	191	2;3	2.9731e-08	163.51	1					2	2	2	1	2	2	2	5372100000	12074000	0	0	0	0	264680000	344900000	276660000	237120000	592760000	1516500000	2127400000
Q562R1	SYELPDGQVITIGNER	16	0	1789.88	239	254	2;3	2.1004e-18	212.68	4	3	3	3	5	5	4	8	8	4	5	3	33499000000	447020000	864600000	240960000	439730000	477620000	3593000000	2153800000	4624900000	10199000000	3264900000	3532500000	3660300000
Q56UQ5	HILANFK	7	0	841.481	124	130	2	0.0095998	166.39		1	1	1	1	1				1		1	124000000	0	10950000	6315500	12464000	24852000	21544000	0	0	0	24890000	0	22981000
Q56UQ5	VKPFMTGAAEQIK	13	1	1418.76	111	123	2;3	5.7549e-05	130.01			1	1	1					1			37067000	0	0	5633400	9596200	12366000	0	0	0	0	9471700	0	0
Q58FF3	LGVIEDHSNR	10	0	1138.57	494	503	2	0.062463	65.224										1			1061400	0	0	0	0	0	0	0	0	0	1061400	0	0
Q58FG0	HIYYITGETK	10	0	1223.62	490	499	2	0.00015946	159.58								1				1	28381000	0	0	0	0	0	0	0	18764000	0	0	0	9617100
Q5VTE0	VETGVLKPGMVVTFAPVNVTTEVK	24	1	2514.38	267	290	3	3.7159e-05	112.74				1					1			1	114790000	0	0	0	9928000	0	0	0	0	70657000	0	0	34210000
Q6A162	ETMQFLNDR	9	0	1152.52	58	66	2	0.002883	111.74								1					94747000	0	0	0	0	0	0	0	94747000	0	0	0	0
Q6A162	LASYLEK	7	0	822.449	67	73	2	0.026067	94.662								1					30807000	0	0	0	0	0	0	0	30807000	0	0	0	0
Q6IS14	KYEDICPSTHNMDVPNIK	18	1	2160	68	85	3	1.7875e-05	101.5		1											35957000	0	35957000	0	0	0	0	0	0	0	0	0	0
Q6IS14	VHLVGIDIFTGK	12	0	1297.74	56	67	2;3	2.7075e-07	172.98	1		1	1	1	1	1	1	2	1	1	1	747970000	7017700	0	32809000	43530000	49776000	54872000	67509000	76977000	211960000	87555000	30445000	85519000
Q6PEY2	AYHEQLSVAEITNACFEPANQMVK	24	0	2749.28	281	304	3	1.3864e-11	168.75						1	1	1	1			1	252600000	0	0	0	0	0	26626000	24788000	50756000	104370000	0	0	46059000
Q6PEY2	LIGQIVSSITASLR	14	0	1456.86	230	243	2	5.6156e-06	141.08						1	1	1		1		1	20734000	0	0	0	0	0	5554200	2044200	3274600	0	0	0	9861000
Q6QEF8	KCEPIIMTVPR	11	1	1342.71	342	352	2;3	0.0002114	128.27							1	1	2				318900000	0	0	0	0	0	0	27955000	30601000	260340000	0	0	0
Q6S8J3	EKLCYVALDFEQEMATAASSSSLEK	25	1	2806.3	214	238	3	1.0014e-16	189.09								1		1	1	1	228030000	0	0	0	0	0	0	0	39974000	0	68681000	51589000	67782000
Q6S8J3	LCYVALDFEQEMATAASSSSLEK	23	0	2549.17	216	238	2;3	9.2609e-24	218.78		2	2	3	3	2	2	5	14	2	4	8	2769700000	0	39575000	19402000	49833000	15563000	104740000	183640000	358040000	969610000	132820000	333690000	562750000
Q6UWU2	GQVWINGFNLGR	12	0	1359.7	579	590	2	1.1762e-07	176.79								1	1		1		74893000	0	0	0	0	0	0	0	13442000	45392000	0	16058000	0
Q6UWV6	LLLVSFDGFR	10	0	1165.65	28	37	2	0.00010665	178.83					1					1		1	33207000	0	0	0	0	7374300	0	0	0	0	14044000	0	11789000
Q6ZU15	VNIIPLIAK	9	0	979.643	187	195	2	0.011272	91.9				1		1		2	2				534420000	0	0	0	12741000	0	42218000	0	130690000	348770000	0	0	0
Q709C8	NKLTQSK	7	1	817.466	609	615	2	0.051124	79.451												1	0	0	0	0	0	0	0	0	0	0	0	0	0
Q7L9L4	ELAPLQELIEK	11	0	1281.72	200	210	2	0.0050415	95.523								1	1				63010000	0	0	0	0	0	0	0	14642000	48368000	0	0	0
Q7Z3Z0	DAEAWFNEK	9	0	1108.48	335	343	2	0.0007257	157.86		1	1		1	1		1			1		179210000	0	18437000	5281300	0	23313000	62396000	0	24334000	0	0	45444000	0
Q7Z406	CNGVLEGIR	9	0	1016.51	694	702	2	0.014343	101.33						1		1					0	0	0	0	0	0	0	0	0	0	0	0	0
Q7Z406	KFDQLLAEEK	10	1	1219.64	1445	1454	2	3.372e-05	215.72	1		1			1	1	2	2	1	1	1	1277800000	28026000	0	7649300	0	0	97887000	94918000	97217000	809640000	70002000	72433000	0
Q7Z406	TVGQLYK	7	0	807.449	645	651	2	0.033243	87.582								1				1	14146000	0	0	0	0	0	0	0	4672200	0	0	0	9473800
Q7Z406	KEEELQAALAR	11	1	1256.67	1081	1091	2	3.8906e-06	173.39			1			1							48763000	0	0	4696900	0	0	44066000	0	0	0	0	0	0
Q7Z406	QLLQANPILEAFGNAK	16	0	1725.94	210	225	2	1.7314e-14	196.24		1				1			1	1		1	24196000	0	24196000	0	0	0	0	0	0	0	0	0	0
Q7Z4I7	ELKGELYCLPCHDK	14	1	1760.82	174	187	3	0.021511	62.377							1						0	0	0	0	0	0	0	0	0	0	0	0	0
Q7Z4I7	FPLELKK	7	1	873.532	307	313	2	0.033994	88.643			1							1			12374000	0	0	6483600	0	0	0	0	0	0	5890500	0	0
Q7Z4I7	FVEFDMKPVCK	11	1	1398.67	291	301	2;3	0.0045277	99.802	1	1	2	2	2		2	1		1		1	380050000	5429500	18597000	35360000	65840000	47104000	0	113370000	33389000	0	11362000	0	49596000
Q7Z4I7	MGVPICGACR	10	0	1119.5	188	197	2	0.00026866	143.85		1		1	1	1			1			1	138510000	0	20402000	0	16304000	0	10597000	0	0	61589000	0	0	29620000
Q7Z794	FLEQQNQVLQTK	12	0	1474.78	200	211	2	1.1004e-10	218.52	1	1	3	3	3	2	2	2	2	3	4	2	1546100000	32128000	319150000	94861000	86197000	98744000	277950000	0	0	0	233110000	198460000	205520000
Q86Y46	FASFIDK	7	0	826.423	189	195	2	0.015529	111.73		1			1		1		1				226420000	0	21365000	0	0	27474000	0	29849000	0	147730000	0	0	0
Q86Y46	FLEQQNQVLETK	12	0	1475.76	145	156	2	3.4827e-06	160.36									1		1		203740000	0	0	0	0	0	0	0	0	146140000	0	57601000	0
Q8N0Y7	ALPFWNEEIVPQIK	14	0	1682.9	163	176	2	1.6389e-05	125.7		1		1			1	1	1	1	1	2	294890000	0	10237000	0	6677200	0	0	21117000	39977000	82176000	51484000	26329000	56895000
Q8N1N4	FLEQQNK	7	0	905.461	131	137	2	0.023627	97.071								1		1			19641000	0	0	0	0	0	0	0	15781000	0	3860100	0	0
Q8NHP1	FYAYNPLAGGLLTGK	15	0	1583.83	222	236	2	0.00030095	109.24						1	1	1	1			1	222310000	0	0	0	0	0	24378000	26640000	39628000	82680000	0	0	48985000
Q8TDB8	FLLINRK	7	1	902.57	211	217	2	0.019783	104.31									1				27068000	0	0	0	0	0	0	0	0	27068000	0	0	0
Q8TDB8	LWGTQDVSQDIQEMKDESAR	20	1	2335.07	229	248	3	5.5224e-16	176.11		1		1		1							79547000	0	32578000	0	16204000	0	30765000	0	0	0	0	0	0
Q92764	ARLECEINTYR	11	1	1423.69	347	357	2;3	2.2747e-06	208.46								2					45697000	0	0	0	0	0	0	0	45697000	0	0	0	0
Q92764	LAADDFR	7	0	806.392	229	235	2	0.0096017	148.28		1	1	1	1	1	1	1	1	1	1		516890000	0	62640000	11334000	9801900	35183000	47356000	63304000	20866000	197680000	36459000	32261000	0
Q93084	DIVPGDIVEVAVGDK	15	0	1524.8	144	158	2	0.0014782	96.82									1				27401000	0	0	0	0	0	0	0	0	27401000	0	0	0
Q96A08	LLLPGELAK	9	0	952.596	101	109	2	0.0092431	94.302				1				1		1			48461000	0	0	0	21040000	0	0	0	16901000	0	10519000	0	0
Q96F07	TMLESLIADK	10	0	1119.58	564	573	2	0.036581	71.614									1				38165000	0	0	0	0	0	0	0	0	38165000	0	0	0
Q96F07	YAPLHLVPLIER	12	0	1419.82	1054	1065	3	0.0037351	85.845								1	1				114330000	0	0	0	0	0	0	0	31141000	83191000	0	0	0
Q99733	FYEEVHDLER	10	0	1335.61	95	104	2;3	0.0018933	108.98				1		1		1	2				181030000	0	0	0	15861000	0	42055000	0	17216000	105890000	0	0	0
Q99733	FYEEVHDLERK	11	1	1463.7	95	105	2;3	3.5486e-05	159.79						1	2	1		1	1	1	149400000	0	0	0	0	0	22988000	47388000	14027000	0	20218000	17743000	27038000
Q9BQE3	YMACCLLYR	9	0	1248.55	312	320	2	0.00071687	154.09					1	1	1	1	1	1	1	1	1255200000	0	0	0	0	44654000	177550000	29894000	82540000	778700000	25863000	32711000	83320000
Q9BQE3	GHYTIGK	7	0	774.402	106	112	2	0.0097563	138.85					1	1		1	1	1	1	1	173090000	0	0	0	0	4177600	37081000	0	23807000	76613000	5716200	5860500	19836000
Q9BQE3	IHFPLATYAPVISAEK	16	0	1755.96	265	280	2;3	2.8085e-06	134.98	1	1	2	2	2	2	2	2	2	2	2	2	2552200000	7649500	25928000	22578000	36330000	35958000	240580000	64826000	584350000	1065800000	107390000	172570000	188270000
Q9BQE3	LSVDYGK	7	0	780.402	157	163	2	0.058164	71.715									1				42094000	0	0	0	0	0	0	0	0	42094000	0	0	0
Q9BQE3	LSVDYGKK	8	1	908.497	157	164	2	0.01597	77.058						1	1	1	1	1	1	1	9215900	0	0	0	0	0	0	0	0	0	9215900	0	0
Q9BQE3	EDMAALEK	8	0	905.416	423	430	2	0.028368	78.77									1				64057000	0	0	0	0	0	0	0	0	64057000	0	0	0
Q9BQE3	DVNAAIATIK	10	0	1014.57	327	336	2	0.0014896	113.62							1	1	1		1		642140000	0	0	0	0	0	0	53077000	87257000	449660000	0	52143000	0
Q9BQE3	TIGGGDDSFNTFFSETGAGK	20	0	2006.89	41	60	2	7.6152e-22	205.62	1	1		1	1	1	1	1	1	1	1	1	921500000	22696000	33953000	0	37201000	29616000	81908000	48832000	104550000	421280000	27193000	41073000	73193000
Q9BQE3	AVFVDLEPTVIDEVR	15	0	1700.9	65	79	2;3	1.6691e-14	212.89	1	1	2	1	2	1	1	2	2	1	2	2	4063500000	39879000	132370000	72437000	170060000	97388000	182330000	150310000	607390000	1866300000	128160000	217970000	398960000
Q9BQE3	EIIDLVLDR	9	0	1084.61	113	121	2	0.00070672	175.38		1	1	1	1	1	1	1	1	1	1	1	1032200000	0	20390000	12607000	22970000	37734000	69160000	36321000	105350000	632990000	27055000	23913000	43712000
Q9BUF5	LHFFMPGFAPLTSR	14	0	1619.83	263	276	2;3	9.297e-11	187.42		1	2	2	2	2	2	3	4	3	2	2	3761400000	0	19609000	24585000	52683000	53329000	353780000	102960000	570640000	2039200000	137190000	152110000	255360000
Q9BUF5	NMMAACDPR	9	0	1064.42	298	306	2	0.043223	70.856								1	1				33161000	0	0	0	0	0	0	0	4684100	28477000	0	0	0
Q9BUF5	FPGQLNADLR	10	0	1129.59	242	251	2	0.00012549	169.21		1				2	1	1	1				222560000	0	5290400	0	0	0	40418000	16887000	30899000	129070000	0	0	0
Q9BUF5	FPGQLNADLRK	11	1	1257.68	242	252	2;3	0.0001594	135.43								1	1				103690000	0	0	0	0	0	0	0	10535000	93151000	0	0	0
Q9BUF5	KLAVNMVPFPR	11	1	1270.72	252	262	2;3	1.9156e-06	197.3	1				1	2	1	2	3		2	2	1764300000	9119100	0	0	0	16749000	337380000	117310000	225250000	837760000	0	75300000	145460000
Q9BUF5	LAVNMVPFPR	10	0	1142.63	253	262	2	4.7929e-05	211.1	1		1		2	2	1	1	2	1	1	1	4104300000	44362000	0	53860000	0	144880000	392040000	0	510490000	2631300000	135150000	192220000	0
Q9BUF5	NSSYFVEWIPNNVK	14	0	1695.83	337	350	2	2.004e-09	172.21	1	1	1	1	1	1		1	1			1	911230000	5775000	19543000	11882000	19290000	15859000	154590000	0	126280000	459180000	0	0	98830000
Q9BXR6	ITCTEEGWSPTPK	13	0	1504.69	70	82	2	1.9289e-05	136.02		1		1			1						63238000	0	17208000	0	4577900	0	0	41452000	0	0	0	0	0
Q9BYX7	QEYDESGPSIVHR	13	0	1515.7	360	372	2;3	1.3427e-14	257.88	1	2		2	1	3		1	2	1		1	932370000	0	766310000	0	0	0	50374000	0	12404000	103280000	0	0	0
Q9BYX7	QEYDESGPSIVHRK	14	1	1643.79	360	373	2;3	1.0392e-17	244.27		2											32407000	0	32407000	0	0	0	0	0	0	0	0	0	0
Q9GZV4	IVEMSTSK	8	0	893.453	40	47	2	0.0080633	109.01		1											8586600	0	8586600	0	0	0	0	0	0	0	0	0	0
Q9H0U4	NATNVEQAFMTMAAEIK	17	0	1867.88	154	170	3	0.001516	76.051								1		1		1	12756000	0	0	0	0	0	0	0	2697300	0	4677200	0	5381700
Q9H254	DGLAFNALIHR	11	0	1225.66	194	204	2	0.0011041	103.56												1	26552000	0	0	0	0	0	0	0	0	0	0	0	26552000
Q9H4B7	IREEYPDR	8	1	1076.53	155	162	2;3	0.0077854	193.41	1		1	1		1		2	1			1	254240000	6130500	0	3921600	3108900	0	59954000	0	46032000	114350000	0	0	20744000
Q9H4M9	VYGALMWSLGK	11	0	1223.64	232	242	2	0.014676	81.338									1				62358000	0	0	0	0	0	0	0	0	62358000	0	0	0
Q9H4M9	FHEFHSPALEDADFDNKPMVLLVGQYSTGK	30	1	3391.62	42	71	4	0.055636	35.923								1					30586000	0	0	0	0	0	0	0	30586000	0	0	0	0
Q9H4M9	KLNAFGNAFLNR	12	1	1363.74	124	135	2	0.002931	98.009									1				39760000	0	0	0	0	0	0	0	0	39760000	0	0	0
Q9H4M9	LNAFGNAFLNR	11	0	1235.64	125	135	2	3.0348e-06	179.21						1			1				102990000	0	0	0	0	0	18842000	0	0	84148000	0	0	0
Q9H4M9	VHAYIISSLKK	11	1	1257.74	306	316	2;3	0.010691	72.434							1	2				1	55594000	0	0	0	0	0	0	10700000	33260000	0	0	0	11634000
Q9H4M9	VYIGSFWSHPLLIPDNR	17	0	2013.05	252	268	2;3	0.00062164	90.754						1	1	1	2			1	293540000	0	0	0	0	0	31595000	7899000	33534000	180400000	0	0	40111000
Q9H4M9	VYIGSFWSHPLLIPDNRK	18	1	2141.14	252	269	3	0.00041729	91.317						1		1	1				133460000	0	0	0	0	0	14934000	0	26542000	91983000	0	0	0
Q9H4M9	LLPLEEHYR	9	0	1168.62	33	41	2	0.0012402	127.12								1				1	28812000	0	0	0	0	0	0	0	13841000	0	0	0	14971000
Q9HAV0	LIIWDSYTTNK	11	0	1352.7	79	89	2	0.01021	87.913									1				54457000	0	0	0	0	0	0	0	0	54457000	0	0	0
Q9NSB4	AQYDDIASR	9	0	1037.48	278	286	2	0.0023134	116.37								1					11228000	0	0	0	0	0	0	0	11228000	0	0	0	0
Q9NTN9	KWTSFLK	7	1	908.512	270	276	2	0.029119	93.195											1		11538000	0	0	0	0	0	0	0	0	0	0	11538000	0
Q9NVA2	STLMDTLFNTK	11	0	1269.63	56	66	2	2.4534e-06	187.82								1					31982000	0	0	0	0	0	0	0	31982000	0	0	0	0
Q9NVD7	DAFDTLFDHAPDK	13	0	1490.67	240	252	2;3	5.2433e-07	168.3	1			2	2			1	2	1		2	456460000	4971000	0	0	34648000	28356000	0	0	23549000	272980000	27090000	0	64868000
Q9NVD7	VLYNLFTK	8	0	996.564	352	359	2	0.0073865	112.17		1	1	1	1		1	1	2		1	1	828120000	0	25381000	4662500	20019000	23288000	0	52475000	66518000	489270000	0	44113000	102390000
Q9NY65	FDLMYAK	7	0	886.426	395	401	2	0.021283	99.384		1		1	1	1			1				295480000	0	22233000	0	11286000	21865000	27758000	0	0	212340000	0	0	0
Q9NY65	EDAANNYAR	9	0	1022.44	97	105	2	0.00072687	158.36								1					4306300	0	0	0	0	0	0	0	4306300	0	0	0	0
Q9NY65	LDHKFDLMYAK	11	1	1379.69	391	401	2;3	1.5632e-07	170.47	1	2	1	2	1	2	1	2	2	1	1	1	3468100000	20337000	93258000	22290000	59123000	77020000	385500000	115320000	282100000	2002000000	39603000	100400000	271160000
Q9NY65	FDGALNVDLTEFQTNLVPYPR	21	0	2408.2	244	264	2;3	2.776e-23	202.13							1	1	2		1	1	148470000	0	0	0	0	0	0	16683000	58665000	34715000	0	16556000	21847000
Q9NY65	NLDIERPTYTNLNR	14	1	1717.87	216	229	2;3	8.278e-24	282.92	1	2		2	1	1	1	3	2	1	1	2	3236000000	24047000	155110000	0	61414000	27051000	221000000	102730000	327830000	1835500000	52596000	66856000	361830000
Q9NY65	QLFHPEQLITGK	12	0	1409.77	85	96	2;3	2.2462e-11	231.42		2											32537000	0	32537000	0	0	0	0	0	0	0	0	0	0
Q9NY65	VGINYQPPTVVPGGDLAK	18	0	1823.98	353	370	2;3	1.3733e-06	124.38	1		2	1	3	3	2	3	3	1	2	2	2257900000	26974000	0	50106000	0	83180000	227650000	123200000	279860000	1094100000	52042000	129480000	191320000
Q9NY65	AVCMLSNTTAIAEAWAR	17	0	1863.9	374	390	2;3	2.4219e-24	244.94	1	1		2	2	2	1	2	4	2		1	1346000000	4759500	41237000	0	71292000	65621000	35075000	41855000	275140000	695020000	43373000	0	72662000
Q9NY65	AFVHWYVGEGMEEGEFSEAR	20	0	2329.01	403	422	2;3	8.9937e-11	157.75			1			1		2	1				286600000	0	0	6210600	0	0	37478000	0	48440000	194470000	0	0	0
Q9NY65	LISQIVSSITASLR	14	0	1486.87	230	243	2;3	3.8363e-14	213.69							1	2	5	2	1	3	1097200000	0	0	0	0	0	0	5397000	286830000	357760000	288450000	59431000	99356000
Q9NY65	RTIQFVDWCPTGFK	14	1	1753.86	339	352	3	0.066023	38.028									1				43707000	0	0	0	0	0	0	0	0	43707000	0	0	0
Q9NY65	TIQFVDWCPTGFK	13	0	1597.76	340	352	2	1.067e-06	162.36				1		1		1	1			1	364020000	0	0	0	10158000	0	40846000	0	66451000	211340000	0	0	35222000
Q9P1U1	DITYFIQQLLR	11	0	1408.77	199	209	2	0.0024824	101.64												1	0	0	0	0	0	0	0	0	0	0	0	0	0
Q9P1U1	HIPIAGR	7	0	762.45	192	198	2	0.029684	91.093				1				1	1			1	57624000	0	0	0	3591600	0	0	0	4240000	43141000	0	0	6652100
Q9UI15	GASQAGMTGYGMPR	14	0	1382.61	183	196	2	5.1794e-11	192.1		1	2	1	1	1	1	1	1	1	1	1	666560000	0	92471000	16583000	28061000	28079000	81388000	72877000	58290000	210880000	14686000	34033000	29219000
Q9Y281	ESKKEDLVFIFWAPESAPLK	20	2	2333.23	93	112	2;3;4	1.4549e-21	214.53		1	2	3	2	3	2	3	3	3	3	3	1942100000	0	19575000	28664000	83020000	69854000	98226000	110040000	118210000	503610000	379430000	132020000	399450000
Q9Y281	KEDLVFIFWAPESAPLK	17	1	1989.06	96	112	2;3	2.1522e-09	159.02		2	1	2	2	1		2	2	2	2	1	353510000	0	12551000	7985600	28941000	7689800	15992000	0	30960000	154030000	54048000	30263000	11058000
Q9Y281	YALYDATYETK	11	0	1336.62	82	92	2	1.3785e-05	168.8		1		1	1	1	1	1	1	1	1	1	1598800000	0	282770000	0	66693000	113940000	129990000	220080000	96822000	417430000	68940000	95595000	106530000
Q9Y4G6	DPVQLNLLYVQAR	13	0	1527.84	208	220	2	2.3325e-12	242.39						1		1	1				92893000	0	0	0	0	0	17553000	0	21520000	53819000	0	0	0
Q9Y4G6	ELIECAR	7	0	889.433	1949	1955	2	0.0099218	128.75		1											11385000	0	11385000	0	0	0	0	0	0	0	0	0	0
Q9Y4G6	ERELEEAR	8	1	1030.5	2512	2519	2	0.0095751	172.23						1	1	1				1	41382000	0	0	0	0	0	16724000	8728100	7988700	0	0	0	7941000
Q9Y4G6	EVANSTANLVK	11	0	1144.61	1531	1541	2	9.3756e-05	143.73	1	1	1	1	1	1	1	1	1		1	1	697900000	7806600	57956000	8870700	20205000	11059000	96631000	67381000	40615000	323920000	0	32201000	31255000
Q9Y4G6	FFYSDQNVDSRDPVQLNLLYVQAR	24	1	2886.43	197	220	2;3	1.4393e-23	209.97		1	1	1			1	3	1	1		1	434530000	0	44884000	8337300	17182000	0	0	37493000	94274000	130550000	35172000	0	66631000
Q9Y4G6	GITMATAK	8	0	791.421	2181	2188	2	0.018029	90.777								1	1				27085000	0	0	0	0	0	0	0	1871100	25213000	0	0	0
Q9Y4G6	KLEQLKPR	8	2	1010.62	2322	2329	2;3	0.00022301	219.16	1	1		2	2	3	3	2	3	1	2	2	941540000	16950000	12069000	0	23131000	15487000	215680000	100430000	62527000	371480000	5734500	39913000	78136000
Q9Y4G6	LQAAGNAVK	9	0	870.492	2456	2464	2	0.049488	69.198								1				1	18606000	0	0	0	0	0	0	0	9240100	0	0	0	9366100
Q9Y4G6	LQAAGNAVKR	10	1	1026.59	2456	2465	2	0.00030161	142.64						1	1					1	56985000	0	0	0	0	0	22214000	18796000	0	0	0	0	15975000
Q9Y4G6	LREAAEGLR	9	1	1013.56	890	898	2;3	0.002261	134.25	1		1		1			2				1	110100000	6673200	0	0	0	0	0	0	103430000	0	0	0	0
Q9Y4G6	QVAASTAQLLVACK	14	0	1458.79	2430	2443	2	0.018026	72.096		1											12988000	0	12988000	0	0	0	0	0	0	0	0	0	0
Q9Y4G6	RLQAAGNAVK	10	1	1026.59	2455	2464	2	0.00013317	169.06	1	1	2	1	2		1						83325000	9932300	24277000	7648000	13412000	28056000	0	0	0	0	0	0	0
Q9Y4G6	SIAAATSALVK	11	0	1030.6	2351	2361	2	0.00016661	133.13		1	1	1	1	1	1	1	1	1	1	1	2507400000	0	80369000	28184000	81263000	175080000	268570000	148430000	182090000	1054100000	53802000	174010000	261530000
Q9Y4G6	TYGVSFFLVK	10	0	1159.63	307	316	2	0.011802	87.308	1	1	1	1	1	1	1	1	1	1	1	1	1659200000	6737800	30778000	13114000	41205000	45270000	180210000	69028000	255760000	681010000	81874000	71672000	182550000
Q9Y4G6	VMVTNVTSLLK	11	0	1203.69	2120	2130	2	6.994e-05	147.2	1	1	1	3	2	2	2	2	3	2	1	3	4921500000	9504500	105630000	50061000	140230000	126630000	13059000	251270000	547150000	2601900000	217790000	234900000	623350000
Q9Y678	SIATLAITTLLK	12	0	1243.78	339	350	2	0.0080201	89.827									1				13586000	0	0	0	0	0	0	0	0	13586000	0	0	0
sp	LLIYGASIR	9	0	1004.6	66	74	2	0.0010703	134.08											1		22866000	0	0	0	0	0	0	0	0	0	0	22866000	0
sp	LQDVAGR	7	0	757.408	405	411	2	0.002477	127.66	1	1	1					1					237770000	0	135490000	25565000	0	0	0	0	76718000	0	0	0	0
sp	GLEWVGFIR	9	0	1075.58	63	71	2	0.00072019	155.51								1	1		1	1	153370000	0	0	0	0	0	0	0	24126000	36673000	0	61476000	31097000
sp	NTLYLQMNSLK	11	0	1323.69	98	108	2	0.0094396	89.047					1								8168400	0	0	0	0	8168400	0	0	0	0	0	0	0
sp	GLVWVSR	7	0	815.465	63	69	2	0.0096401	159.75						1		1	1	1			124670000	0	0	0	0	0	32688000	0	17723000	63267000	10987000	0	0
sp	GLEWMGIIYPGDSDTR	16	0	1808.84	63	78	2	8.5333e-05	116.01										1			21199000	0	0	0	0	0	0	0	0	0	21199000	0	0
sp	SISTAYLQWSSLK	13	0	1482.77	94	106	2	0.037387	70.488										1			24753000	0	0	0	0	0	0	0	0	0	24753000	0	0
sp	KSDLEANVEALTQEIDFLR	19	1	2190.12	54	72	3	0.020637	51.487								1					19256000	0	0	0	0	0	0	0	19256000	0	0	0	0
sp	KSDLEANVEALTQEIDFLRR	20	2	2346.22	54	73	3;4	2.7923e-22	206.28								5					57622000	0	0	0	0	0	0	0	57622000	0	0	0	0
sp	ENGQMRQIQK	10	1	1230.61	942	951	2	0.019354	73.248						1							0	0	0	0	0	0	0	0	0	0	0	0	0
sp	TVLENLR	7	0	843.481	340	346	2	0.012805	148.28						1				1	1		224070000	0	0	0	0	0	0	0	0	0	70253000	153820000	0
sp	MAVVATLR	8	0	859.495	1	8	2	0.018209	104.11						1	1	1		1	1	2	3043700000	0	0	0	0	0	453820000	1124100000	157740000	0	39257000	111010000	1157800000
sp	AALANLCIGDVITAIDGENTSNMTHLEAQNR	31	0	3311.59	39	69	3	1.3357e-14	173.07		1						1		1			84997000	0	29036000	0	0	0	0	0	18700000	0	37261000	0	0
sp	DFEQPLAISR	10	0	1174.6	23	32	2	0.00074952	138.98		1				1		1	1	1			120400000	0	100240000	0	0	0	0	0	0	0	20159000	0	0
sp	GCTDNLTLTVAR	12	0	1319.65	72	83	2	3.6275e-06	159.79		1	1		1				1	1			150530000	0	0	16729000	0	22860000	0	0	0	104150000	6798600	0	0
sp	GHFFVEDQIYCEK	13	0	1670.74	297	309	2;3	2.5472e-09	196.76			1	1	1	1		2	2			2	453750000	0	0	12523000	17869000	26874000	33819000	0	57041000	251180000	0	0	54444000
sp	HRHPECYVCTDCGTNLK	17	1	2145.91	278	294	3	0.029532	55.912												1	4590800	0	0	0	0	0	0	0	0	0	0	0	4590800
sp	LVGGKDFEQPLAISR	15	1	1628.89	18	32	2;3	1.1014e-19	254.18	1	1	1	2	1	2	2	2	1	2	1	3	970040000	9800700	17726000	9962900	46472000	42522000	100650000	192240000	91102000	71747000	120070000	61998000	205750000
sp	MNLASEPQEVLHIGSAHNR	19	0	2102.03	104	122	2;3;4	7.9581e-22	198.07		1	1	1	1	1	1	2	3	1	1	1	1690000000	0	112440000	8956700	57826000	36837000	146190000	134840000	85951000	701550000	42285000	130180000	232930000
sp	QSTSFLVLQEILESEEKGDPNKPSGFR	27	2	3034.52	212	238	3;4	3.1341e-08	142.4		2											51782000	0	51782000	0	0	0	0	0	0	0	0	0	0
sp	SAMPFTASPASSTTAR	16	0	1581.75	123	138	2	5.4703e-09	152.96		1	1	1	1	1	1	1	1			1	516320000	0	52897000	18641000	27089000	16341000	53620000	69621000	36554000	196750000	0	0	44804000
sp	VAASIGNAQK	10	0	957.524	247	256	2	7.187e-06	226.54		1		1		1		1	1	1		1	92318000	0	10629000	0	3339600	0	17423000	0	6826400	41954000	2712900	0	9433300
sp	VTPPEGYEVVTVFPK	15	0	1660.87	315	329	2	7.7119e-06	130.56		1	1	1	1	1	1	1	1		1	1	774500000	0	95538000	23768000	46473000	40537000	78470000	82166000	89006000	206200000	0	40001000	72343000
sp	VWSPLVTEEGK	11	0	1243.64	88	98	2	0.00668	93.111										1			7912700	0	0	0	0	0	0	0	0	0	7912700	0	0
sp	VWSPLVTEEGKR	12	1	1399.75	88	99	2;3	8.1081e-06	140.78		2	2	2	2	1	1	2	2	1		2	959990000	0	81068000	21393000	32671000	45247000	29233000	26452000	100660000	547420000	16438000	0	59404000
sp	AVETLLDLIMK	11	0	1244.7	173	183	2	0.0022366	99.653								1		1			46338000	0	0	0	0	0	0	0	34552000	0	11786000	0	0
sp	AVETLLDLIMKR	12	1	1400.81	173	184	3	0.0019159	93.345										1	1		23573000	0	0	0	0	0	0	0	0	0	16672000	6900700	0
sp	LLALGDSGVGK	11	0	1028.59	12	22	2	0.00053269	120.12		1		1	1		1	1	1		1		260770000	0	15949000	0	16234000	22068000	0	23671000	23953000	140200000	0	18692000	0
sp	VHLQLWDTAGQER	13	0	1551.78	68	80	3	0.031732	58.752									1				35186000	0	0	0	0	0	0	0	0	35186000	0	0	0
sp	EEFASTCPDDEEIELAYEQVAK	22	0	2572.12	217	238	2	2.7697e-07	143.05		1							1			1	87553000	0	17782000	0	0	0	0	0	0	52574000	0	0	17196000
sp	FLDGNELTLADCNLLPK	17	0	1931.97	167	183	2	1.5535e-06	134.56	1			1		1		1	1	1	1	1	325830000	4784300	0	0	10723000	0	40080000	0	36968000	103070000	39659000	40512000	50031000
sp	GFTIPEAFR	9	0	1036.53	196	204	2	0.0010208	136.11				1		1		1	1	1			728200000	0	0	0	29022000	0	71814000	0	82967000	480520000	63869000	0	0
sp	GVTFNVTTVDTK	12	0	1280.66	38	49	2	3.2759e-06	161.17		1	1	1	1	1		1	1	1	1		260230000	0	22833000	6890800	19450000	9832500	25841000	0	36642000	80358000	24955000	33429000	0
sp	GVTFNVTTVDTKR	13	1	1436.76	38	50	2	1.4725e-06	158.79								1	1				51645000	0	0	0	0	0	0	0	5995200	45650000	0	0	0
sp	IGNCPFSQR	9	0	1077.5	21	29	2	3.4563e-05	140.5		1			1			1	1	1	1	1	195510000	0	34070000	0	0	15658000	0	0	11779000	105070000	5833400	0	23091000
sp	KFLDGNELTLADCNLLPK	18	1	2060.06	166	183	2;3	2.6035e-10	162.37								1	2	2		1	325530000	0	0	0	0	0	0	0	53062000	135050000	86414000	0	50995000
sp	LAALNPESNTAGLDIFAK	18	0	1843.97	96	113	2;3	4.8419e-11	171.32	1	1	1	1	2	2	1	1	2	2	1	2	2974600000	28180000	145370000	33182000	111250000	71825000	280670000	93220000	397340000	982770000	212360000	262940000	355440000
sp	LFMVLWLK	8	0	1048.61	30	37	2	0.041454	71.949											1		1984900	0	0	0	0	0	0	0	0	0	0	1984900	0
sp	LHIVQVVCK	9	0	1094.63	184	192	2	0.00094269	139.31		1		1	1	1		1			1		254260000	0	23500000	0	11508000	17695000	77279000	0	54128000	0	0	70146000	0
sp	LHIVQVVCKK	10	1	1222.72	184	193	2;3	0.00010949	183.26	1			1		1	2	1	2	2	1	2	443290000	6941900	0	0	15855000	0	26283000	96173000	37072000	127240000	27235000	31771000	74711000
sp	NSNPALNDNLEK	12	0	1327.64	120	131	2	1.5703e-05	144.77	1	1			1		1	1	1	1	1	1	247880000	7981700	32994000	0	0	9072300	0	21176000	19105000	117180000	7640700	18706000	14018000
sp	VLDNYLTSPLPEEVDETSAEDEGVSQR	27	0	2991.38	139	165	2;3	7.5051e-08	132.59		1						1				1	89145000	0	13917000	0	0	0	0	0	37365000	0	0	0	37864000
sp	YLSNAYAR	8	0	956.472	209	216	2	0.0041325	155.73						1			1				64489000	0	0	0	0	0	23923000	0	0	40566000	0	0	0
sp	YRGFTIPEAFR	11	1	1355.7	194	204	2;3	3.7068e-05	167.12						1		1		1	2		149590000	0	0	0	0	0	18671000	0	22430000	0	25881000	82610000	0
sp	AHFSPSNIILDFPAAGSAAR	20	0	2041.04	533	552	2;3	2.049e-29	236.17				1	1		2	2	2	1	2		605880000	0	0	0	18891000	15444000	0	42717000	66892000	277060000	45326000	139540000	0
sp	AWRPALYLAALDCAEETNSAVCR	23	1	2636.25	89	111	3	4.238e-13	146.97									1			1	157560000	0	0	0	0	0	0	0	0	86639000	0	0	70921000
sp	DCASHFEQMAAASMHR	16	0	1847.75	451	466	3	3.4736e-08	174.68							1	1					14185000	0	0	0	0	0	0	0	14185000	0	0	0	0
sp	EVALDLSQHK	10	0	1138.6	202	211	2	0.00010961	174.52		1	1	1			1	1				1	144820000	0	30082000	13677000	13986000	0	0	33739000	21217000	0	0	0	32117000
sp	EVLPAIR	7	0	796.481	434	440	2	0.010894	122.5									1			1	61791000	0	0	0	0	0	0	0	0	55749000	0	0	6041900
sp	FGVTDFPSCYLLFR	14	0	1720.83	229	242	2	9.2745e-06	135.86						1		1					20351000	0	0	0	0	0	12439000	0	7911900	0	0	0	0
sp	IPYSFFK	7	0	900.475	366	372	2	0.049342	74.439							1			1			21820000	0	0	0	0	0	0	13008000	0	0	8811800	0	0
sp	KFGVTDFPSCYLLFR	15	1	1848.92	228	242	3	2.3207e-05	121.45												1	18986000	0	0	0	0	0	0	0	0	0	0	0	18986000
sp	KVNWIGCQGSEPHFR	15	1	1813.87	387	401	3	0.014345	65.956							1		1				65450000	0	0	0	0	0	0	17025000	0	48425000	0	0	0
sp	LAGAPSEDPQFPK	13	0	1355.67	488	500	2	0.0021097	98.249		1			1	1			1		1	1	287330000	0	41356000	0	0	10552000	28944000	0	0	152430000	0	30362000	23684000
sp	NNEEYLALIFEK	12	0	1481.74	183	194	2	2.5439e-05	140.3	1	1	1	1	1	1	1		1	1	1		256340000	2110000	11240000	10102000	14934000	11014000	20351000	27451000	0	106390000	25085000	27669000	0
sp	RVLNTEANVVR	11	1	1269.72	217	227	2	1.081e-06	209.21				1		1							21953000	0	0	0	5636700	0	16316000	0	0	0	0	0	0
sp	SALYSPSDPLTLLQADTVR	19	0	2046.06	33	51	2	2.3574e-11	169.04				1				1	1		1	2	172820000	0	0	0	12459000	0	0	0	22522000	54358000	0	20362000	63117000
sp	VGSPNAAVLWLWSSHNR	17	0	1892.96	467	483	3	1.5922e-05	117.2				1		1		1	1	1	1		493580000	0	0	0	26099000	0	55054000	0	42323000	227270000	50196000	92637000	0
sp	VLNTEANVVR	10	0	1113.61	218	227	2	6.7113e-05	205.57		1	1			1						1	76978000	0	30951000	7365300	0	0	19955000	0	0	0	0	0	18707000
sp	VPVLMESR	8	0	929.5	249	256	2	0.00072408	219.78		1	1	1	1		1	1				1	209140000	0	53869000	21756000	39205000	36195000	0	18351000	13634000	0	0	0	26128000
sp	ALQGASQIIAEIR	13	0	1368.77	719	731	2	1.6424e-05	138.22									1			1	59072000	0	0	0	0	0	0	0	0	48229000	0	0	10843000
sp	AVMHFLVNHVK	11	0	1293.7	669	679	2	0.0032503	93.195									1				59992000	0	0	0	0	0	0	0	0	59992000	0	0	0
sp	GHAVNLLDVPVPVAR	15	0	1555.88	620	634	3	0.050451	41.967									1				60031000	0	0	0	0	0	0	0	0	60031000	0	0	0
sp	IFSPNVVNLTLVDLPGMTK	19	0	2057.12	134	152	2;3	0.017444	56.719									2				13970000	0	0	0	0	0	0	0	0	13970000	0	0	0
sp	LGIIGVVNR	9	0	939.587	239	247	2	0.00074774	167.25									1				70543000	0	0	0	0	0	0	0	0	70543000	0	0	0
sp	RPLILQLVHVSQEDK	15	1	1774.01	61	75	3	0.00043131	97.417								1	1				95249000	0	0	0	0	0	0	0	21881000	73368000	0	0	0
sp	SATLLQLITK	10	0	1086.66	330	339	2	0.0023655	103.55									1				29066000	0	0	0	0	0	0	0	0	29066000	0	0	0
sp	TSKAEELLAEEK	12	1	1346.69	595	606	2	0.045092	84.188								1					5882800	0	0	0	0	0	0	0	5882800	0	0	0	0
sp	ELDLNSVLLK	10	0	1142.65	144	153	2	0.00028034	143.01					1	1	1	1	1	1	1	1	390770000	0	0	0	0	18843000	41702000	14193000	38790000	95422000	78820000	59592000	43405000
sp	DGSLELMVHR	10	0	1155.57	806	815	2	0.00018964	151.04					1								5710300	0	0	0	0	5710300	0	0	0	0	0	0	0
sp	DLFSTFTITR	10	0	1199.62	941	950	2	0.00044098	131.41			1		1						1	1	32102000	0	0	1806300	0	7196200	0	0	0	0	0	8932000	14168000
sp	ELVDYFLNVATAQGR	15	0	1694.86	291	305	2	1.4122e-11	193.96			1		1							1	33155000	0	0	2464700	0	1714900	0	0	0	0	0	0	28975000
sp	WAQIHLVK	8	0	993.576	675	682	2	0.010828	99.139						1							20659000	0	0	0	0	0	20659000	0	0	0	0	0	0
sp	EVPLLQSLWLAHNEIR	16	0	1917.05	72	87	3	0.012264	66.335										1		1	27990000	0	0	0	0	0	0	0	0	0	7841800	0	20148000
sp	LPGLPEGAFR	10	0	1055.58	62	71	2	0.0022881	104.44									1				44281000	0	0	0	0	0	0	0	0	44281000	0	0	0
sp	TVAAGALASLSHLK	14	0	1337.77	88	101	2	0.00021064	118.48			1			1		1		1			121800000	0	0	4264400	0	0	45080000	0	50452000	0	22004000	0	0
sp	QKELEEIYMLPRIR	14	2	1816.99	1061	1074	2	0.00047391	115.78								1					0	0	0	0	0	0	0	0	0	0	0	0	0
sp	LVEVNGENVEKETHQQVVSR	20	1	2293.17	59	78	3	0.029867	47.568									1	1			0	0	0	0	0	0	0	0	0	0	0	0	0
sp	AYPDVAALSDGYWVVSNR	18	0	1981.95	448	465	2;3	4.6306e-07	126.1				1				1				1	117310000	0	0	0	7543100	0	0	0	57263000	0	0	0	52500000
sp	ILSGRPPLGFLNPR	14	1	1535.89	493	506	2;3	0.0001345	115.7					1	2		1	2	1	1	2	845320000	0	0	0	0	10897000	86048000	0	76107000	382600000	24768000	75377000	189520000
sp	LFGGNFAHQASVAR	14	0	1473.75	246	259	2;3	6.105e-11	191.04	1		1	2	1	1	1	2	2	2	2	2	1671500000	13963000	0	9484900	48002000	18617000	105490000	35952000	90677000	893660000	28647000	102760000	324230000
sp	LYQQHGAGLFDVTR	14	0	1603.81	507	520	2;3	1.175e-05	132.32	1				1	2		2	2		1		289360000	8298900	0	0	0	13695000	77840000	0	40383000	121210000	0	27940000	0
sp	VPIPWVSGTSASTPVFGGILSLINEHR	27	0	2833.51	466	492	3	0.0001292	87.468						1			1			1	848470000	0	0	0	0	0	216900000	0	0	474450000	0	0	157120000
sp	YLTLENVADLVRPSPLTLHTVQK	23	1	2606.44	79	101	4	7.4949e-05	101.6						1						1	64899000	0	0	0	0	0	32003000	0	0	0	0	0	32896000
sp	LNQKEEVLK	9	1	1099.62	1549	1557	2	0.0065097	110.22		1		3	5	5			13				19397000000	0	12833000	0	8063000000	9842100000	407270000	0	0	1071300000	0	0	0
sp	LNRELVK	7	1	870.529	1361	1367	2	0.058965	40.852							1						0	0	0	0	0	0	0	0	0	0	0	0	0
sp	LTGPIQVIHLAK	12	0	1288.79	506	517	3	0.020418	66.262									1				33657000	0	0	0	0	0	0	0	0	33657000	0	0	0
sp	VGFLKPVGPKPINLPK	16	2	1703.05	107	122	3	0.015598	64.374		1											13848000	0	13848000	0	0	0	0	0	0	0	0	0	0
sp	KASSEGGTAAGAGLDSLHK	19	1	1755.88	308	326	3	0.0013631	75.358		1						1	1				104170000	0	17296000	0	0	0	0	0	19490000	67387000	0	0	0
sp	NSVSQISVLSGGK	13	0	1274.68	327	339	2	0.0010744	100.69								1	1				109800000	0	0	0	0	0	0	0	15067000	94733000	0	0	0
sp	SLESALK	7	0	746.417	361	367	2	0.049418	74.415									1				22391000	0	0	0	0	0	0	0	0	22391000	0	0	0
sp	TWKPTLVILR	10	1	1225.75	85	94	2;3	0.00029007	121.83								2	1	2	1	2	293170000	0	0	0	0	0	0	0	57639000	113040000	30692000	24891000	66905000
sp	ASHTAPQVLFSHR	13	0	1449.75	191	203	3	0.0040062	80.96						1							15897000	0	0	0	0	0	15897000	0	0	0	0	0	0
sp	DNTINLIHTFR	11	0	1342.7	238	248	2	2.4382e-06	188.04		1		1		1	1		1	1	1		311670000	0	11809000	0	7404300	0	44534000	25665000	0	167970000	19020000	35266000	0
sp	DSIVHQAGMLKR	12	1	1353.72	107	118	3	0.011613	71.555												1	8394400	0	0	0	0	0	0	0	0	0	0	0	8394400
sp	DYLHYHIK	8	0	1087.55	249	256	2	0.0088393	105.39						1		1					52201000	0	0	0	0	0	35806000	0	16396000	0	0	0	0
sp	ELQAHGADELLK	12	0	1322.68	66	77	2	2.0465e-05	141.08								1					4934300	0	0	0	0	0	0	0	4934300	0	0	0	0
sp	MILLEVNNR	9	0	1100.6	1	9	2	0.024925	75.738								1					22836000	0	0	0	0	0	0	0	22836000	0	0	0	0
sp	VFMQEFK	7	0	927.452	180	186	2	0.037263	83.614		1						1	1				181190000	0	26108000	0	0	0	0	0	19565000	135510000	0	0	0
sp	DTDIVDEAIYYFK	13	0	1590.75	38	50	2	7.6576e-05	123.63								1	1				14536000	0	0	0	0	0	0	0	7383800	7152600	0	0	0
sp	LIGNMALLPIR	11	0	1209.73	15	25	2	2.0845e-06	193.28	1	1	1	1	1	1	1	1	1	1	1	1	803860000	4109600	12651000	4348600	19696000	12313000	78640000	53499000	70864000	339300000	31802000	45373000	131270000
sp	GYFTHHHQR	9	0	1181.55	148	156	2	0.0038089	104.21						1	1						8745600	0	0	0	0	0	3802400	4943200	0	0	0	0	0
sp	HLLGPDYTETLYSPR	15	0	1760.87	96	110	2;3	0.028602	61.344				1	1	2							38902000	0	0	0	4065000	3648900	31188000	0	0	0	0	0	0
sp	ALAAGGVGSIVR	12	0	1069.62	132	143	2	1.9483e-05	143.03		1				1	1	1	1		1	1	520190000	0	18112000	0	0	0	49388000	44035000	35012000	271750000	0	44723000	57170000
sp	DRAGSIVLK	9	1	957.561	73	81	2	0.027846	89.698						1							22399000	0	0	0	0	0	22399000	0	0	0	0	0	0
sp	GFESPSDNSSAMLLQWHEK	19	0	2161.97	113	131	3	3.0875e-05	104.03								1	1				106420000	0	0	0	0	0	0	0	32361000	74062000	0	0	0
sp	WVTEWLK	7	0	960.507	320	326	2	0.0018	101.33							1	1			1		42575000	0	0	0	0	0	0	42575000	0	0	0	0	0
sp	VAILIPFR	8	0	927.591	164	171	2	0.0052474	122.15											1	1	55075000	0	0	0	0	0	0	0	0	0	0	22545000	32530000
sp	DFLQLFAPR	9	0	1105.59	337	345	2	0.00083194	143.85								1	1				13244000	0	0	0	0	0	0	0	2975100	10269000	0	0	0
sp	IAPAFSSMSNK	11	0	1151.56	40	50	2	0.036013	71.349				1									0	0	0	0	0	0	0	0	0	0	0	0	0
sp	IFINLPR	7	0	871.528	196	202	2	0.0096779	154.29								1	1			1	99778000	0	0	0	0	0	0	0	12104000	70785000	0	0	16889000
sp	EFTGLEPIVSDVIR	14	0	1573.84	526	539	2	2.9806e-08	152.07								1	1	1	1	1	191900000	0	0	0	0	0	0	0	0	56281000	18853000	81745000	35021000
sp	FFTVDAGVR	9	0	1010.52	255	263	2	0.018338	89.046	1												1389400	1389400	0	0	0	0	0	0	0	0	0	0	0
sp	GVISNSGGPVR	11	0	1041.56	81	91	2	9.1319e-05	144.09											1		6290500	0	0	0	0	0	0	0	0	0	0	6290500	0
sp	LMLEFVSNIAK	11	0	1263.69	385	395	2	0.054531	62.463											1		16246000	0	0	0	0	0	0	0	0	0	0	16246000	0
sp	FFGNSWAETYR	11	0	1376.61	251	261	2	8.1489e-06	171.36									1				49466000	0	0	0	0	0	0	0	0	49466000	0	0	0
sp	VASVLGTMEMGR	12	0	1249.62	38	49	2	1.3826e-05	129.85							1		1				58818000	0	0	0	0	0	0	0	0	58818000	0	0	0
sp	LQDQIFNLMK	10	0	1248.65	122	131	2	0.00022007	147.36		1											9278300	0	9278300	0	0	0	0	0	0	0	0	0	0
sp	AGTQIENIDEDFRDGLK	17	1	1919.92	67	83	3	3.3658e-05	109.35									1				50767000	0	0	0	0	0	0	0	0	50767000	0	0	0
sp	ETTDTDTADQVIASFK	16	0	1740.81	838	853	2	0.022475	68.83									1				30498000	0	0	0	0	0	0	0	0	30498000	0	0	0
sp	ISIEMNGTLEDQLSHLK	17	0	1926.97	675	691	3	0.010779	66.335								1					8989400	0	0	0	0	0	0	0	8989400	0	0	0	0
sp	LSNRPAFMPSEGK	13	1	1432.71	366	378	3	0.040515	54.598												1	18980000	0	0	0	0	0	0	0	0	0	0	0	18980000
sp	MAPYQGPDAVPGALDYK	17	0	1791.85	883	899	2	0.0037034	79.466									1				44827000	0	0	0	0	0	0	0	0	44827000	0	0	0
sp	NVNVQNFHISWK	12	0	1484.75	182	193	2	4.8535e-05	129.7						1			1				67484000	0	0	0	0	0	16492000	0	0	50992000	0	0	0
sp	SIVDYKPNLDLLEQQHQLIQEALIFDNK	28	1	3323.74	696	723	4	1.6819e-06	104.6										1			14015000	0	0	0	0	0	0	0	0	0	14015000	0	0
sp	DGDLIATK	8	0	831.434	166	173	2	0.0084313	107.29		1											9913300	0	9913300	0	0	0	0	0	0	0	0	0	0
sp	DGDLIATKEEFTAFLHPEEYDYMK	24	1	2861.31	166	189	3;4	1.2259e-08	148.36		1	1	2	1	1	1	1	1		2	2	499600000	0	12952000	13851000	40105000	18929000	57250000	23207000	62337000	128520000	0	54893000	87562000
sp	DGFVTVDELK	10	0	1121.56	85	94	2	0.058227	66.27		1		1									31416000	0	16629000	0	14787000	0	0	0	0	0	0	0	0
sp	DGFVTVDELKDWIK	14	1	1663.85	85	98	2;3	4.5708e-08	158.05		2	2	2	2	1	2	1	2	2	1	1	3307200000	0	107170000	99617000	226540000	244870000	106840000	313630000	153830000	1082800000	367670000	309320000	294950000
sp	DIVVQETMEDIDK	13	0	1533.72	190	202	2	8.1579e-07	165.11	1	1	1	1	1	1	1	1	2		1	1	660200000	10205000	43924000	48505000	53632000	48346000	93233000	45506000	60420000	158570000	0	29764000	68092000
sp	DRVHHEPQLSDK	12	1	1459.72	26	37	2;3	9.4561e-10	200.93	1	2	1	2	1	2	1	1	1		1	2	186010000	5410400	46403000	3245600	11054000	2850600	36875000	16926000	6056900	24616000	0	9883300	22689000
sp	DWILPSDYDHAEAEAR	16	0	1886.84	256	271	2;3	1.3964e-13	184.03		2	1	2	2	2		1	2				546990000	0	82624000	11569000	43860000	47090000	93757000	0	40880000	227210000	0	0	0
sp	EEFTAFLHPEEYDYMK	16	0	2047.89	174	189	2;3	5.7827e-31	272.97		2	2	2	2	2		1	2				543500000	0	73309000	36418000	52265000	59782000	65399000	0	37467000	218860000	0	0	0
sp	EEIVDKYDLFVGSQATDFGEALVR	24	1	2700.33	288	311	3	2.5639e-16	179.19			1	1		1							100960000	0	0	28821000	53860000	0	18277000	0	0	0	0	0	0
sp	EEIVDKYDLFVGSQATDFGEALVRHDEF	28	2	3228.53	288	315	3;4	2.2129e-13	171.72					1					1	1	2	141040000	0	0	0	0	4130400	0	0	0	0	22677000	24185000	90045000
sp	EETKDWILPSDYDHAEAEAR	20	1	2374.07	252	271	4	0.0036694	72.644					1								17467000	0	0	0	0	17467000	0	0	0	0	0	0	0
sp	EQFVEFR	7	0	953.461	235	241	2	0.0024065	166.34	1	1	2	2	2	1	1	1			1	1	793900000	6494900	111500000	43412000	50922000	128170000	226910000	0	0	0	0	106450000	120040000
sp	EQFVEFRDK	9	1	1196.58	235	243	2	0.00155	167.23							1				1		77162000	0	0	0	0	0	0	43401000	0	0	0	33762000	0
sp	GHDLNEDGLVSWEEYK	16	0	1889.84	115	130	2;3	0.00019557	104.24					2								24305000	0	0	0	0	24305000	0	0	0	0	0	0	0
sp	HLVYESDQNK	10	0	1231.58	272	281	2	1.7709e-06	241.94	1	1	2	2	2	2	2	2	1	1	1	1	724920000	7078000	110670000	27437000	20102000	27032000	127790000	63736000	42842000	166800000	9095200	31069000	91276000
sp	IDGDKDGFVTVDELKDWIK	19	2	2192.1	80	98	2;3;4	1.0074e-28	240.63		2	1	2	1	1	3	2	2	2	3	3	2049800000	0	73167000	12867000	60366000	46977000	26607000	379050000	119230000	170470000	184960000	158430000	817710000
sp	IVSKIDGDK	9	1	973.544	76	84	2	0.0082448	103.56							1					1	17174000	0	0	0	0	0	0	8265100	0	0	0	0	8909200
sp	LTKEEIVDK	9	1	1073.6	285	293	2	0.0082492	103.55									1				28910000	0	0	0	0	0	0	0	0	28910000	0	0	0
sp	LTKEEIVDKYDLFVGSQATDFGEALVR	27	2	3042.55	285	311	3;4	7.0266e-17	180.26		2	2	2	2	1	1	2	1	1	2	2	1254700000	0	107280000	72606000	114090000	75433000	97334000	57521000	93825000	268690000	66747000	110150000	190990000
sp	MADKDGDLIATK	12	1	1276.63	162	173	2	1.8786e-05	147.91		1		1									34466000	0	27429000	0	7036900	0	0	0	0	0	0	0	0
sp	MADKDGDLIATKEEFTAFLHPEEYDYMK	28	2	3306.51	162	189	4	0.001915	61.393											1	1	102650000	0	0	0	0	0	0	0	0	0	0	28468000	74180000
sp	MDKEETKDWILPSDYDHAEAEAR	23	2	2748.23	249	271	2;3;4	2.1119e-07	136.57	1	3	2	2	1	1		1	2	1	1	1	1857800000	10807000	232800000	76315000	127780000	114040000	50062000	0	31654000	672820000	56431000	34730000	450410000
sp	NADGFIDLEEYIGDMYSHDGNTDEPEWVKTER	32	1	3744.62	203	234	3;4	5.2919e-10	134.63											2	1	173520000	0	0	0	0	0	0	0	0	0	0	64049000	109470000
sp	RWIYEDVER	9	1	1264.62	103	111	2	6.392e-06	244.55	1	1	1	1	1		1	1		1	1	1	1977500000	15454000	271000000	101880000	154850000	249610000	0	320380000	165000000	0	45173000	288300000	365900000
sp	TEREQFVEFR	10	1	1339.65	232	241	3	0.00091743	102.52					1			1					20209000	0	0	0	0	10919000	0	0	9290100	0	0	0	0
sp	TFDQLTPEESK	11	0	1293.61	60	70	2	0.056961	61.78			1										6115400	0	0	6115400	0	0	0	0	0	0	0	0	0
sp	TFDQLTPEESKER	13	1	1578.75	60	72	2;3	1.1512e-09	199.68	2	1	3	2	2	1	2	2	2	1	2	3	1398900000	31040000	123830000	68230000	75100000	83773000	108890000	213020000	79186000	342200000	10362000	128530000	134770000
sp	VHHEPQLSDK	10	0	1188.59	28	37	2;3	0.00024027	145.9	1	2	1	2	2	2	1	1			1	1	240070000	5571700	93834000	2743400	12596000	16274000	35971000	31060000	7326800	0	0	13121000	21576000
sp	VHNDAQSFDYDHDAFLGAEEAK	22	0	2478.07	38	59	3;4	1.5734e-16	180.63			1	1	2				2			1	362690000	0	0	16463000	10815000	66698000	0	0	0	231240000	0	0	37470000
sp	WIYEDVER	8	0	1108.52	104	111	2	0.0046574	126.67		1				1	1	1	1	1	1		349300000	0	25219000	0	0	0	24524000	56439000	30767000	154320000	15998000	42032000	0
sp	YDLFVGSQATDFGEALVR	18	0	1986.97	294	311	2	3.5908e-07	131.26		1	1	1	1								32006000	0	11215000	5354600	10668000	4769000	0	0	0	0	0	0	0
sp	IWLDNVR	7	0	914.497	308	314	2	0.04148	79.454						1							17080000	0	0	0	0	0	17080000	0	0	0	0	0	0
sp	LVGGLHR	7	0	750.45	26	32	2	0.0097833	137.2				1							1	1	12676000	0	0	0	1279100	0	0	0	0	0	0	5490900	5906400
sp	KLMMWKETGGVEK	13	2	1535.78	359	371	2	0.01701	71.349										1			12706000	0	0	0	0	0	0	0	0	0	12706000	0	0
sp	FVVYSYK	7	0	904.469	68	74	2	0.037504	83.377									1				18748000	0	0	0	0	0	0	0	0	18748000	0	0	0
sp	TTDDLTEAWLQEK	13	0	1548.73	125	137	2	0.077994	55.718								1					9042400	0	0	0	0	0	0	0	9042400	0	0	0	0
sp	FLNSGGFIGFATTIHQIVR	19	0	2077.11	163	181	3	0.015255	59.27												1	10773000	0	0	0	0	0	0	0	0	0	0	0	10773000
sp	LYLDPGLR	8	0	945.528	198	205	2	0.0088981	105.12									1				26738000	0	0	0	0	0	0	0	0	26738000	0	0	0
sp	EAEEGEDDRDSTNGQDDS	18	1	1967.71	276	293	2	0.0084744	73.781											1		0	0	0	0	0	0	0	0	0	0	0	0	0
sp	AHDGGIYAISWSPDSTHLLSASGDK	25	0	2584.22	232	256	2;3;4	1.0778e-16	194.4				2	2			2	2	2	1	1	940470000	0	0	0	29671000	34865000	0	0	173680000	461560000	85221000	61038000	94424000
sp	DIAWTEDSKR	10	1	1219.58	107	116	2	0.00018753	154.49						1		1	1			1	89709000	0	0	0	0	0	26278000	0	7902600	47625000	0	0	7903900
sp	FGAVFLWDSGSSVGEITGHNK	21	0	2207.06	127	147	2;3	1.2812e-32	231.83				1	1	1		2	2	1	1	1	1168300000	0	0	0	32076000	29252000	125760000	0	174950000	459710000	113860000	79292000	153440000
sp	FTIGDHSR	8	0	931.451	183	190	2	0.0043558	136.11	1			1									15136000	7009500	0	0	8126500	0	0	0	0	0	0	0	0
sp	GPVTDVAYSHDGAFLAVCDASK	22	0	2279.05	490	511	3	3.4301e-07	128.01			1						1				86717000	0	0	2251200	0	0	0	0	0	84466000	0	0	0
sp	IAVVGEGR	8	0	799.455	117	124	2	0.0038133	190.49		1				1			1			1	147510000	0	8708700	0	0	0	26464000	0	0	101980000	0	0	10354000
sp	IKDIAWTEDSKR	12	2	1460.76	105	116	3	0.020392	67.275						1		1	1				86633000	0	0	0	0	0	21521000	0	13761000	51350000	0	0	0
sp	IWDTTQKEHLLK	12	1	1510.81	84	95	2;3	1.1607e-05	152.54							1	1			1	2	145170000	0	0	0	0	0	0	27879000	20209000	0	0	34953000	62132000
sp	KVFASLPQVER	11	1	1272.72	7	17	2;3	0.024684	74.533									2				139460000	0	0	0	0	0	0	0	0	139460000	0	0	0
sp	LATGSDDNCAAFFEGPPFK	19	0	2042.9	162	180	2	0.00074139	95.264									1				38545000	0	0	0	0	0	0	0	0	38545000	0	0	0
sp	LHHVSSLAWLDEHTLVTTSHDASVK	25	0	2782.4	576	600	2;3;4;5	2.146e-32	233.66		1		2	1	3	3	3	3	2	2	4	4040600000	0	37298000	0	51891000	16504000	300710000	142390000	1008600000	1479200000	82140000	353160000	568710000
sp	LYSILGTTLK	10	0	1107.65	471	480	2	0.0002654	144.09									1				74020000	0	0	0	0	0	0	0	0	74020000	0	0	0
sp	LYSILGTTLKDEGK	14	1	1536.84	471	484	2;3	1.7621e-16	224.42	1	2	1	2	2	2		2	2	2	3	1	2425700000	28220000	75791000	8970300	85668000	97763000	409320000	0	207750000	944600000	305910000	90450000	171270000
sp	MTVDESGQLISCSMDDTVR	19	0	2142.92	371	389	2	1.1361e-21	210.14								1	1			1	125600000	0	0	0	0	0	0	0	20021000	81509000	0	0	24074000
sp	NIDNPALADIYTEHAHQVVVAK	22	0	2417.23	44	65	2;3;4	4.4776e-23	199.68			1	2	1	3	1	3	3	1	1	1	2052200000	0	0	8819300	64215000	34235000	290830000	85728000	346680000	943400000	67545000	106720000	103980000
sp	NNPSKPLHVIK	11	1	1245.72	307	317	2;3	4.2892e-07	169.65	1	2	1	2		2	2	2	2	2	1	2	833750000	19913000	52358000	9747200	33551000	0	121420000	18252000	39693000	470070000	9419900	20137000	39200000
sp	RIAVVGEGR	9	1	955.556	116	124	2	0.00070323	196.88	1	1	1	1	1	1	1	1	1		1	1	311720000	8938100	17667000	6686600	17209000	19120000	35729000	27455000	11136000	127310000	0	13312000	27157000
sp	SIQCLTVHK	9	0	1084.57	322	330	2	0.010817	92.439		1		1								1	44464000	0	18803000	0	9238700	0	0	0	0	0	0	0	16422000
sp	SYIYSGSHDGHINYWDSETGENDSFAGK	28	0	3135.31	335	362	3	0.00037146	73.072								1					19854000	0	0	0	0	0	0	0	19854000	0	0	0	0
sp	VCALGGSK	8	0	790.401	224	231	2	0.013368	96.19									1			1	22062000	0	0	0	0	0	0	0	0	15446000	0	0	6616000
sp	VFASLPQVER	10	0	1144.62	8	17	2	0.00030152	141.48		1				1	1	1			1		296440000	0	30296000	0	0	0	97357000	44069000	75073000	0	0	49649000	0
sp	VINSVDIK	8	0	886.512	148	155	2	0.0099541	100.19		1											25170000	0	25170000	0	0	0	0	0	0	0	0	0	0
sp	VVTVFSVADGYSENNVFYGHHAK	23	0	2539.21	512	534	3;4	2.1963e-11	165.3			1	2	1			2	1	1	2	2	732820000	0	0	11966000	52586000	8634400	0	0	137680000	266150000	56353000	85081000	114370000
sp	YAPSGFYIASGDVSGK	16	0	1617.77	66	81	2	0.0027727	88.101	1								1				222170000	10463000	0	0	0	0	0	0	0	211710000	0	0	0
sp	YEYQPFAGK	9	0	1101.51	96	104	2	0.061293	66.073											1		13964000	0	0	0	0	0	0	0	0	0	0	13964000	0
sp	YTSLMLR	7	0	882.463	390	396	2	0.0096017	148.28		1		1	1		1	1	1				352000000	0	26434000	0	12030000	19666000	0	14446000	25535000	253890000	0	0	0
sp	LLSVNFVDR	9	0	1061.59	1165	1173	2	0.0036973	105.12	1						1			1		1	694210000	12955000	0	0	0	0	0	275700000	0	0	32249000	0	373300000
sp	NKENFELQAAQEK	13	1	1547.76	1506	1518	2;3	0.040311	72.321							1	1		1	1		0	0	0	0	0	0	0	0	0	0	0	0	0
sp	ILENEKDLEEAEEYKEAR	18	2	2207.06	81	98	4	1.5642e-07	127.78							1						23481000	0	0	0	0	0	0	23481000	0	0	0	0	0
sp	DIAANEENRK	10	1	1158.56	38	47	2	0.0019887	109.11		1					1		1				27109000	0	2654700	0	0	0	0	6907700	0	17547000	0	0	0
sp	ENNAVYAFLGLTAPPGSK	18	0	1847.94	87	104	2;3	5.5196e-15	191.19		1		1	1		2	1	1	1	1	1	285120000	0	11193000	0	11326000	10037000	0	46419000	39330000	66161000	40494000	24631000	35533000
sp	GDYDAFFEAR	10	0	1189.5	77	86	2	0.00041724	144.9						1	1	1	1				87812000	0	0	0	0	0	11799000	15249000	13150000	47615000	0	0	0
sp	IGFEEKDIAANEENRK	16	2	1861.92	32	47	3	8.7442e-07	137.58		1					1						45844000	0	16033000	0	0	0	0	29811000	0	0	0	0	0
sp	VYIASSSGSTAIK	13	0	1282.68	5	17	2	2.4775e-05	131.82			1	1	1	1	1					1	155620000	0	0	16612000	9969200	14137000	46199000	54822000	0	0	0	0	13883000
sp	VYIASSSGSTAIKK	14	1	1410.77	5	18	2	6.8418e-06	139.86						1	1						28622000	0	0	0	0	0	12164000	16457000	0	0	0	0	0
sp	LAGVTALSCWLPLR	14	0	1555.85	136	149	2	3.6016e-06	143.96								1					1945900	0	0	0	0	0	0	0	1945900	0	0	0	0
sp	FVTHVSDWGALATISTLEAVR	21	0	2272.19	61	81	3	3.4802e-07	127.59												1	21234000	0	0	0	0	0	0	0	0	0	0	0	21234000
sp	IIWELIK	7	0	913.564	21	27	2	0.020591	100.07									1				30346000	0	0	0	0	0	0	0	0	30346000	0	0	0
sp	LVSGWVKPIIIGR	13	1	1436.89	120	132	2;3	5.2305e-06	148.91						2		1	2	1			243330000	0	0	0	0	0	39168000	0	14703000	164630000	24829000	0	0
sp	LNLSPHGTFLGFVK	14	0	1528.84	236	249	3	0.0020676	88.163					1	1	1						67734000	0	0	0	0	9357700	46562000	11813000	0	0	0	0	0
sp	NLIPQGIVK	9	0	980.602	85	93	1	0.011181	77.282							1					2	0	0	0	0	0	0	0	0	0	0	0	0	0
sp	ENAELESR	8	0	946.436	117	124	2	0.004007	147.04								1					8359900	0	0	0	0	0	0	0	8359900	0	0	0	0
sp	GIVGHVAALGEPLNIK	16	0	1586.91	228	243	3	3.4467e-05	114.7									1				81040000	0	0	0	0	0	0	0	0	81040000	0	0	0
sp	IAATIISFMQVQK	13	0	1448.81	354	366	2	0.03159	67.113							1						24625000	0	0	0	0	0	0	24625000	0	0	0	0	0
sp	ISASEFDRPLRPIVVK	16	2	1826.04	101	116	3	0.04128	46.318				1				1					30294000	0	0	0	7481100	0	0	0	22813000	0	0	0	0
sp	IDEARENIR	9	1	1114.57	371	379	2	0.032865	89.752		1											0	0	0	0	0	0	0	0	0	0	0	0	0
sp	ALTPQCGSGEDLYILTGTVPSDYR	24	0	2612.24	185	208	2;3	9.9291e-07	127.75		1		1							1	1	83491000	0	25314000	0	6642100	0	0	0	0	0	0	23200000	28334000
sp	APRPAPGGAEQR	12	1	1205.63	83	94	2	0.0017668	110.53	1						1					1	26142000	3259100	0	0	0	0	0	8587700	0	0	0	0	14295000
sp	DRIPVYSAFR	10	1	1222.65	73	82	2	0.00022528	179.42	1	1	1	1	1	1	1	1	1	1	1	1	928160000	4825100	98790000	16897000	47429000	43632000	98875000	66008000	72558000	265500000	27049000	73524000	113080000
sp	DSDIIEDVMVK	11	0	1262.61	242	252	2	0.00014302	136.57	1	1		1	1	1	1	1	1		1	1	550840000	5760600	21099000	0	25224000	42867000	46489000	32004000	80912000	159560000	0	62038000	74879000
sp	FATLYSTR	8	0	957.492	65	72	2	0.0001674	182.13		1	1		1	1		1	1	1	1	1	270940000	0	52747000	0	0	37401000	12877000	0	22576000	57898000	8028300	22386000	57030000
sp	FFYAGTPPAGLAADSHVK	18	0	1847.92	37	54	2;3	4.1112e-07	128.68			1			1		2	2		1	1	465510000	0	0	6197600	0	0	20163000	0	76199000	328260000	0	17157000	17533000
sp	ILEVVNQIQDEER	13	0	1583.82	282	294	2	2.2626e-11	220.94		1				1	1	1		1	1	1	232470000	0	15869000	0	0	0	29796000	16591000	50851000	0	29915000	35090000	54362000
sp	KILEVVNQIQDEER	14	1	1711.91	281	294	2;3	6.0959e-20	263.74	1	1	1		2			2	1	2	2	2	707770000	12364000	0	17065000	0	41005000	0	0	115030000	100960000	93395000	139230000	188720000
sp	WYVNLHSLMDR	11	0	1432.69	174	184	2;3	5.9449e-05	148.73				1	1	2	1	2	2	2	2	2	1025400000	0	0	0	12166000	26417000	64382000	24729000	162810000	309400000	121230000	124280000	180010000
sp	AMLPLYDTGSGTIYDLR	17	0	1884.93	547	563	2	2.3644e-09	156.69								1					20667000	0	0	0	0	0	0	0	20667000	0	0	0	0
sp	EGNEVFLPFTWVEK	14	0	1693.84	122	135	2	0.0034171	93.928												1	4599700	0	0	0	0	0	0	0	0	0	0	0	4599700
sp	AASEFESSEGVFLFPELR	18	0	2013.97	666	683	2	2.6853e-19	203.7				1								1	30521000	0	0	0	4198100	0	0	0	0	0	0	0	26323000
sp	EGLDLQVLEDSGR	13	0	1429.7	563	575	2	0.0061479	90.685												1	32128000	0	0	0	0	0	0	0	0	0	0	0	32128000
sp	GNLAGLTLR	9	0	913.535	537	545	2	0.021769	79.474									1				53239000	0	0	0	0	0	0	0	0	53239000	0	0	0
sp	GVQIQAHPSQLVLTLEGEDLGELDK	25	0	2688.4	576	600	3	5.2096e-05	102.07				1									11506000	0	0	0	11506000	0	0	0	0	0	0	0	0
sp	ISLSGVHHFAR	11	0	1222.66	655	665	2;3	0.00053024	120.15	1			2	2		1		1			1	168470000	4752800	0	0	21988000	8170300	0	17581000	0	103740000	0	0	12239000
sp	RATEDVLVK	9	1	1029.58	246	254	2	0.075371	63.419					1								4105200	0	0	0	0	4105200	0	0	0	0	0	0	0
sp	LTPEELER	8	0	985.508	42	49	2	0.00056466	119.17		1	1	1	1		1	1	1	1	1	1	191360000	0	20994000	5850100	8194600	11019000	0	30102000	0	79022000	0	18665000	17516000
sp	DNSQVNAVTVLTLLDK	16	0	1728.93	49	64	2	8.8684e-10	170.18		1	1	1	1	1		2	1			1	108480000	0	9603100	8291600	11212000	7402800	18347000	0	23071000	20339000	0	0	10213000
sp	FQHPGSDMR	9	0	1073.47	11	19	2	0.0038089	104.21		1		1		1	1		1				256550000	0	38924000	0	13615000	0	45049000	63639000	0	95323000	0	0	0
sp	GIQNDLTK	8	0	887.471	92	99	2	0.014683	94.662		1											22695000	0	22695000	0	0	0	0	0	0	0	0	0	0
sp	LVNMLDAVQENQHK	14	0	1637.82	65	78	2;3	1.0394e-16	226.29	1	2	5	3	4	1	4	4	3		3	1	1217800000	36895000	136320000	61933000	95254000	117790000	0	394730000	236980000	0	0	137940000	0
sp	QISLEGSVK	9	0	959.529	83	91	2	0.022578	78.516		1											23239000	0	23239000	0	0	0	0	0	0	0	0	0	0
sp	RLENNHAQLLR	11	1	1362.75	141	151	2;3	1.3383e-06	205.53	1	4	5	5	4	3	2	2	2	1		2	482980000	26465000	133490000	59013000	73115000	29569000	46478000	38941000	9785600	37102000	17304000	0	11717000
sp	RLENNHAQLLRR	12	2	1518.85	141	152	3;4	0.00018168	117.03							2				1	2	112460000	0	0	0	0	0	0	55796000	0	0	0	19098000	37563000
sp	SDGDPVQPAVLQVHQTS	17	0	1776.86	409	425	2	0.013023	72.731		1											29838000	0	29838000	0	0	0	0	0	0	0	0	0	0
sp	VLIFQEENEIPASVFVK	17	0	1961.05	157	173	2;3	2.0094e-18	204.48		1	3	1	3	2	1	1	2	1		2	1253100000	0	63428000	97960000	9070100	67608000	157460000	81773000	171160000	367470000	86221000	0	150940000
sp	VRYEGSYALTSEEAER	16	1	1858.87	393	408	3	0.0014615	82.707		1			1								40634000	0	31800000	0	0	8833700	0	0	0	0	0	0	0
sp	VSPLTFGR	8	0	875.486	292	299	2	0.0040706	173.93			1			1	1		1	1	1		290570000	0	0	17917000	0	0	27585000	44561000	0	175470000	9722800	15311000	0
sp	VSPLTFGRK	9	1	1003.58	292	300	2	0.0035761	107.66			1				1				1		51454000	0	0	4073700	0	0	0	31643000	0	0	0	15737000	0
sp	YEGSYALTSEEAER	14	0	1603.7	395	408	2	0.00047657	110.08		1											13191000	0	13191000	0	0	0	0	0	0	0	0	0	0
sp	TVLHVLGDR	9	0	1008.57	118	126	2	0.0031319	109.71					1			1	1	1		1	164720000	0	0	0	0	42444000	0	0	17560000	63773000	27192000	0	13755000
sp	WVWAPSFPACK	11	0	1347.64	44	54	2	0.0021353	99.802		1		1		1	1	1	1				158470000	0	0	0	6543000	0	18534000	19459000	16877000	97052000	0	0	0
sp	DQLIYNLLK	9	0	1118.63	6	14	2	0.0012402	127.12					1	1		1	1				99730000	0	0	0	0	4049400	11636000	0	28038000	56006000	0	0	0
sp	FIIPNVVK	8	0	928.575	119	126	2	0.0092903	103.29		1		1	1	1	1	1	1	1	1	1	887290000	0	27099000	0	25389000	20983000	62493000	32466000	111200000	450480000	23700000	51352000	82127000
sp	GEMMDLQHGSLFLR	14	0	1632.78	60	73	2	0.00063074	105.2		1		1									24170000	0	15231000	0	8939500	0	0	0	0	0	0	0	0
sp	LKGEMMDLQHGSLFLR	16	1	1873.95	58	73	3	0.0066924	71.697				1		1		1	1				271980000	0	0	0	9752600	0	28045000	0	45933000	188250000	0	0	0
sp	LLIVSNPVDILTYVAWK	17	0	1943.11	133	149	2	4.06e-05	117.98						1			1				417960000	0	0	0	0	0	86123000	0	0	331830000	0	0	0
sp	LVIITAGAR	9	0	912.576	91	99	2	0.00070765	181.49		1		1	1	1		1	1	1	1		343170000	0	14395000	0	11756000	9787000	30843000	0	26343000	230480000	7974500	11589000	0
sp	RVHPVSTMIK	10	1	1166.66	269	278	2;3	0.00069724	113.63	1	1		1				1	1		1		68627000	6219200	0	0	6201300	0	0	0	0	50726000	0	5480400	0
sp	SADTLWGIQK	10	0	1117.58	319	328	2	0.00032078	140.09		1							1				16617000	0	16617000	0	0	0	0	0	0	0	0	0	0
sp	TLHPDLGTDK	10	0	1095.56	213	222	2	0.00052749	125.16		1		1	1		1	1				1	98030000	0	30079000	0	12378000	0	0	15346000	24504000	0	0	0	15723000
sp	VTLTSEEEAR	10	0	1133.56	306	315	2	0.00010657	178.94				1		1	1	1	1	1		1	198860000	0	0	0	7250300	0	38252000	19762000	21461000	109690000	2453700	0	0
sp	DILLRPELEELR	12	1	1494.84	215	226	2;3	6.1278e-05	138.71								1	2				170630000	0	0	0	0	0	0	0	19021000	151610000	0	0	0
sp	ADFDNTVAIHPTSSEELVTLR	21	0	2314.14	502	522	3	0.01669	51.526									1				55046000	0	0	0	0	0	0	0	0	55046000	0	0	0
sp	SHIEIIR	7	0	866.497	165	171	2	0.032167	88.643				1									6169100	0	0	0	6169100	0	0	0	0	0	0	0	0
sp	ADDLGKGGNEESTK	14	1	1419.65	124	137	2	0.012808	87.719										1			3082100	0	0	0	0	0	0	0	0	0	3082100	0	0
sp	AVCVLKGDGPVQGIINFEQK	20	1	2171.14	5	24	2;3	1.5487e-15	187.16							3	1		1	1	1	228300000	0	0	0	0	0	0	105450000	16929000	0	28665000	41003000	36256000
sp	DGVADVSIEDSVISLSGDHCIIGR	24	0	2513.21	93	116	3	0.0002251	95.195							1						32813000	0	0	0	0	0	0	32813000	0	0	0	0	0
sp	GDGPVQGIINFEQK	14	0	1500.76	11	24	2	1.5717e-05	139.86		1		1	1				1				154340000	0	38859000	0	0	0	0	0	0	115480000	0	0	0
sp	GLTEGLHGFHVHEFGDNTAGCTSAGPHFNPLSR	33	0	3518.62	38	70	3;4;5;6	5.0913e-72	299.33		2	2	1	1	2	5	3	2	3	2	2	3239300000	0	113340000	41151000	51401000	36215000	238620000	785700000	280600000	681480000	342220000	391360000	277250000
sp	HGGPKDEER	9	1	1023.47	72	80	2	0.0026841	126.07						1							2672000	0	0	0	0	0	2672000	0	0	0	0	0	0
sp	HVGDLGNVTADK	12	0	1224.61	81	92	2	4.7624e-07	172.17	1	1	1	1	1	1	1	1	1	1	1	1	282170000	4873500	25053000	13193000	9630500	8746200	41134000	52715000	10161000	91838000	5766700	8496400	10560000
sp	HVGDLGNVTADKDGVADVSIEDSVISLSGDHCIIGR	36	1	3719.81	81	116	4;5	2.3558e-16	162.38		1	1	1			1						171080000	0	16566000	9054300	21068000	0	0	124390000	0	0	0	0	0
sp	TLVVHEK	7	0	824.476	117	123	2	0.052953	73.324					1	1						1	48671000	0	0	0	0	5963400	18086000	0	0	0	0	0	24622000
sp	ALYLQYTDETFR	12	0	1518.74	70	81	2	1.5698e-05	144.77			1	1									66110000	0	0	19850000	46260000	0	0	0	0	0	0	0	0
sp	DIASGLIGPLIICK	14	0	1468.83	188	201	2	2.3718e-08	156.48		1	1	1	1	1	1	1	1	1	1	1	516060000	0	2945800	8006800	23509000	3273600	44536000	22076000	33612000	147620000	73041000	100970000	56473000
sp	DIASGLIGPLIICKK	15	1	1596.93	188	202	2	7.5943e-06	131.83						1				1	1		122180000	0	0	0	0	0	22276000	0	0	0	40656000	59244000	0
sp	DLYSGLIGPLIVCR	14	0	1574.85	888	901	2;3	1.5031e-11	196.27							1	2	1	1	2	1	313150000	0	0	0	0	0	0	37932000	36355000	22303000	57016000	122000000	37540000
sp	ERGPEEEHLGILGPVIWAEVGDTIR	25	1	2771.42	438	462	3;4	4.8584e-11	154.14				1		1				1	2	1	243680000	0	0	0	7254700	0	11007000	0	0	0	120410000	69788000	35220000
sp	EVGPTNADPVCLAK	14	0	1469.72	524	537	2	5.0216e-06	141.93		1	1		1	1		1	1	1	1	1	349880000	0	31147000	13500000	0	12421000	38567000	0	18457000	95163000	26097000	75324000	39209000
sp	EYTDASFTNRK	11	1	1330.62	427	437	2	0.000165	134.66		1								1	1	1	36610000	0	12172000	0	0	0	0	0	0	0	3675800	14195000	6567100
sp	GAYPLSIEPIGVR	13	0	1370.76	469	481	2	4.7046e-06	147.2	1	1	1	1	1	1	1	1	1	1	1	1	1864400000	14471000	34103000	48629000	101920000	58615000	222210000	120720000	150740000	387680000	135570000	444240000	145540000
sp	GPEEEHLGILGPVIWAEVGDTIR	23	0	2486.28	440	462	3	5.3024e-05	107.39						1					1		30213000	0	0	0	0	0	9877700	0	0	0	0	20335000	0
sp	HYYIGIIETTWDYASDHGEK	20	0	2397.09	23	42	3	4.4963e-16	179.14				1			1	1		1	1	1	286010000	0	0	0	14983000	0	0	25294000	32251000	0	55578000	76467000	81439000
sp	KAEEEHLGILGPQLHADVGDK	21	1	2255.15	799	819	2;3;4	9.0338e-24	216.17		2		1	1	2		2	1	2	3	1	875100000	0	59200000	0	26580000	38277000	137810000	0	51229000	145590000	122340000	239540000	54530000
sp	KAEEEHLGILGPQLHADVGDKVK	23	2	2482.32	799	821	3;4	6.1955e-11	151.06										1	2	1	336870000	0	0	0	0	0	0	0	0	0	67922000	162260000	106680000
sp	KALYLQYTDETFR	13	1	1646.83	69	81	2	0.056581	55.452										1			3432500	0	0	0	0	0	0	0	0	0	3432500	0	0
sp	NLASRPYTFHSHGITYYK	18	1	2154.06	111	128	3	4.0427e-08	143.71				1		1				1		1	122750000	0	0	0	14668000	0	53526000	0	0	0	14983000	0	39570000
sp	NMATRPYSIHAHGVQTESSTVTPTLPGETLTYVWK	35	1	3871.92	826	860	4;5	6.3381e-13	143.96										2	2		204350000	0	0	0	0	0	0	0	0	0	83899000	120450000	0
sp	PYTFHSHGITYYK	13	0	1612.77	116	128	3	0.0085071	73.466				1									10384000	0	0	0	10384000	0	0	0	0	0	0	0	0
sp	SVPPSASHVAPTETFTYEWTVPK	23	0	2530.24	501	523	3	0.006862	63.165		1		1						1	1	1	157100000	0	15495000	0	32333000	0	0	0	0	0	30593000	52208000	26474000
sp	TTIEKPVWLGFLGPIIK	17	1	1911.12	82	98	2;3	4.1779e-23	231.06		1		2	1		1	2	1	2	2	2	769850000	0	6312900	0	19242000	5794900	0	28794000	38256000	85190000	313140000	194010000	79106000
sp	TYCSEPEKVDKDNEDFQESNR	21	2	2589.09	238	258	4	0.00095107	81.967											1		8347000	0	0	0	0	0	0	0	0	0	0	8347000	0
sp	TYSDHPEKVNKDDEEFIESNK	21	2	2523.14	937	957	4	3.4682e-07	128.32											1	1	49266000	0	0	0	0	0	0	0	0	0	0	27221000	22045000
sp	VNKDDEEFIESNK	13	1	1565.72	945	957	2;3	3.1596e-10	202.3		2		1		1				1	1		128260000	0	40952000	0	15535000	0	41018000	0	0	0	12365000	18385000	0
sp	YTVNQCR	7	0	939.423	713	719	2	0.015546	111.69										1	1		7246100	0	0	0	0	0	0	0	0	0	4441000	2805000	0
sp	DIFTGLIGPMK	11	0	1190.64	548	558	2	0.0001112	141.2	1	1	2	1	1	1	1	1	1	1	1	1	975150000	1951600	10046000	19990000	48778000	27917000	136610000	21677000	120170000	251090000	0	225870000	111050000
sp	IYHSHIDAPK	10	0	1179.6	178	187	2;3	0.00022934	146.69		1	2	2		1	2	1		2	1	2	352200000	0	38061000	19279000	51801000	0	51907000	59913000	0	0	41953000	46637000	42653000
sp	MHAINGR	7	0	797.397	958	964	2	0.022165	98.513												1	6342100	0	0	0	0	0	0	0	0	0	0	0	6342100
sp	MYYSAVDPTK	10	0	1173.54	538	547	2	0.0011186	117.89					1	1						1	47993000	0	0	0	0	0	30055000	0	0	0	0	0	17938000
sp	MYYSAVDPTKDIFTGLIGPMK	21	1	2346.16	538	558	2;3	3.4204e-16	189.86										2	1	2	195850000	0	0	0	0	0	0	0	0	0	72165000	85654000	38030000
sp	PVWLGFLGPIIK	12	0	1338.81	87	98	2	0.0031577	93.429				1		1							92603000	0	0	0	34680000	0	57924000	0	0	0	0	0	0
sp	AVPPNNSNAAEDDLPTVELQGVVPR	25	0	2601.3	14	38	3	0.0009105	74.841							1					1	48266000	0	0	0	0	0	0	29514000	0	0	0	0	18752000
sp	CGPASVQAIK	10	0	1029.53	410	419	2	0.079407	65.465		1											0	0	0	0	0	0	0	0	0	0	0	0	0
sp	DGTHVVENVDATHIGK	16	0	1690.83	448	463	2;3	1.3106e-18	216.34	1	2		1		1		1	1		1		532820000	13928000	60776000	0	18017000	0	39182000	0	60727000	293530000	0	46667000	0
sp	EIRPNSTVQWEEVCRPWVSGHR	22	2	2721.32	683	704	4;5	3.5959e-11	159.14						1		2	1				450560000	0	0	0	0	0	43740000	0	102790000	304040000	0	0	0
sp	ETFDVTLEPLSFK	13	0	1524.77	572	584	2	8.9314e-06	143.96	1	1		1		1		1	1			1	270350000	2135600	11321000	0	12255000	0	16014000	0	54261000	158800000	0	0	15569000
sp	ETFDVTLEPLSFKK	14	1	1652.87	572	585	2;3	2.0023e-08	159.94	1	2	2	2	2	2	2	2	2	2	1	2	1773500000	14882000	48425000	18207000	38696000	39953000	147760000	74093000	279700000	831600000	75039000	69262000	135830000
sp	FQEGQEEERLALETALMYGAK	21	1	2412.16	484	504	3	2.0167e-05	119.01								1	1			1	200460000	0	0	0	0	0	0	0	54465000	101740000	0	0	44262000
sp	GTYIPVPIVSELQSGK	16	0	1686.92	115	130	2;3	0.00013878	110.31	1	1	1	1	1	2	1	3	2	2	2	2	1390900000	10839000	23044000	14456000	40511000	20160000	146660000	93337000	316120000	359170000	78508000	46439000	241700000
sp	GVNLQEFLNVTSVHLFK	17	0	1944.05	39	55	2;3	2.6964e-14	192.86		2		2		2	2	4	2	3	4	3	1014000000	0	25043000	0	23778000	0	51566000	88431000	275570000	67374000	135920000	179590000	166680000
sp	INETRDVLAK	10	1	1157.64	613	622	2	0.0071044	107.45												1	0	0	0	0	0	0	0	0	0	0	0	0	0
sp	KDGTHVVENVDATHIGK	17	1	1818.92	447	463	2;3;4	1.4098e-23	236.17		3		2	1	1	2	2		2	2	2	422120000	0	85764000	0	20597000	9513300	52201000	40565000	52748000	0	16065000	51523000	93148000
sp	KETFDVTLEPLSFKK	15	2	1780.96	571	585	2;3	1.4338e-19	259.7				1		1	1	2	1	1		1	284980000	0	0	0	6733600	0	45521000	24447000	73510000	70971000	26004000	0	37788000
sp	KLIASMSSDSLR	12	1	1306.69	705	716	2	3.2562e-10	208.15				1		1		1	1		1	1	214760000	0	0	0	11871000	0	30290000	0	28709000	114530000	0	13022000	16333000
sp	KPLNTEGVMK	10	1	1115.6	505	514	2	0.00011484	175.88	1	1	1	1		1	1	1	1	1	1	1	372500000	4588500	21953000	4213500	13288000	0	75431000	39207000	33730000	121740000	11367000	0	46979000
sp	LALETALMYGAK	12	0	1279.68	493	504	2	5.5956e-06	152.06		1	1	1	1	1	1	1	1	1	1	1	2149300000	0	19735000	20201000	54642000	46474000	209280000	157400000	306440000	1054400000	36524000	51629000	192630000
sp	LIASMSSDSLR	11	0	1178.6	706	716	2	3.9901e-05	156.92		1	1	1		1						1	382070000	0	73380000	12856000	50612000	0	157790000	0	0	0	0	0	87432000
sp	LSIQSSPK	8	0	858.481	145	152	2	0.0074626	111.82		1		1									18675000	0	15275000	0	3399700	0	0	0	0	0	0	0	0
sp	MYVAVWTPYGVLR	13	0	1553.81	160	172	2	4.5259e-07	169.09		1		1	1	1	1	1	1		1		757050000	0	21095000	0	20160000	10926000	88788000	32437000	147560000	393820000	0	42267000	0
sp	NVWVHLDGPGVTR	13	0	1448.75	663	675	2;3	0.0008957	104.79								1	2				158780000	0	0	0	0	0	0	0	23541000	135240000	0	0	0
sp	NVWVHLDGPGVTRPMK	16	1	1804.94	663	678	2;3;4	1.6523e-06	163.71		1		1	1			1	1				218030000	0	24512000	0	16884000	14113000	0	0	0	162520000	0	0	0
sp	NVWVHLDGPGVTRPMKK	17	2	1933.04	663	679	2;3;4	7.6111e-18	205.72				1	1	1	2	3	2	1	1	2	1671800000	0	0	0	20351000	13375000	52817000	74532000	191240000	1036400000	22325000	25719000	235080000
sp	QIGGDGMMDITDTYK	15	0	1643.72	469	483	2	0.0069027	78.884		1											25584000	0	25584000	0	0	0	0	0	0	0	0	0	0
sp	SNVDMDFEVENAVLGKDFK	19	1	2156.01	517	535	3	2.258e-05	110.41									1				55260000	0	0	0	0	0	0	0	0	55260000	0	0	0
sp	STVLTIPEIIIK	12	0	1325.82	625	636	2	0.00029763	120.27		1	1	1		1	1	1	1	1	1	1	2023000000	0	29838000	8795300	40962000	0	222100000	51041000	363710000	748320000	178860000	152470000	226950000
sp	TAFGGRR	7	1	763.409	7	13	2	0.01563	83.229						1	1			1	1	1	57936000	0	0	0	0	0	10606000	40747000	0	0	0	6582300	0
sp	VDHHTDKYENNK	12	1	1498.68	63	74	2	3.3843e-05	144.65									1				3250400	0	0	0	0	0	0	0	0	3250400	0	0	0
sp	VEYVIGR	7	0	834.46	102	108	2	0.0097794	153.67		1		1	1	1		1	1				346170000	0	23924000	0	7423400	9858300	37818000	0	14550000	252590000	0	0	0
sp	VGSAMVNAK	9	0	875.453	262	270	2	0.0010292	144.35						1		1	1			1	149000000	0	0	0	0	0	13583000	0	12018000	111550000	0	0	11847000
sp	WDTNKVDHHTDKYENNK	17	2	2142.97	58	74	3;4	0.0010106	84.874						1		1	1		1		82585000	0	0	0	0	0	19980000	0	6997300	46516000	0	9091500	0
sp	ANHEEVLAAGK	11	0	1137.58	255	265	2	1.3433e-07	224.64	1				1	1	1	1	1	1	1		163020000	7004200	0	0	0	5678700	35287000	11141000	9156100	80331000	4906100	9513500	0
sp	FEVGDIMLIR	10	0	1191.63	124	133	2	0.00011015	173.73		1	1	1	1	1	1	1	1	1	1	1	908560000	0	9770000	3231200	12221000	23796000	80807000	13966000	111250000	512090000	66075000	56558000	18794000
sp	FGDRFPAMSDAYDR	14	1	1646.71	155	168	3	0.0039128	77.24									1				238720000	0	0	0	0	0	0	0	0	238720000	0	0	0
sp	FHMYEGYPLWK	11	0	1469.68	85	95	2	0.00013139	138.26						1		1	1				94448000	0	0	0	0	0	20305000	0	18458000	55685000	0	0	0
sp	HRPQVAIICGSGLGGLTDK	19	1	1978.04	23	41	2;3	1.9814e-15	190.11						1		1	2	1	1	1	378270000	0	0	0	0	0	27060000	0	41810000	218630000	31794000	42724000	16256000
sp	LGADAVGMSTVPEVIVAR	18	0	1783.95	212	229	2;3	1.2558e-14	182.55	1	1		1	1	1		1	2		1	1	597120000	7856900	27102000	0	26342000	22363000	60440000	0	59953000	296050000	0	41697000	55318000
sp	LTQAQIFDYGEIPNFPR	17	0	2008.01	42	58	2	1.3566e-18	210.31								1	2	1	1		248930000	0	0	0	0	0	0	0	40242000	170890000	15673000	22118000	0
sp	LVFGFLNGR	9	0	1021.57	68	76	2	0.0007108	168.38			1	1	1	2	1	2	3	2	2	1	344570000	0	0	2345400	11646000	13417000	31059000	0	27726000	167140000	42278000	19377000	29582000
sp	NTAEWLLSHTK	11	0	1298.66	12	22	2;3	7.5524e-07	213.25		1		1	1	1	1	1	2	1	1	1	1279900000	0	29847000	0	16342000	26266000	185780000	76234000	159890000	492940000	74780000	108610000	109170000
sp	VFGFSLITNK	10	0	1124.62	235	244	2	0.00022772	146.81	1		1	1	1	1		1	2	1	1	1	548180000	3579800	0	4067900	18082000	22427000	51438000	0	53727000	279200000	50380000	36610000	28665000
sp	VFHLLGVDTLVVTNAAGGLNPK	22	0	2234.24	102	123	3	6.0038e-17	191.35		1		1	1	1			1	1		1	349520000	0	9532400	0	15760000	10574000	45271000	0	0	140300000	66515000	0	61565000
sp	VIMDYESLEK	10	0	1225.59	245	254	2	0.0011186	117.89						1		1	1		1		337000000	0	0	0	0	0	55745000	0	28571000	229120000	0	23564000	0
sp	FFADLLDYIK	10	0	1243.65	74	83	2	0.0021154	106.42						1			1	1	1	1	17001000	0	0	0	0	0	3026200	0	0	7969600	0	3790900	2214300
sp	NVLIVEDIIDTGK	13	0	1427.79	129	141	2	0.0079217	87.363								1					11980000	0	0	0	0	0	0	0	11980000	0	0	0	0
sp	TMQTLLSLVR	10	0	1160.66	142	151	2	9.7702e-05	191.85									1		1	1	42033000	0	0	0	0	0	0	0	0	23090000	0	4017100	14926000
sp	VFIPHGLIMDR	11	0	1296.7	35	45	3	0.0062611	76.85						1			1			1	102260000	0	0	0	0	0	11211000	0	0	76099000	0	0	14950000
sp	VIGGDDLSTLTGK	13	0	1274.67	116	128	2	0.081166	60.691											1		10726000	0	0	0	0	0	0	0	0	0	0	10726000	0
sp	AAVPSIK	7	0	684.417	42	48	2	0.023627	97.071									1				25938000	0	0	0	0	0	0	0	0	25938000	0	0	0
sp	ACANPAAGSVILLENLR	17	0	1767.93	107	123	2;3	3.1255e-10	171.29	1		1	1				1		2		1	164980000	6350900	0	10068000	15817000	0	0	0	34828000	0	46692000	0	51222000
sp	AGGFLMK	7	0	722.379	185	191	2	0.07906	65.263									1				66227000	0	0	0	0	0	0	0	0	66227000	0	0	0
sp	AGGFLMKK	8	1	850.473	185	192	2	0.038582	74.191												1	9235100	0	0	0	0	0	0	0	0	0	0	0	9235100
sp	AHSSMVGVNLPQK	13	0	1366.7	172	184	2	5.2923e-15	266.03		1	1	1	1	1		1	1	1			408070000	0	47036000	11117000	22528000	16617000	61835000	0	46662000	178490000	23783000	0	0
sp	ALESPERPFLAILGGAK	17	1	1767.99	200	216	2;3	2.219e-13	178.15	1	1	1	2	1	1		2	1	1	1	2	1093400000	5733800	24864000	8017300	49356000	32517000	91849000	0	178070000	296490000	119330000	115070000	172110000
sp	ALMDEVVK	8	0	903.474	354	361	1;2	0.013266	83.753	1	1			1		1	1	1	1		1	342860000	5813200	25616000	0	0	21088000	0	19435000	21089000	195460000	21269000	0	33090000
sp	ELNYFAK	7	0	883.444	193	199	2	0.073454	66.994					1								8850900	0	0	0	0	8850900	0	0	0	0	0	0	0
sp	FCLDNGAK	8	0	923.417	49	56	2	0.0044403	133.47									1				38061000	0	0	0	0	0	0	0	0	38061000	0	0	0
sp	FHVEEEGKGK	10	1	1158.57	124	133	2;3	0.00028789	166.3	1	1				1	1	1	1	1	2	1	139860000	7038700	13358000	0	0	0	26744000	16258000	6383500	31814000	4638600	12261000	21361000
sp	IQLINNMLDK	10	0	1200.65	221	230	2	0.00015946	159.58		1		1	1	2	1	1	2	1	1	1	861980000	0	35103000	0	30834000	45350000	93748000	32519000	96533000	390590000	49492000	35521000	52290000
sp	ITLPVDFVTADKFDENAK	18	1	2022.03	280	297	2;3	1.8351e-27	247.88	1	1	1	2	2	2	1	2	2	2	2	2	2668300000	11103000	24575000	15270000	97820000	103970000	189140000	22293000	382780000	810030000	310670000	331110000	369540000
sp	NNQITNNQR	9	0	1100.53	31	39	2	0.018616	83.206									1				12176000	0	0	0	0	0	0	0	0	12176000	0	0	0
sp	SVVLMSHLGRPDGVPMPDK	19	1	2034.04	57	75	2;3;4	5.3269e-12	189.86	2	1	1	1	2		1	1	1	2	1	2	960750000	16746000	47303000	19132000	47219000	46712000	0	0	63843000	387640000	123910000	82149000	126100000
sp	VADKIQLINNMLDK	14	1	1613.88	217	230	3	6.7148e-09	160.65							1			1	1	1	127040000	0	0	0	0	0	0	15793000	0	0	34939000	32175000	44135000
sp	VKAEPAKIEAFR	12	2	1357.77	140	151	2;3	0.00084701	121.9				1	1	1	1			1	1	2	212700000	0	0	0	8030800	13701000	41768000	14016000	0	0	33965000	47248000	53969000
sp	VLNNMEIGTSLFDEEGAK	18	0	1965.94	247	264	2	8.7193e-20	216.34	1	1	1	1	1	1	1	1	1		1	1	565390000	9937500	33562000	11995000	28444000	22579000	62869000	18344000	82314000	212920000	0	0	82430000
sp	VLPGVDALSNI	11	0	1096.61	407	417	2	0.049869	68.214		1											12940000	0	12940000	0	0	0	0	0	0	0	0	0	0
sp	YSLEPVAVELK	11	0	1246.68	76	86	2	0.0098144	88.496										1			73064000	0	0	0	0	0	0	0	0	0	73064000	0	0
sp	ATEPVIAFYEK	11	0	1266.65	156	166	2	0.070557	63.283								1					13339000	0	0	0	0	0	0	0	13339000	0	0	0	0
sp	IIFVVGGPGSGK	12	0	1129.65	10	21	2	5.2757e-05	127.76		1	1	1	1				1				141950000	0	15347000	7379800	11752000	18190000	0	0	0	89286000	0	0	0
sp	ELLESYIDGR	10	0	1193.59	354	363	2	9.8621e-05	190.51			1	1	1	1	1	1	1	1	1	2	1087900000	0	0	11747000	31949000	39107000	81903000	59683000	36053000	195830000	60489000	124880000	446230000
sp	ENLDRDIALMK	11	1	1316.68	457	467	2;3	4.7063e-05	164.97	1			2	1	2	1			1	1	1	348120000	9664400	0	0	51228000	24972000	121730000	46697000	0	0	9480500	56081000	28265000
sp	GQPSVLQVVNLPIVER	16	0	1747	518	533	2	0.002374	89.992										1			15780000	0	0	0	0	0	0	0	0	0	15780000	0	0
sp	GQPSVLQVVNLPIVERPVCK	20	1	2231.25	518	537	2;3	2.0733e-22	220.27	1		2	2	1	2	2	2	1	2	2	3	887210000	6042900	0	20751000	13022000	5663800	108830000	83757000	100610000	0	153160000	167800000	227570000
sp	GRVTGWGNLK	10	1	1086.59	499	508	2	0.0022203	118.71												1	20723000	0	0	0	0	0	0	0	0	0	0	0	20723000
sp	HQDFNSAVQLVENFCR	16	0	1962.9	248	263	2;3	2.2172e-31	287.04		2		1		1	1	1	1	1			159200000	0	26180000	0	12169000	0	0	0	26020000	72420000	22409000	0	0
sp	ITDNMFCAGYKPDEGK	16	1	1844.81	544	559	3	0.080064	24.881					1								11254000	0	0	0	0	11254000	0	0	0	0	0	0	0
sp	ITDNMFCAGYKPDEGKR	17	2	2000.91	544	560	4	0.047751	41.323												1	35317000	0	0	0	0	0	0	0	0	0	0	0	35317000
sp	IVEGSDAEIGMSPWQVMLFR	20	0	2264.1	364	383	2	6.8906e-07	128.31										1	1	1	49935000	0	0	0	0	0	0	0	0	0	17896000	18113000	13925000
sp	KPVAFSDYIHPVCLPDR	17	1	2013.01	470	486	3	2.7122e-06	123.63				1		1							34179000	0	0	0	10849000	0	23330000	0	0	0	0	0	0
sp	KPVAFSDYIHPVCLPDRETAASLLQAGYK	29	2	3245.65	470	498	3;4;5	6.3757e-13	167.48			1	2	1			1	1	2	2	2	836640000	0	0	25486000	47247000	27993000	0	0	119570000	0	53687000	220310000	342340000
sp	LAACLEGNCAEGLGTNYR	18	0	1967.88	100	117	2	6.2546e-20	218.06						1							23725000	0	0	0	0	0	23725000	0	0	0	0	0	0
sp	LAVTTHGLPCLAWASAQAK	19	0	1994.04	225	243	2;3	1.6209e-29	242.79	1	2	2	3	2	2	2	3	3	2	3	2	1739200000	4985200	100010000	26640000	75366000	44522000	174350000	92331000	146940000	406640000	117720000	217080000	332670000
sp	SLEDKTERELLESYIDGR	18	2	2152.06	346	363	3	1.1617e-05	111.62										1	1	1	78138000	0	0	0	0	0	0	0	0	0	14294000	26616000	37228000
sp	TATSEYQTFFNPR	13	0	1560.72	315	327	2	2.5443e-08	185.14		1		1	1		1		1	1		1	249570000	0	38065000	0	17729000	13472000	0	29384000	0	87664000	25464000	0	37791000
sp	TFGSGEADCGLRPLFEK	17	1	1882.89	328	344	2;3	3.8627e-31	281.94	1	2	2	1	2	2		2	2	2	2	2	1404500000	13141000	63206000	20931000	29196000	54362000	122700000	0	182080000	380450000	80825000	246520000	211090000
sp	TFGSGEADCGLRPLFEKK	18	2	2010.98	328	345	3	0.00093709	82.482											1		13432000	0	0	0	0	0	0	0	0	0	0	13432000	0
sp	VTGWGNLK	8	0	873.471	501	508	2	0.0042344	139.92		1							1			1	132790000	0	19943000	0	0	0	0	0	0	86417000	0	0	26427000
sp	YNWRENLDRDIALMK	15	2	1935.96	453	467	3;4	0.0024329	80.632										1	1	1	117670000	0	0	0	0	0	0	0	0	0	30031000	66079000	21562000
sp	AVGDKLPECEADDGCPKPPEIAHGYVEHSVR	31	2	3431.59	78	108	5;6	5.6091e-13	154.66		1		1						2	1		164740000	0	24865000	0	20789000	0	0	0	0	0	78178000	40909000	0
sp	AVGDKLPECEAVCGKPK	17	2	1856.91	137	153	2;3;4	2.5404e-06	143.25	1	1	1	2	2	1	3	1	1	1	1	2	498420000	10541000	19167000	8214500	30590000	12319000	40471000	117530000	16609000	41116000	28820000	69833000	103210000
sp	DIAPTLTLYVGK	12	0	1289.72	216	227	2	0.0010716	106.2		1	1	1	1	1		1	1	1	1		976400000	0	52784000	29670000	92698000	67570000	125760000	0	82705000	362570000	90142000	72505000	0
sp	DIAPTLTLYVGKK	13	1	1417.82	216	228	2;3	0.00028642	119.16		1	2	2	2	2	2	1	1	2	2	2	2210600000	0	41036000	91972000	106470000	97272000	305200000	114150000	104080000	95657000	574270000	311650000	368790000
sp	GSFPWQAK	8	0	919.455	171	178	2	0.021421	86.838		1	1			1	1	1	1	1	1	1	924220000	0	60620000	17934000	0	0	96576000	91049000	64822000	204210000	94007000	154970000	140030000
sp	HYEGSTVPEKK	11	1	1273.63	312	322	2;3	3.9384e-06	173.37	1	1	1	2			2	1	2	2	2	2	268560000	1940900	9713900	4490100	6265100	0	0	51793000	10119000	72035000	22811000	38579000	50815000
sp	ILGGHLDAK	9	0	922.524	162	170	2;3	0.00092893	139.88	1	2	1	2	2	2	2	2	2	2	2	2	3588800000	27364000	289310000	86028000	197670000	110050000	607910000	467920000	111290000	721350000	196720000	385310000	387840000
sp	KQLVEIEK	8	1	985.581	228	235	2	0.0044221	161.92	1		1			1	1	1	1	1	1		356360000	6104800	0	20065000	0	0	113370000	49776000	17848000	81640000	24901000	42650000	0
sp	LPECEADDGCPKPPEIAHGYVEHSVR	26	1	2961.34	83	108	4;5	3.0314e-05	106.04						2							110080000	0	0	0	0	0	110080000	0	0	0	0	0	0
sp	LPECEAVCGKPK	12	1	1386.66	142	153	2;3	3.1081e-05	145.25		2	2	2	1	2	2	1	1	1	1	2	698090000	0	108430000	32210000	58692000	8154900	208030000	106070000	19286000	59279000	12085000	16041000	69814000
sp	LRTEGDGVYTLNDK	14	1	1579.78	58	71	2;3	1.3166e-13	208.27	1	2	1	2	1		2	1		2	2	2	1246600000	17827000	277030000	16648000	127590000	28024000	0	286440000	24670000	0	104320000	238620000	125440000
sp	LRTEGDGVYTLNDKK	15	2	1707.88	58	72	2;3	7.9965e-09	170.95		2		2	1	2	2	1		1	2	1	478230000	0	65877000	0	33669000	8265700	76061000	136350000	8726200	0	19135000	110410000	19744000
sp	LRTEGDGVYTLNNEK	15	1	1707.84	117	131	2;3	1.4104e-20	269.14		2	2	2	2	2	2	2	1	2	3	2	2033000000	0	150210000	76265000	142240000	40140000	535210000	136850000	88727000	143920000	138710000	301620000	279070000
sp	NPANPVQR	8	0	894.467	154	161	2	0.0069548	114.19										1	1	1	22980000	0	0	0	0	0	0	0	0	0	4990400	8420700	9569000
sp	QLVEIEK	7	0	857.486	229	235	2	0.015491	111.82		1											64102000	0	64102000	0	0	0	0	0	0	0	0	0	0
sp	SCAVAEYGVYVK	12	0	1344.64	380	391	2	0.00397	96.143		1	1	1	1			1		1		1	426780000	0	41159000	31204000	36540000	15559000	0	0	55742000	0	53160000	0	193410000
sp	SPVGVQPILNEHTFCAGMSK	20	0	2171.05	326	345	2;3	1.7655e-29	224.19	2	2	6	5	3	2	4	2	5	5	5	4	4797900000	19850000	447790000	171580000	24940000	138890000	0	477810000	301960000	1294400000	566360000	692430000	661920000
sp	TEGDGVYTLNNEK	13	0	1438.66	119	131	2	3.051e-05	127.42		1											14544000	0	14544000	0	0	0	0	0	0	0	0	0	0
sp	VGYVSGWGR	9	0	979.488	278	286	2	0.00071029	180.7		1	1	1	1	1			1				740390000	0	135730000	21032000	34872000	51707000	195140000	0	0	301900000	0	0	0
sp	VTSIQDWVQK	10	0	1202.63	392	401	2	0.00031869	135.83	1	1	2	1		2	2	1	2	2	1	1	1786500000	8379900	210910000	46517000	0	0	416790000	160980000	0	651350000	291550000	0	0
sp	VVLHPNYSQVDIGLIK	16	0	1794	236	251	2;3	9.2908e-19	218.11		1	2	2	1	2	1	2	2	2	2	1	744290000	0	29942000	22339000	52677000	11178000	117920000	40976000	56025000	175310000	69658000	128160000	40104000
sp	YVMLPVADQDQCIR	14	0	1706.81	298	311	2	8.8097e-11	187.97	1	1	1	3	1	2	3	2	2	2	1	1	1940500000	20620000	213450000	0	114710000	0	257120000	187240000	116070000	377990000	197400000	283720000	172210000
sp	RPDSLQHVLLPVLDR	15	1	1756.99	162	176	3	0.0018434	83.37											1	1	34670000	0	0	0	0	0	0	0	0	0	0	13028000	21642000
sp	EAQLPVIENK	10	0	1139.62	718	727	2	0.0012505	116.37	1	1	1	1	1	1		1	2	1	1	1	468300000	6793000	38170000	9803100	22200000	30800000	63494000	0	26018000	171060000	32763000	35904000	31290000
sp	ELRPWCFTTDPNK	13	1	1662.78	240	252	2;3	3.397e-06	156.51		2	2	2		1			1				398540000	0	89052000	31756000	67709000	0	79360000	0	0	130670000	0	0	0
sp	FGMHFCGGTLISPEWVLTAAHCLEK	25	0	2860.35	602	626	3;4	0.00020913	93.767						1		1	1	1	2	1	241710000	0	0	0	0	0	29301000	0	13705000	49130000	81606000	31942000	36024000
sp	FSPATHPSEGLEENYCR	17	0	1992.86	137	153	2;3	8.8467e-07	125.67		1	2	1								1	113350000	0	54495000	20109000	22858000	0	0	0	0	0	0	0	15883000
sp	FVTWIEGVMR	10	0	1236.63	799	808	2	9.4483e-06	222.19		1	1	1	1	1	1	1	1		1	1	2084900000	0	37097000	32718000	57432000	60057000	199100000	159850000	108860000	576780000	0	117260000	735710000
sp	GPWCFTTDPSVR	12	0	1421.64	434	445	2	2.0309e-06	166.07		1	1	1	1		1	1			1	1	318550000	0	34122000	17546000	36300000	27657000	0	75028000	46243000	0	0	42361000	39293000
sp	GTSSTTTTGKK	11	1	1067.55	387	397	2	0.034742	71.349						1	1		1		1		5048300	0	0	0	0	0	0	0	0	5048300	0	0	0
sp	HSIFTPETNPR	11	0	1297.64	513	523	2;3	4.0439e-07	218.55	1	1	1	2	2	1	2	1	1	1			1194200000	21359000	84721000	42318000	72413000	60787000	201960000	193100000	76318000	378660000	62568000	0	0
sp	KQLGAGSIEECAAK	14	1	1460.73	39	52	2	2.2788e-08	158.04	1		1	1	1								33967000	7249900	0	8091000	13404000	5222800	0	0	0	0	0	0	0
sp	KVYLSECK	8	1	1025.52	97	104	2	0.0093734	105.25				1		1	1		1		1	1	155560000	0	0	0	0	0	53508000	0	0	63100000	0	17947000	21009000
sp	LFLEPTRK	8	1	1002.59	657	664	2;3	0.0043631	160.03	1	1	1	1	1	1	1	1	2	2	1	1	1692200000	8525600	75275000	36935000	84627000	10265000	38674000	223860000	124760000	652200000	99716000	170930000	166430000
sp	LSSPAVITDK	10	0	1029.57	671	680	2	0.00019428	149.72	1	1	1		1	1			1	1			570940000	6920700	63296000	19780000	0	35367000	104630000	0	0	300350000	40595000	0	0
sp	MRDVVLFEKK	10	2	1263.7	88	97	3	0.02665	63.408										1	1		15360000	0	0	0	0	0	0	0	0	0	5236400	10124000	0
sp	NGITCQK	7	0	819.391	120	126	2	0.044944	76.035									1				7321600	0	0	0	0	0	0	0	0	7321600	0	0	0
sp	NLDENYCR	8	0	1082.45	318	325	2	0.0041832	157.52		1											12525000	0	12525000	0	0	0	0	0	0	0	0	0	0
sp	NPDGDVGGPWCYTTNPR	17	0	1904.81	533	549	2	8.9045e-19	214.47		1				1							35682000	0	15798000	0	0	0	19884000	0	0	0	0	0	0
sp	QLGAGSIEECAAK	13	0	1332.63	40	52	2	0.043992	69.01		1											18477000	0	18477000	0	0	0	0	0	0	0	0	0	0
sp	RAPWCHTTNSQVR	13	1	1611.77	331	343	2;3	1.6024e-08	190.36	1	2	2	1	1	2		2	2	1		1	465240000	6192600	56324000	13153000	15094000	6851800	143040000	0	25631000	182180000	16773000	0	0
sp	RATTVTGTPCQDWAAQEPHR	20	1	2281.07	493	512	3;4	1.603e-11	165.06		2	1	1		1		1	1	1			298260000	0	68341000	7109600	20170000	0	67985000	0	22993000	97530000	14135000	0	0
sp	RWELCDIPR	9	1	1243.61	253	261	2	0.00076191	161.63	1	1	1	1	1	1	1	1	1	1			584770000	7847000	40843000	21146000	18459000	37533000	81599000	137860000	108810000	90500000	40174000	0	0
sp	TECFITGWGETQGTFGAGLLK	21	0	2272.08	697	717	2	0.011	71.513			1										5894900	0	0	5894900	0	0	0	0	0	0	0	0	0
sp	TMSGLECQAWDSQSPHAHGYIPSK	24	0	2686.19	200	223	3;4	0.0003817	90.193		1		1									69421000	0	38377000	0	31044000	0	0	0	0	0	0	0	0
sp	VCNRYEFLNGR	11	1	1426.68	728	738	3	0.00044167	110.66							1		1	1	1		122940000	0	0	0	0	0	0	27516000	0	43952000	18609000	32865000	0
sp	VILGAHQEVNLEPHVQEIEVSR	22	0	2495.31	635	656	2;3;4	2.6823e-32	224.95	2	2	2	3	2	3	1	3	3	3	3	2	2961600000	27906000	63144000	78052000	114820000	75680000	321770000	94855000	435050000	1009800000	330260000	292420000	117920000
sp	VIPACLPSPNYVVADR	16	0	1769.91	681	696	2	7.4194e-05	117.2		1	1	1	1	1			1				291290000	0	46395000	13934000	31660000	14024000	42803000	0	0	142470000	0	0	0
sp	VVGGCVAHPHSWPWQVSLR	19	0	2171.08	581	599	2;3;4	1.3306e-07	137.95		1	2	2	1	3	2	1	3	1	1	2	1356200000	0	27923000	22661000	41012000	39586000	209110000	87597000	45831000	693360000	29569000	60705000	98858000
sp	WEYCNLK	7	0	1011.45	446	452	2	0.024664	96.048			1		1	1		1	1	1			83652000	0	0	6158300	0	8477700	16153000	0	10589000	32113000	10162000	0	0
sp	WEYCNLKK	8	1	1139.54	446	453	2	0.0098787	103.02						1							21457000	0	0	0	0	0	21457000	0	0	0	0	0	0
sp	WSSTSPHRPR	10	1	1209.6	127	136	2;3	0.00019967	196.99	1	2		1		1	1	1	1	1	1	1	246550000	9618600	52339000	0	12442000	0	48370000	35609000	7250900	46013000	4783400	15908000	14218000
sp	YEFLNGR	7	0	897.434	732	738	2	0.0099559	126.68				2	2								22567000	0	0	0	7622600	14944000	0	0	0	0	0	0	0
sp	PNKPGVYVR	9	1	1028.58	787	795	2	0.065443	74.127									1				52124000	0	0	0	0	0	0	0	0	52124000	0	0	0
sp	TPENFPCK	8	0	991.443	310	317	2	0.0040228	146.54		1			1		1					1	18257000	0	6358700	0	0	4083300	0	0	0	0	0	0	7815000
sp	TPENYPNAGLTMNYCR	16	0	1899.82	412	427	2	6.054e-08	148.78						1	1						41285000	0	0	0	0	0	17268000	24017000	0	0	0	0	0
sp	YILQGVTSWGLGCARPNKPGVYVR	24	2	2690.41	772	795	3;4	1.2901e-23	211.49		1	1	2		3		2	2	1	3	2	1441600000	0	38006000	13133000	72973000	0	236400000	0	226000000	383410000	50239000	163330000	258070000
sp	LHEAFSPVSYQHDLALLR	18	0	2095.09	449	466	3	9.5245e-11	161.32											1	1	149730000	0	0	0	0	0	0	0	0	0	0	88699000	61033000
sp	NPDNDIRPWCFVLNR	15	1	1914.92	268	282	3	0.00016634	101.62										1			10948000	0	0	0	0	0	0	0	0	0	10948000	0	0
sp	NWGLGGHAFCR	11	0	1273.58	257	267	2	0.0099513	88.294		1			1				1				92860000	0	8961600	0	0	6191000	0	0	0	77707000	0	0	0
sp	VVGGLVALR	9	0	882.565	373	381	2	0.0010616	134.44					1			1	1			1	133820000	0	0	0	0	16079000	0	0	11664000	98000000	0	0	8074400
sp	ALFVSEEEK	9	0	1050.52	630	638	2	0.00074253	147.52					1	1							67688000	0	0	0	0	33744000	33945000	0	0	0	0	0	0
sp	ALFVSEEEKK	10	1	1178.62	630	639	2	0.00027999	144.12		1				1			1	1			111380000	0	10615000	0	0	0	27477000	0	0	60209000	13075000	0	0
sp	DFHINLFQVLPWLK	14	0	1768.97	740	753	2;3	0.039254	66.056										1	2		326840000	0	0	0	0	0	0	0	0	0	102140000	224700000	0
sp	DISEVVTPR	9	0	1014.53	671	679	2	0.00088891	141.52										1		1	40981000	0	0	0	0	0	0	0	0	0	23487000	0	17494000
sp	DNEQHVFK	8	0	1015.47	447	454	2	0.039686	73.324						1							15817000	0	0	0	0	0	15817000	0	0	0	0	0	0
sp	EAGIPEFYDYDVALIK	16	0	1841.91	566	581	2	0.00012736	111.52		1	1	1	1	1	1	1	1	1	1	1	829230000	0	19062000	12914000	23092000	20227000	116790000	55052000	61333000	201080000	179820000	72958000	66894000
sp	GDSGGPLIVHK	11	0	1078.58	697	707	2	0.0014724	106.42		1	1	1		1			1	1			97856000	0	14605000	5048000	6897900	0	27133000	0	0	38650000	5522400	0	0
sp	GDSGGPLIVHKR	12	1	1234.68	697	708	2	6.2712e-05	124.74						1							19556000	0	0	0	0	0	19556000	0	0	0	0	0	0
sp	ISVIRPSK	8	1	898.56	499	506	2	0.0090525	160.63		1	1	1			1	1		1	1		105860000	0	10742000	5165300	8513900	0	0	23818000	15856000	0	22096000	19671000	0
sp	KCLVNLIEK	9	1	1115.64	291	299	2	0.0021897	118.33								1			1	1	83837000	0	0	0	0	0	0	0	14022000	0	0	41547000	28268000
sp	KEAGIPEFYDYDVALIK	17	1	1970	565	581	3	0.049667	37.999										1			13055000	0	0	0	0	0	0	0	0	0	13055000	0	0
sp	LEDSVTYHCSR	11	0	1365.6	183	193	2;3	1.0866e-06	208.25		2	1		1	1				1		1	72392000	0	29751000	3726000	0	2405600	22613000	0	0	0	6086500	0	7810300
sp	VASYGVKPR	9	1	975.55	300	308	2	0.00013311	139.31		1			1	1		1		1			43089000	0	0	0	0	0	35020000	0	0	0	8068500	0	0
sp	VSEADSSNADWVTK	14	0	1507.68	324	337	2	0.0029399	105.25									1				0	0	0	0	0	0	0	0	0	0	0	0	0
sp	VSVGGEKR	8	1	830.461	539	546	2	0.079731	63.565											1		9750700	0	0	0	0	0	0	0	0	0	0	9750700	0
sp	YGLVTYATYPK	11	0	1274.65	309	319	2	0.0022366	99.653						1		1	1	1		1	203070000	0	0	0	0	0	69092000	0	21932000	70389000	26707000	0	14955000
sp	ADGLAVIGVLMK	12	0	1185.68	139	150	2	0.0038493	96.331											1		28337000	0	0	0	0	0	0	0	0	0	0	28337000	0
sp	VLDALQAIK	9	0	969.586	161	169	2	0.0016226	121.99						1				1	1		19957000	0	0	0	0	0	5295100	0	0	0	0	14662000	0
sp	AVQQPDGLAVLGIFLK	16	0	1667.96	133	148	2	0.0045451	79.693								1	1				250710000	0	0	0	0	0	0	0	139330000	111390000	0	0	0
sp	EPISVSSEQVLK	12	0	1314.7	213	224	2	0.0010342	106.88			1		1			1					64150000	0	0	13147000	0	29323000	0	0	21680000	0	0	0	0
sp	HNGPEHWHK	9	0	1140.52	10	18	3	0.055153	43.185								1				1	6356800	0	0	0	0	0	0	0	2929400	0	0	0	3427400
sp	ILNNGHAFNVEFDDSQDK	18	0	2061.94	59	76	3	0.00038036	92.633					1			1	1		1		50123000	0	0	0	0	0	0	0	26866000	0	0	23257000	0
sp	KLNFNGEGEPEELMVDNWRPAQPLK	25	2	2910.43	227	251	4	0.00040017	86.211								1				1	38606000	0	0	0	0	0	0	0	17753000	0	0	0	20853000
sp	LNFNGEGEPEELMVDNWRPAQPLK	24	1	2782.34	228	251	3	0.0055224	64.522				1									6050000	0	0	0	6050000	0	0	0	0	0	0	0	0
sp	QSPVDIDTHTAK	12	0	1310.65	28	39	2	1.2236e-07	175.93		1											14024000	0	14024000	0	0	0	0	0	0	0	0	0	0
sp	SADFTNFDPR	10	0	1168.51	172	181	2	0.050314	68.224									1				53145000	0	0	0	0	0	0	0	0	53145000	0	0	0
sp	VGSAKPGLQK	10	1	983.576	149	158	2	4.389e-07	203.02						1	1		1		1	1	72461000	0	0	0	0	0	23413000	9309500	0	31250000	0	0	8489300
sp	VVDVLDSIK	9	0	986.565	159	167	2	0.0038883	103.56	1	1	1	1	1	1		1	1	1	1	1	963210000	4583400	24592000	17935000	37437000	75998000	74861000	0	97457000	429110000	32276000	75855000	93099000
sp	YAAELHLVHWNTK	13	0	1580.81	114	126	2;3	3.5182e-08	180.19			1	2	2	2		2	2	1	1	1	830730000	0	0	3419500	44423000	59797000	180620000	0	88266000	371460000	18234000	38489000	26016000
sp	YDPSLKPLSVSYDQATSLR	19	1	2139.08	40	58	3	1.5896e-07	127.4			1	1	1	1					1		137230000	0	0	9662200	16546000	22937000	46172000	0	0	0	0	41907000	0
sp	ANRPFLVFIR	10	1	1231.72	436	445	2;3	4.244e-05	190.26				1		1	1	1	1	2	1	1	244650000	0	0	0	11586000	0	28045000	8498000	27646000	0	73918000	50771000	44189000
sp	DIPMNPMCIYR	11	0	1408.63	46	56	2	0.00076553	116.73						1	1	1	1	1	1	1	660860000	0	0	0	0	0	64823000	187650000	44490000	147160000	44974000	87858000	83911000
sp	EQLQDMGLVDLFSPEK	16	0	1847.9	365	380	2	0.0001389	110.29				1									3870600	0	0	0	3870600	0	0	0	0	0	0	0	0
sp	EVPLNTIIFMGR	12	0	1388.75	446	457	2	2.8813e-10	209.19	1	1					1	1	1	1	1	1	581060000	5740100	17423000	0	0	0	0	13386000	96788000	82316000	138080000	147920000	79408000
sp	FATTFYQHLADSK	13	0	1527.74	90	102	2	0.0032555	96.103										1			9941200	0	0	0	0	0	0	0	0	0	9941200	0	0
sp	VAEGTQVLELPFK	13	0	1429.78	295	307	2	0.00086676	105.46							1		1	1			115050000	0	0	0	0	0	0	43808000	0	31625000	39619000	0	0
sp	VAEGTQVLELPFKGDDITMVLILPKPEK	28	2	3079.69	295	322	3;4	0.0019931	60.797								1		1	1	1	56337000	0	0	0	0	0	0	0	6245300	0	20687000	15293000	14112000
sp	LPGIVAEGR	9	0	910.524	383	391	2	0.030207	74.301										1			10838000	0	0	0	0	0	0	0	0	0	10838000	0	0
sp	RVWELSK	7	1	916.513	79	85	2	0.013932	117.18		1				1							36329000	0	10240000	0	0	0	26089000	0	0	0	0	0	0
sp	TSDQIHFFFAK	11	0	1339.66	147	157	2;3	5.8154e-05	148.91	1	1		1		1		1	1	1	1		220200000	5861000	18764000	0	0	0	27358000	0	43085000	63299000	32991000	28838000	0
sp	AVLTIDEK	8	0	887.496	360	367	2	0.0055759	120.62		1	1			1		1		1	1	1	768390000	0	121700000	13765000	0	0	170160000	0	71311000	0	84679000	140670000	166100000
sp	DTEEEDFHVDQVTTVK	16	0	1890.85	226	241	2;3	2.1615e-23	237.87	1	1	1	2	1			2	1	1		1	395470000	7009100	104680000	12781000	72634000	11196000	0	0	70542000	55764000	21090000	0	39782000
sp	ELDRDTVFALVNYIFFK	17	1	2089.09	199	215	3	8.5641e-07	127.66						1	1	1	1			1	809020000	0	0	0	0	0	211210000	122810000	152260000	202310000	0	0	120430000
sp	FLEDVKK	7	1	877.491	154	160	2	0.024972	97.068	1			1		1	1	1		1	1	1	1443200000	12520000	0	0	100100000	0	442330000	114070000	142300000	0	115240000	284890000	231720000
sp	FLENEDRR	8	1	1077.52	299	306	2;3	0.001475	182.09	1	2	1	1	1		2	2	2	2	2	2	1484500000	29697000	111290000	20204000	4051600	32046000	0	94675000	80705000	599660000	93852000	267220000	151130000
sp	FNKPFVFLMIEQNTK	15	1	1854.97	390	404	2;3	5.5978e-17	229		2	3	3	3	5	2		3	4	6	5	5843900000	0	79202000	26602000	201190000	131830000	1226300000	155520000	0	1991300000	889790000	339700000	802480000
sp	GKWERPFEVK	10	2	1274.68	216	225	2;3	1.1571e-07	174.41	1	1	1	1	1	2	1	1	1	1	1	1	506980000	16459000	35743000	8657900	0	0	362360000	28333000	0	0	0	0	55425000
sp	GTEAAGAMFLEAIPMSIPPEVK	22	0	2258.13	368	389	2;3	1.2003e-11	171.76				1		2		2	3	3	2	2	282340000	0	0	0	12786000	0	29390000	0	39754000	42333000	59934000	68720000	29421000
sp	ITPNLAEFAFSLYR	14	0	1640.86	50	63	2;3	3.7381e-14	198.29				1		2	1	2	4	3	2	2	2793800000	0	0	0	8768800	0	224300000	10239000	226690000	470270000	853270000	450920000	549330000
sp	KLSSWVLLMK	10	1	1203.7	258	267	2;3	0.00010973	182.92	1	1	1	1	1	1	1	2	1	2	3	2	6886100000	16535000	197590000	37371000	165640000	101580000	461270000	293310000	586930000	2196700000	718100000	794820000	1316300000
sp	KLYHSEAFTVNFGDTEEAKK	20	2	2313.13	160	179	3;4	4.1292e-11	154.55			1	2	1	2		2	2	2	2	1	1839500000	0	0	8522500	67188000	27818000	288410000	0	142810000	687420000	203680000	307240000	106440000
sp	LGMFNIQHCK	10	0	1246.6	248	257	2;3	0.00010831	176.41		2		1	2	3		1	1	3	1	2	859100000	0	141220000	0	36572000	32477000	122140000	0	73833000	99777000	69834000	158550000	124690000
sp	LGMFNIQHCKK	11	1	1374.69	248	258	2;3	0.0043083	83.862										1	1		40567000	0	0	0	0	0	0	0	0	0	7210200	33357000	0
sp	LQHLENELTHDIITK	15	0	1802.95	284	298	2;3;4	2.5286e-14	207.97	1	2	2	4	2	3	1	6	5	4	2	2	4662800000	16467000	344990000	54851000	170360000	62358000	451130000	0	486800000	2253200000	374050000	318610000	129940000
sp	LSITGTYDLK	10	0	1109.6	315	324	1;2	0.000411	133.57	1	1	1	1	2	1	1	2		3		1	2795000000	21716000	70287000	22907000	91451000	112520000	325330000	160400000	415100000	0	1004100000	0	571140000
sp	LSSWVLLMK	9	0	1075.61	259	267	2	0.00071024	166.96	1	1	1	1	1	1	1	1	1	1	1	1	1750300000	1691900	24896000	6823300	37998000	33814000	166040000	35664000	182770000	578300000	234570000	258760000	188980000
sp	LVDKFLEDVK	10	1	1204.67	150	159	2;3	0.0003693	155.42							1			2	2	2	303640000	0	0	0	0	0	0	8941700	0	0	69143000	133520000	92042000
sp	LVDKFLEDVKK	11	2	1332.77	150	160	2;3	2.0236e-05	172.8										2	2	1	380420000	0	0	0	0	0	0	0	0	0	111310000	218080000	51035000
sp	LYHSEAFTVNFGDTEEAK	18	0	2056.94	161	178	3	1.0535e-10	160.03						1		1	1	1	1	1	304730000	0	0	0	0	0	39807000	0	34691000	112970000	28910000	56037000	32316000
sp	LYHSEAFTVNFGDTEEAKK	19	1	2185.03	161	179	2;3;4	3.3629e-35	250.89	2	1	1	2		2		1	1	3	1	1	1161100000	31381000	57266000	21547000	99373000	0	107890000	0	114160000	220820000	228170000	115820000	164710000
sp	QINDYVEK	8	0	1007.49	180	187	2	0.0568	72.789											1		0	0	0	0	0	0	0	0	0	0	0	0	0
sp	RLGMFNIQHCK	11	1	1402.7	247	257	2;3	0.00017078	133.86		1	2	2		2		2	1	2	3	4	1267200000	0	52095000	28990000	140930000	0	40308000	0	65801000	464680000	100980000	209900000	163540000
sp	RLGMFNIQHCKK	12	2	1530.79	247	258	3	0.012125	72.289											1		12765000	0	0	0	0	0	0	0	0	0	0	12765000	0
sp	SASLHLPK	8	0	851.486	307	314	2	0.0070184	113.89	1	1	1	1			1			1		1	792890000	10435000	76053000	20142000	93137000	0	0	140360000	0	0	220970000	0	231790000
sp	SPLFMGK	7	0	778.405	405	411	2	0.028442	92.319		1		1	1	1	1	1	1	1	1	1	1239900000	0	18964000	0	25966000	27800000	144840000	42302000	58801000	649060000	83763000	106800000	81649000
sp	SVLGQLGITK	10	0	1014.61	325	334	2	0.00092167	120.15	1	1	2	2	2	2		2	1	3	2	2	7587000000	16047000	106760000	39685000	175940000	143480000	524660000	0	774970000	1673400000	1113200000	1901200000	1117600000
sp	TDTSHHDQDHPTFNK	15	0	1778.76	35	49	2;3;4	6.9485e-31	312.48	2	3	1	2	1	2	2	2	2	2	2	2	925780000	25071000	190860000	5666000	24888000	1992800	148630000	47189000	70584000	161360000	27326000	143760000	78462000
sp	TLNQPDSQLQLTTGNGLFLSEGLK	24	0	2573.33	126	149	2;3	6.0384e-57	300.89	3	3	2	2	3	4		2	6	6	4	6	1471400000	11412000	73663000	22236000	54157000	49824000	113420000	0	48393000	385500000	333650000	164150000	215010000
sp	VFSNGADLSGVTEEAPLK	18	0	1832.92	335	352	2;3	2.8882e-24	228.62	2	2	1	3	3	1	2	2	2	3	3	2	4583100000	64073000	196950000	56437000	266590000	105440000	527060000	119380000	470810000	1381700000	300650000	621110000	472880000
sp	VFSNGADLSGVTEEAPLKLSK	21	1	2161.13	335	355	2;3	1.1652e-31	224.07	1				1	2	3	2	1	6	6	5	3146400000	11432000	0	0	0	17273000	170150000	106970000	107980000	213960000	734300000	1078400000	705880000
sp	WERPFEVKDTEEEDFHVDQVTTVK	24	2	2962.4	218	241	4	7.411e-08	144.7				1				1					48933000	0	0	0	16969000	0	0	0	31964000	0	0	0	0
sp	ADLSGITGAR	10	0	959.504	341	350	2	3.1339e-05	215.88			1	1	1	1			1	1	1	1	377590000	0	0	5788200	17369000	15855000	58801000	0	0	175240000	32963000	33183000	38400000
sp	AVLDVFEEGTEASAATAVK	19	0	1906.95	361	379	2;3	2.2462e-21	198.14		1	1	1	1	1	1	1	1	2	1	1	738830000	0	35405000	11279000	31740000	20725000	105460000	25647000	59815000	214360000	78850000	91903000	63653000
sp	EIGELYLPK	9	0	1060.58	307	315	2	0.013472	89.296		1		1	1	1		1	1	1	1		774350000	0	33604000	0	26915000	32556000	100890000	0	93285000	249630000	110280000	127180000	0
sp	EQLSLLDR	8	0	972.524	145	152	2	0.0042692	138.83		1		1	1	1			1	1		1	281250000	0	31370000	0	17907000	24468000	34021000	0	0	107130000	36629000	0	29732000
sp	EQLSLLDRFTEDAK	14	1	1663.84	145	158	2;3	1.0706e-37	328.26						1		1		1	2	1	220260000	0	0	0	0	0	30280000	0	23978000	0	29683000	89468000	46847000
sp	EQLSLLDRFTEDAKR	15	2	1819.94	145	159	3;4	5.1598e-06	126.48									1	2		1	190780000	0	0	0	0	0	0	0	0	52641000	9358700	0	128780000
sp	FNRPFLMIIVPTDTQNIFFMSK	22	1	2658.37	395	416	3	0.064623	31.176										1			68495000	0	0	0	0	0	0	0	0	0	68495000	0	0
sp	GKITDLIK	8	1	886.549	190	197	2	0.044794	87.181						1							24286000	0	0	0	0	0	24286000	0	0	0	0	0	0
sp	ITLLSALVETR	11	0	1214.72	380	390	2	1.2955e-06	205.09	1	1	1	1	1	1	1	2	1	1	1	1	1349400000	1958200	22105000	5823200	51967000	42637000	237220000	22105000	85985000	322310000	224190000	168830000	164250000
sp	KLINDYVK	8	1	991.57	178	185	2	0.0013381	131.22		1	1	1	1	1		1	1	1	1	1	369080000	0	17267000	0	0	13013000	106510000	0	29093000	92433000	29339000	47921000	33508000
sp	LYGSEAFATDFQDSAAAK	18	0	1890.86	160	177	2	1.853e-14	175.21										1	1	1	96349000	0	0	0	0	0	0	0	0	0	39760000	28705000	27884000
sp	LYGSEAFATDFQDSAAAKK	19	1	2018.96	160	178	3	2.8014e-05	104.76						1				1	1		69163000	0	0	0	0	0	17076000	0	0	0	15356000	36730000	0
sp	NLAVSQVVHK	10	0	1093.62	351	360	2	0.00018242	153.08	1	1	1	2	1	1	1	2	1	2	2	1	1428900000	12101000	83174000	18588000	79758000	46806000	331070000	120120000	84826000	259230000	105150000	133430000	154690000
sp	WRDSLEFR	8	1	1107.55	299	306	2;3	0.001633	135.71						2			2	1			194140000	0	0	0	0	0	95918000	0	0	98225000	0	0	0
sp	ADSQAQLLLSTVVGVFTAPGLHLK	24	0	2464.37	197	220	3	4.2601e-05	110.18										1	1		245290000	0	0	0	0	0	0	0	0	0	103680000	141610000	0
sp	ALQDQLVLVAAK	12	0	1267.75	83	94	2	5.1633e-05	128.28		1		1		1		1	1	1	1	1	459490000	0	31940000	0	18432000	0	36333000	0	41166000	116330000	53405000	119760000	42126000
sp	DPTFIPAPIQAK	12	0	1296.71	64	75	2	4.4749e-05	131.44				1						1	1		76963000	0	0	0	13201000	0	0	0	0	0	28431000	35331000	0
sp	FMQAVTGWK	9	0	1066.53	254	262	2	0.0078012	119.27		1										1	24115000	0	10904000	0	0	0	0	0	0	0	0	0	13210000
sp	SLDFTELDVAAEK	13	0	1436.7	238	250	2	3.2707e-05	125.74		1		1					1	1			118280000	0	11448000	0	19392000	0	0	0	0	66095000	21343000	0	0
sp	SLDFTELDVAAEKIDR	16	1	1820.92	238	253	2;3	8.311e-05	101.39				1	2						1	1	227440000	0	0	0	10412000	10219000	0	0	0	0	0	120160000	86653000
sp	VLSALQAVQGLLVAQGR	17	0	1722.02	180	196	2;3	2.2175e-31	278.93		1		2		1	1	2	2	2	3	3	285550000	0	5383400	0	9957000	0	9667300	0	36434000	13944000	65815000	113450000	30899000
sp	AIGYLNTGYQR	11	0	1254.64	1004	1014	2	3.5671e-08	241.01		1		1	1	1	1	1	1	2	2	1	914750000	0	90834000	0	19139000	23205000	155880000	32901000	47320000	236850000	97168000	161600000	49854000
sp	ALLAYAFALAGNQDK	15	0	1564.82	1148	1162	2;3	2.4982e-14	208.15				1		2	1	2	2	2	1	1	925970000	0	0	0	27574000	0	13448000	17750000	108690000	270050000	251930000	157140000	79386000
sp	ALLAYAFALAGNQDKR	16	1	1720.93	1148	1163	2;3	1.6834e-06	141.08						2		2		2			148000000	0	0	0	0	0	73792000	0	27501000	0	46710000	0	0
sp	AVDQSVLLMKPDAELSASSVYNLLPEK	27	1	2916.52	599	625	2;3;4	9.1234e-08	130.14		1				2		1		2	1		374240000	0	21797000	0	0	0	133760000	0	83833000	0	74207000	60641000	0
sp	DNSVHWERPQKPK	13	2	1619.82	1178	1190	2;3	4.5238e-10	207.88		1				2			2	1	1	1	247350000	0	26254000	0	0	0	98811000	0	0	108580000	3063100	5261100	5383700
sp	DRSPCYGYQWVSEEHEEAHHTAYLVFSPSK	30	1	3608.61	427	456	5	0.0022875	51.479										1			15789000	0	0	0	0	0	0	0	0	0	15789000	0	0
sp	DTVIKPLLVEPEGLEK	16	1	1779	897	912	2;3	4.0637e-13	178.84	1	2	1	2	2	2	2	2	2	2	2	2	2866300000	10407000	107240000	13042000	93016000	56860000	612380000	72594000	283980000	533920000	447190000	445890000	189830000
sp	EQAPHCICANGR	12	0	1411.61	842	853	3	0.051132	46.592								1			1		10700000	0	0	0	0	0	0	0	2988400	0	0	7711600	0
sp	ETTFNSLLCPSGGEVSEELSLK	22	0	2396.14	913	934	2	1.5195e-10	151.38						1		1		1	1		149820000	0	0	0	0	0	34723000	0	36383000	0	46189000	32524000	0
sp	FQVDNNNR	8	0	1005.46	1290	1297	2	0.0041966	167.82						1	1	1	1		1	1	170760000	0	0	0	0	0	34960000	17697000	11509000	53756000	0	34734000	18100000
sp	FRVVSMDENFHPLNELIPLVYIQDPK	26	1	3112.61	146	171	4	3.9431e-05	100.42										1	1	1	56918000	0	0	0	0	0	0	0	0	0	30796000	20862000	5259700
sp	FSGQLNSHGCFYQQVK	16	0	1898.87	290	305	3	0.0011531	85.77										1			12890000	0	0	0	0	0	0	0	0	0	12890000	0	0
sp	GHFSISIPVK	10	0	1083.61	522	531	2;3	0.00017033	156.51		1	1	1	1	1		1	2	1	1	1	917730000	0	24068000	11108000	40579000	0	233700000	0	88626000	268670000	0	93773000	157200000
sp	GHFSISIPVKSDIAPVAR	18	1	1893.05	522	539	2;3;4	4.6362e-20	220.9						1	1	1		3	3	2	936450000	0	0	0	0	0	44992000	25085000	42414000	0	236170000	359990000	227800000
sp	HNVYINGITYTPVSSTNEK	19	0	2136.05	646	664	3	0.012643	64.346						1				1			0	0	0	0	0	0	0	0	0	0	0	0	0
sp	HYDGSYSTFGER	12	0	1417.59	1020	1031	2	1.5744e-11	236.06		1				1		1		1	1		180840000	0	33214000	0	0	0	60350000	0	20314000	0	24849000	42117000	0
sp	IAQWQSFQLEGGLK	14	0	1603.84	175	188	2	2.0095e-10	175.15		1				2			1	3	2		1217600000	0	33690000	0	0	0	281420000	0	0	336130000	240310000	326050000	0
sp	KDTVIKPLLVEPEGLEK	17	2	1907.1	896	912	3	8.7772e-07	127.59						1		1			1		101250000	0	0	0	0	0	26940000	0	37304000	0	0	37005000	0
sp	KLSFYYLIMAK	11	1	1375.76	492	502	2	0.00034594	123.11						1		1		1		1	121590000	0	0	0	0	0	30050000	0	19495000	0	41969000	0	30073000
sp	LHTEAQIQEEGTVVELTGR	19	0	2109.07	320	338	2	3.1653e-35	251										1	1		86871000	0	0	0	0	0	0	0	0	0	46000000	40872000	0
sp	LLIYAVLPTGDVIGDSAK	18	0	1844.03	540	557	2;3	4.6537e-10	152.47		1	1	2	2	1	1	1	2	2	1	1	1777200000	0	62611000	17879000	66059000	35821000	211060000	22046000	284970000	380080000	355240000	231400000	109970000
sp	LLLQQVSLPELPGEYSMK	18	0	2044.09	1298	1315	2;3	1.9749e-14	173.72		1	1	3	1	3	1	3	3	3	3	3	1997800000	0	40390000	0	43226000	6078900	178780000	28305000	170310000	341300000	663930000	296950000	228520000
sp	LVHVEEPHTETVR	13	0	1544.79	720	732	2;3;4	3.4855e-08	180.36		2		1	1	3	1	1	3	3	2		1040200000	0	132630000	0	39411000	22911000	337190000	29551000	7381900	307930000	121120000	42073000	0
sp	LVHVEEPHTETVRK	14	1	1672.89	720	733	2;3;4	1.7968e-10	178.67						2	1				2	2	165710000	0	0	0	0	0	71086000	17407000	0	0	0	42236000	34978000
sp	MCPQLQQYEMHGPEGLR	17	0	2072.92	688	704	2;3	7.0336e-10	164.68		1		1		1		1	1	2	2	1	493160000	0	30991000	0	8423800	0	89573000	0	40564000	133300000	56837000	99702000	33775000
sp	NALFCLESAWK	11	0	1337.64	1123	1133	2	0.00038435	122.28				1				1			1		144060000	0	0	0	6939700	0	0	0	61757000	0	0	75361000	0
sp	NEDSLVFVQTDK	12	0	1393.67	124	135	2	2.3142e-11	230.95		1	1	1	1	1			1	1	2	1	493140000	0	23476000	4856500	15807000	11832000	111510000	0	0	97278000	66710000	91614000	70057000
sp	QFSFPLSSEPFQGSYK	16	0	1847.87	189	204	2	0.00026763	104.17											1		0	0	0	0	0	0	0	0	0	0	0	0	0
sp	SASNMAIVDVK	11	0	1133.58	1374	1384	2	0.0013788	107.79		1		1	1	1		1		1	2	1	490010000	0	52238000	0	18281000	13090000	84821000	0	89694000	0	35968000	158270000	37642000
sp	SDIAPVAR	8	0	827.45	532	539	2	0.0045968	128.57		1				1		1	1	1	1	1	106840000	0	8738800	0	0	0	27730000	0	4388900	37408000	12770000	8254500	7550000
sp	SFVHLEPMSHELPCGHTQTVQAHYILNGGTLLGLK	35	0	3883.95	457	491	5	1.13e-06	85.619						1				1	2		157410000	0	0	0	0	0	74594000	0	0	0	33452000	49363000	0
sp	SGGRTEHPFTVEEFVLPK	18	1	2029.03	211	228	3	1.3873e-10	156.73										1	1	1	179010000	0	0	0	0	0	0	0	0	0	27613000	104370000	47032000
sp	SIYKPGQTVK	10	1	1119.63	136	145	2;3	0.00038708	153.05						1			1	2			234020000	0	0	0	0	0	86928000	0	0	110660000	36441000	0	0
sp	SLFTDLEAENDVLHCVAFAVPK	22	0	2474.22	72	93	2;3	1.1465e-10	156.81						2		1	1	2	2	2	511700000	0	0	0	0	0	70780000	0	44191000	32321000	121390000	172160000	70857000
sp	SLNEEAVKK	9	1	1016.55	1169	1177	2	0.00075507	153.08		1		1		1	1	1	1	1		1	216000000	0	18436000	0	4179500	0	91777000	15452000	16145000	28424000	20099000	0	21487000
sp	SPCYGYQWVSEEHEEAHHTAYLVFSPSK	28	0	3337.48	429	456	4	1.4695e-09	146.25						1		1		1	1		194450000	0	0	0	0	0	49550000	0	33238000	0	43551000	68111000	0
sp	TAQEGDHGSHVYTK	14	0	1528.69	1134	1147	2;3	2.0904e-08	158.52		1				1			1		1		43991000	0	3844500	0	0	0	11782000	0	0	10182000	0	18183000	0
sp	TEHPFTVEEFVLPK	14	0	1671.85	215	228	2;3	2.0843e-08	158.56	1	3	1	2	2	2	2	2	2	2	2	2	6673100000	13553000	93368000	5940500	166650000	49600000	1060600000	261900000	851790000	1332300000	638040000	1461700000	737670000
sp	TEVSSNHVLIYLDK	14	0	1616.84	1408	1421	2;3	1.2495e-10	183.79	1	1				2		2	2	2	1	2	1286400000	8494900	0	0	0	0	287080000	0	92803000	330610000	248880000	131340000	187160000
sp	TGTHGLLVK	9	0	924.539	508	516	2;3	0.00072076	169.06		1		1		2	1	1		2		1	462260000	0	32853000	0	23873000	0	209960000	54432000	31982000	0	41279000	0	67887000
sp	TGTHGLLVKQEDMK	14	1	1555.8	508	521	2;3	3.5642e-19	249.2						1				2	2	1	94823000	0	0	0	0	0	16839000	0	0	0	18911000	48831000	10241000
sp	VDLSFSPSQSLPASHAHLR	19	0	2048.04	568	586	3;4	8.8327e-16	176.94		2				2		2	2	2	2		765370000	0	66005000	0	0	0	157420000	0	98455000	262530000	81227000	99737000	0
sp	VGFYESDVMGR	11	0	1258.57	705	715	2	2.7087e-06	184.04		1		1	1	1	1	1	1	1	1	1	946220000	0	60200000	0	36124000	16875000	171250000	46015000	82302000	180880000	122000000	190110000	40471000
sp	VSNQTLSLFFTVLQDVPVR	19	0	2162.17	1422	1440	3	0.027918	53.278											1		0	0	0	0	0	0	0	0	0	0	0	0	0
sp	VSVQLEASPAFLAVPVEK	18	0	1883.04	824	841	2	1.616e-07	141.06		1		1	1	1	1	1	1	1	2	2	1008000000	0	44200000	0	50075000	21879000	105600000	27258000	140610000	156170000	121660000	157290000	183310000
sp	VTAAPQSVCALR	12	0	1271.67	587	598	2	1.0095e-07	179.8	1		1	1	1	1		1	1	1	2	1	903660000	7367400	0	10782000	51868000	26179000	224340000	0	51394000	358340000	48658000	124730000	0
sp	VVSMDENFHPLNELIPLVYIQDPK	24	0	2809.44	148	171	3;4	0.00066962	80.83						1			1	2	1		384510000	0	0	0	0	0	59335000	0	0	78564000	178500000	68104000	0
sp	YDVENCLANK	10	0	1224.54	558	567	2	0.00018401	152.63								1		1	1		59845000	0	0	0	0	0	0	0	11379000	0	31695000	16771000	0
sp	YDVENCLANKVDLSFSPSQSLPASHAHLR	29	1	3254.58	558	586	3;4	6.9438e-08	123.28						1		1		2			218500000	0	0	0	0	0	42830000	0	35065000	0	140600000	0	0
sp	YNILPEKEEFPFALGVQTLPQTCDEPK	27	1	3162.56	1330	1356	3	9.4088e-06	113.5		1		1				1		1	1	1	177430000	0	23350000	0	9121500	0	0	0	24526000	0	37071000	45608000	37752000
sp	DLKPAIVK	8	1	882.554	1441	1448	2	0.032135	94.114		1			1	1			1			1	743380000	0	35969000	0	0	32622000	369320000	0	0	203060000	0	0	102400000
sp	GEAFTLK	7	0	764.407	805	811	2	0.060762	70.912								1					5875400	0	0	0	0	0	0	0	5875400	0	0	0	0
sp	GPTQEFK	7	0	805.397	109	115	2	0.016009	110.61											1		15452000	0	0	0	0	0	0	0	0	0	0	15452000	0
sp	LPPNVVEESAR	11	0	1209.64	935	945	2	0.00019239	129.38		2		1	1	1		1	1	1			241250000	0	0	0	14305000	6413300	70998000	0	0	119680000	29847000	0	0
sp	PLLVEPEGLEK	11	0	1222.68	902	912	2	0.00062926	118.71						1		1	1				145240000	0	0	0	0	0	56033000	0	18306000	70897000	0	0	0
sp	AAVYHHFISDGVR	13	0	1470.74	914	926	2;3	2.9649e-08	183		2	1	2	2	2	1	2	2	2	2	2	1663500000	0	115140000	9394600	90409000	57816000	324280000	56685000	108120000	619400000	48225000	123560000	110500000
sp	AAVYHHFISDGVRK	14	1	1598.83	914	927	2;3;4	1.0262e-11	196.88	2	3		2	2	2	1	2	3	2	3	3	1242600000	34337000	37371000	0	51423000	15078000	224100000	46878000	84978000	299550000	42971000	232040000	173830000
sp	ACEPGVDYVYK	11	0	1299.58	1536	1546	2	0.0031108	93.649		1						1		1	1	1	139090000	0	18169000	0	0	0	0	0	26791000	0	10941000	47130000	36058000
sp	ADIGCTPGSGK	11	0	1061.48	623	633	2	0.040063	70.552						1		1					17272000	0	0	0	0	0	12455000	0	4816700	0	0	0	0
sp	AGDFLEANYMNLQR	14	0	1640.76	1172	1185	2	1.9062e-10	176.33		1	1	2	1	1			1	1	2		362170000	0	33302000	17528000	24436000	0	0	0	0	0	75939000	210960000	0
sp	ASHLGLAR	8	0	823.466	741	748	2	0.0045498	130.04	1	1	1	1	1					1	1		287250000	9696700	52944000	6733800	34866000	34248000	0	0	0	0	49045000	99718000	0
sp	AVLYNYR	7	0	897.471	849	855	2	0.0098876	130.84		1		1	1	1	1	1	1	1	1	1	263800000	0	24518000	0	9246400	18575000	27325000	12835000	18550000	99835000	13438000	20324000	19153000
sp	AYYENSPQQVFSTEFEVK	18	0	2165	208	225	2	3.0662e-19	201.04	1	1		1	1	1		2	1	1	1	1	359850000	3661400	21002000	0	14684000	10745000	49503000	0	39874000	102350000	32395000	53347000	32292000
sp	CREALKLEEK	10	2	1274.67	1590	1599	3	0.036431	65.232												1	0	0	0	0	0	0	0	0	0	0	0	0	0
sp	DAPDHQELNLDVSLQLPSR	19	0	2146.07	1285	1303	3	0.00031763	94.057									1	1			67149000	0	0	0	0	0	0	0	0	54603000	12546000	0	0
sp	DFDFVPPVVR	10	0	1189.61	1245	1254	2	0.00022427	147.06	1	1	1	1	1	1	1	1	1	1	1	1	1358300000	10544000	62985000	19933000	114400000	77129000	167350000	22376000	129020000	340060000	103240000	151880000	159380000
sp	DICEEQVNSLPGSITK	16	0	1788.86	1156	1171	2	2.6984e-07	147.73		1				1			1				93360000	0	15413000	0	0	0	26440000	0	0	51507000	0	0	0
sp	DQLTCNKFDLK	11	1	1380.67	1354	1364	2	0.00011119	151.22										1			4759400	0	0	0	0	0	0	0	0	0	4759400	0	0
sp	DSCVGSLVVK	10	0	1062.54	557	566	2	0.011565	87.639					1	1		1		1	1	1	198560000	0	0	0	0	26515000	61257000	0	23966000	0	17235000	44034000	25553000
sp	DSITTWEILAVSMSDKK	17	1	1922.97	797	813	2;3	3.8085e-10	170.95				1		1				1			41580000	0	0	0	5916200	0	17138000	0	0	0	18526000	0	0
sp	EALKLEEK	8	1	958.534	1592	1599	2	0.0056211	204.36	1	1		1	1	1	1	1	1	1	1	1	478630000	6625800	34768000	0	15178000	20209000	131010000	30645000	21957000	104110000	19932000	35806000	58396000
sp	EPGQDLVVLPLSITTDFIPSFR	22	0	2443.3	509	530	2	5.3248e-07	137.52												1	137200000	0	0	0	0	0	0	0	0	0	0	0	137200000
sp	EVVADSVWVDVK	12	0	1344.69	545	556	2	0.00064665	113.93				1	1	1				1	1	1	118730000	0	0	0	8180800	7449400	16963000	0	0	0	28983000	33016000	24143000
sp	FISLGEACK	9	0	1023.51	713	721	2	0.0022698	116.73		1		1	1	1		1	1	1	1	1	529020000	0	33996000	0	27832000	48544000	94750000	0	16194000	240290000	12158000	23863000	31388000
sp	FISLGEACKK	10	1	1151.6	713	722	2;3	0.00047569	130.75		1		1	1	2	1	1		1		1	314170000	0	17599000	0	24456000	20246000	131800000	0	46680000	0	19776000	0	53616000
sp	FLTTAKDK	8	1	922.512	1210	1217	2	0.020589	101.33											1		19373000	0	0	0	0	0	0	0	0	0	0	19373000	0
sp	FYHPEKEDGK	10	1	1248.58	1492	1501	2;3	0.0015535	122.33		2		1		1		1				1	40416000	0	5210100	0	4469400	0	18142000	0	6046900	0	0	0	6547700
sp	FYHPEKEDGKLNK	13	2	1603.8	1492	1504	2;3	1.625e-05	147.74	2	1				1	1	1	1	1	1	2	251930000	10532000	16688000	0	0	0	24898000	36791000	21965000	92401000	0	0	48655000
sp	FYYIYNEK	8	0	1138.53	242	249	2	0.004716	124.83		1		1			1	1			1	1	248400000	0	24608000	0	24185000	0	0	23524000	32864000	0	0	74271000	68943000
sp	GQGTLSVVTMYHAK	14	0	1490.76	1338	1351	2;3	2.004e-09	172.21	1	2	1	3	2	2	1	2		2	3	2	1229300000	16268000	51583000	13688000	78301000	70487000	225560000	39942000	157210000	0	99822000	250990000	225470000
sp	GVFVLNK	7	0	775.459	601	607	1	0.0055284	157.88									1				115030000	0	0	0	0	0	0	0	0	115030000	0	0	0
sp	GVFVLNKK	8	1	903.554	601	608	2	0.0047148	132.8		1	1	1	1	1			1	1	1	1	1046300000	0	36466000	15325000	62228000	74047000	241000000	0	0	168360000	95374000	138780000	214720000
sp	GYTQQLAFR	9	0	1082.55	1052	1060	2	0.0011141	132.29		1			1	1			1	1	2		92640000	0	15728000	0	0	8975000	23682000	0	0	0	18005000	26250000	0
sp	HLIVTPSGCGEQNMIGMTPTVIAVHYLDETEQWEK	35	0	3982.89	1002	1036	4	6.8044e-10	110.59										1			0	0	0	0	0	0	0	0	0	0	0	0	0
sp	HQQTVTIPPK	10	0	1147.63	882	891	2	0.0033792	99.136						1			1		1		58284000	0	0	0	0	0	21292000	0	0	27385000	0	9606400	0
sp	IFTVNHK	7	0	857.476	149	155	2	0.0097784	137.5	1	1	1	1	1	1	1	1	1	1	1	1	766140000	7428300	59928000	8526900	37818000	28746000	86813000	47893000	35265000	299710000	25412000	62124000	66481000
sp	IHWESASLLR	10	0	1210.65	1311	1320	2;3	0.0001012	186.76		1	1	1	1	2	1	2	2	2	2	2	2162700000	0	76412000	15530000	70646000	68335000	353460000	42768000	120740000	910940000	147570000	193190000	163060000
sp	ILLQGTPVAQMTEDAVDAER	20	0	2156.08	980	999	2;3	6.8132e-22	207.39	2	2	1	2	2	2	3	4	5	3	2	3	2189400000	8441800	108700000	8916900	86925000	43941000	213140000	80169000	308100000	571350000	251850000	258710000	249170000
sp	ILLQGTPVAQMTEDAVDAERLK	22	1	2397.26	980	1001	3	9.2976e-18	197										1	3	3	661050000	0	0	0	0	0	0	0	0	0	129700000	184430000	346920000
sp	IPIEDGSGEVVLSR	14	0	1469.77	291	304	2	8.6712e-14	202.65	1	1	1	1	1	1	1	1		1	1	1	722700000	8465700	37367000	8273000	35877000	22425000	139130000	58078000	74829000	0	76713000	129380000	132160000
sp	IPIEDGSGEVVLSRK	15	1	1597.87	291	305	3	2.7846e-06	128.96										1	1		45951000	0	0	0	0	0	0	0	0	0	13804000	32147000	0
sp	IRYYTYLIMNK	11	1	1476.78	487	497	2	0.00033706	134.25										1		1	61902000	0	0	0	0	0	0	0	0	0	25088000	0	36815000
sp	ISLPESLK	8	0	885.517	282	289	2	0.0041514	156.4		1	1	1		1	1	1	1	1	1	1	1227600000	0	65070000	9899400	41248000	0	99982000	37207000	78788000	486470000	67202000	198280000	143480000
sp	ISLPESLKR	9	1	1041.62	282	290	3	0.00065289	119.21					1			1		1	1		106280000	0	0	0	0	5328000	0	0	26856000	0	31221000	42878000	0
sp	IWDVVEK	7	0	887.475	616	622	2	0.02886	91.906		1		1	1	1	1	1		1	1		570820000	0	35199000	0	36478000	49172000	154220000	56314000	75730000	0	163710000	0	0
sp	KGYTQQLAFR	10	1	1210.65	1051	1060	2	0.0001639	160.82	1	1		1	1				1		1	1	334680000	7829800	48189000	0	27821000	21270000	0	0	0	125470000	0	42369000	61730000
sp	KHYLMWGLSSDFWGEKPNLSYIIGK	25	2	2968.49	1600	1624	4	0.00011046	98.019												1	54571000	0	0	0	0	0	0	0	0	0	0	0	54571000
sp	KLVLSSEK	8	1	902.544	66	73	2	0.0041844	170.24		1		1	1	1	1	1	1	1	1	1	464510000	0	19870000	0	21297000	29062000	83939000	32457000	32982000	140190000	23318000	42959000	38438000
sp	KQELSEAEQATR	12	1	1388.69	428	439	2;3	3.7404e-11	222.49	1	2	1	1	1	1	1	1	1	1	2	1	314210000	7794100	75552000	3654000	9944400	6005500	51461000	14159000	12426000	78344000	8047000	26390000	20427000
sp	KVFLDCCNYITELR	14	1	1829.88	722	735	3	0.028125	59.709					1								0	0	0	0	0	0	0	0	0	0	0	0	0
sp	KVLLDGVQNPR	11	1	1237.71	305	315	2	2.8885e-06	183.67		1	1	1		1	1	1	1	1	1	1	437020000	0	37428000	6173000	27800000	0	49237000	36972000	26999000	148550000	15128000	32807000	55926000
sp	LCRDELCR	8	1	1120.51	1505	1512	2;3	0.0087506	143.28	1	1		1		1			1	1	1	1	129240000	5518700	15158000	0	5694500	0	34507000	0	0	39220000	5710800	6004400	17427000
sp	LESEETMVLEAHDAQGDVPVTVTVHDFPGK	30	0	3249.55	36	65	3;4	4.5172e-05	75.416						1		2	1	1	2	1	503260000	0	0	0	0	0	55643000	0	92707000	135220000	48090000	106840000	64770000
sp	LESEETMVLEAHDAQGDVPVTVTVHDFPGKK	31	1	3377.64	36	66	3;4;5	1.6515e-07	115.18								1		1	2	3	443030000	0	0	0	0	0	0	0	24196000	0	64570000	145120000	209140000
sp	LKGPLLNK	8	1	881.57	1202	1209	2	0.013787	116.3	1	1		1	1	1	1	1	1		1	1	383850000	5483400	19622000	0	13678000	12461000	47199000	42863000	20117000	95882000	0	62489000	64057000
sp	LMNIFLK	7	0	877.51	790	796	2	0.005541	127.66	1	1	1	1	1	1	1	1	1	1	2	1	1413300000	3483400	38403000	9572200	49223000	67888000	130140000	41179000	106360000	491450000	140460000	157290000	177830000
sp	LPYSVVR	7	0	832.481	835	841	2	0.0096854	143.18			1		1						1		149900000	0	0	9642400	0	35427000	0	0	0	0	0	104830000	0
sp	LSINTHPSQK	10	0	1123.6	409	418	2	0.012935	85.716						1							6930300	0	0	0	0	0	6930300	0	0	0	0	0	0
sp	LSINTHPSQKPLSITVR	17	1	1890.07	409	425	2;3;4	4.6259e-27	263.83	2	3	3	6	2	6	3	3	4	5	5	4	6806300000	37836000	163040000	36608000	173830000	117630000	641800000	299600000	492500000	1749200000	619700000	1199600000	1274900000
sp	LVAYYTLIGASGQR	14	0	1510.81	531	544	2;3	1.0232e-13	199.09	1	1	1	3	3	2	1	1	3	1	2	3	1481000000	8690100	40886000	16951000	65894000	33421000	174760000	38818000	106960000	474330000	76619000	217420000	226280000
sp	NEQVEIR	7	0	886.451	842	848	2	0.026473	94.262									1				65362000	0	0	0	0	0	0	0	0	65362000	0	0	0
sp	NRWEDPGK	8	1	1000.47	1218	1225	2	0.013044	117.93		1						1		1	1	1	39407000	0	6808100	0	0	0	0	0	6282600	0	3891900	11846000	10579000
sp	NTLIIYLDK	9	0	1091.62	1442	1450	2	0.0032434	108.81			1	1		1		1			1	1	154660000	0	0	5919100	17427000	0	27048000	0	25262000	0	0	49462000	29539000
sp	PLSITVR	7	0	784.481	419	425	2	0.026326	94.407									1				71602000	0	0	0	0	0	0	0	0	71602000	0	0	0
sp	PNLSYIIGK	9	0	1003.57	1616	1624	2	0.00088885	141.52		1		1	1	1		1	1	1	1		602420000	0	9000900	0	26404000	28489000	125000000	0	33356000	311530000	37468000	31168000	0
sp	QKPDGVFQEDAPVIHQEMIGGLR	23	1	2563.29	1112	1134	4	6.5126e-05	104.63		1											25323000	0	25323000	0	0	0	0	0	0	0	0	0	0
sp	QPSSAFAAFVK	11	0	1151.6	1061	1071	2	0.056256	66.692		1											32419000	0	32419000	0	0	0	0	0	0	0	0	0	0
sp	RAPSTWLTAYVVK	13	1	1490.82	1072	1084	2	2.0434e-05	135.99		1		1	1			1	1		1	1	351650000	0	30181000	0	23639000	14827000	0	0	66330000	109410000	0	78674000	28592000
sp	RIPIEDGSGEVVLSR	15	1	1625.87	290	304	2;3	9.634e-19	246.31	1	2	1	2	1	2		2	1		2	1	676370000	21983000	65143000	8746000	78606000	35023000	75831000	0	78059000	91643000	0	169660000	51673000
sp	RIPIEDGSGEVVLSRK	16	2	1753.97	290	305	3	0.0010512	88.19											1	1	92849000	0	0	0	0	0	0	0	0	0	0	49709000	43140000
sp	RQGALELIK	9	1	1026.62	1042	1050	2	0.0029905	112.17	1	1	1	1	1	1	1	1	1		1	1	878800000	15741000	75504000	14994000	56341000	40706000	92202000	58411000	41106000	250110000	0	91309000	142370000
sp	RQGALELIKK	10	2	1154.71	1042	1051	2;3	0.0058339	87.639									1	2	1	1	117970000	0	0	0	0	0	0	0	0	44944000	18925000	35685000	18411000
sp	SDDKVTLEER	10	1	1190.58	1523	1532	2	0.00061155	142.43		1						1			1	1	66389000	0	19047000	0	0	0	0	0	12004000	0	0	26836000	8501400
sp	SDDKVTLEERLDK	13	2	1546.78	1523	1535	2;3	6.9534e-07	154.1											1	2	121380000	0	0	0	0	0	0	0	0	0	0	58138000	63239000
sp	SEETKENEGFTVTAEGK	17	1	1854.85	1321	1337	2;3	2.2871e-37	311.21	1	2		1				1	2		2	2	311560000	15802000	79018000	0	18863000	0	0	0	12682000	84749000	0	54836000	45612000
sp	SEFPESWLWNVEDLKEPPK	19	1	2329.13	765	783	3	3.402e-05	103.17						1		1	1	1	1	1	236930000	0	0	0	0	0	25794000	0	33850000	62256000	35009000	39372000	40647000
sp	SEFPESWLWNVEDLKEPPKNGISTK	25	2	2929.45	765	789	4	2.1017e-05	115.88											1		22121000	0	0	0	0	0	0	0	0	0	0	22121000	0
sp	SGIPIVTSPYQIHFTK	16	0	1786.96	344	359	2;3	5.0556e-18	198.97	1	2	2	2	2	4	1	4	3	4	4	3	3322600000	26935000	97000000	35516000	130560000	93966000	410290000	104040000	374510000	848120000	334070000	617340000	250260000
sp	SGQSEDRQPVPGQQMTLK	18	1	1984.96	567	584	2;3	6.664e-07	133.48		1								1	1	1	79140000	0	24614000	0	0	0	0	0	0	0	9760000	26152000	18613000
sp	SGSDEVQVGQQR	12	0	1288.6	1571	1582	2	2.0415e-11	232.83		1								1	1	1	30074000	0	17868000	0	0	0	0	0	0	0	3998900	0	8206400
sp	SNLDEDIIAEENIVSR	16	0	1815.88	749	764	2;3	1.0581e-26	252.42	1	1	1	2	2	1	1	1	2	2	2	2	1513100000	0	62850000	16355000	71947000	68974000	27064000	45147000	32732000	396060000	209310000	367350000	215360000
sp	SSLSVPYVIVPLK	13	0	1400.83	892	904	1;2	0.00054973	112.75	1	1	1	1	1	1	2	1	1	1	1	1	4900000000	17678000	91050000	38450000	150970000	130020000	682750000	194670000	680880000	1277100000	313190000	962200000	361030000
sp	SSLSVPYVIVPLKTGLQEVEVK	22	1	2384.36	892	913	2;3	9.1455e-07	139.71										2	3	2	621310000	0	0	0	0	0	0	0	0	0	166150000	216400000	238750000
sp	SYTVAIAGYALAQMGR	16	0	1670.85	1186	1201	2	2.4301e-13	173.71										1			12248000	0	0	0	0	0	0	0	0	0	12248000	0	0
sp	TELRPGETLNVNFLLR	16	1	1871.03	463	478	2;3	1.6056e-26	257.8		2	2	2	2	2	2	2	3	2	2	1	2509000000	0	79846000	22752000	113970000	72950000	317770000	55561000	439000000	573240000	262150000	410310000	161410000
sp	TGLQEVEVK	9	0	1001.54	905	913	2	0.0011305	131.62		1			1	1	1			1	2	1	222240000	0	42253000	0	0	0	0	24075000	0	0	27673000	77206000	51033000
sp	TIYTPGSTVLYR	12	0	1369.72	137	148	2	6.7719e-08	185.81	1	1	1	1	1	1	1	1	1	1	1	1	1319400000	11018000	60157000	13821000	66036000	48768000	205190000	83529000	87214000	407430000	70600000	127700000	137900000
sp	TKKQELSEAEQATR	14	2	1617.83	426	439	2;3	5.303e-07	147.12										1		1	28003000	0	0	0	0	0	0	0	0	0	1137800	0	26865000
sp	TMQALPYSTVGNSNNYLHLSVLR	23	0	2577.3	440	462	2;3	2.0435e-16	190.82		1	1	4	2	4	1	2	2	3	3	2	1264100000	0	18704000	15807000	158510000	78217000	386480000	61286000	53193000	95683000	240250000	98412000	57573000
sp	TVMVNIENPEGIPVK	15	0	1638.87	162	176	2	4.1183e-09	168.02		1		1	1	1		1	1	1	1	1	697970000	0	50782000	0	51137000	23178000	91846000	0	69629000	269350000	24665000	70763000	46622000
sp	VELLHNPAFCSLATTK	16	0	1799.92	864	879	2;3	4.4378e-23	228.38		2		2	2	2		2	2	1	2	2	838300000	0	48763000	0	35353000	23060000	82151000	0	80326000	305190000	31042000	137230000	95178000
sp	VFLDCCNYITELR	13	0	1701.79	723	735	2	1.6374e-06	156.12				1	1				1			1	127790000	0	0	0	16921000	13672000	0	0	0	78787000	0	0	18406000
sp	VFLDCCNYITELRR	14	1	1857.89	723	736	3	9.8296e-08	148.68					1			1	1		1	2	255770000	0	0	0	0	13514000	0	0	25918000	67357000	0	76838000	72138000
sp	VHQYFNVELIQPGAVK	16	0	1840.98	1463	1478	2;3	3.2466e-27	265.53	1	1		2	2	2	1	4	4	3	4	3	1729500000	10900000	67077000	0	55624000	77865000	187360000	31531000	167360000	458880000	137270000	321290000	214320000
sp	VLLDGVQNPR	10	0	1109.62	306	315	2	9.8915e-05	190.08		1	1	1	1		1	2	2	1	1	2	724460000	0	34547000	8093900	32093000	29901000	0	26886000	61039000	376380000	26570000	0	128950000
sp	VPVAVQGEDTVQSLTQGDGVAK	22	0	2197.12	387	408	2;3	4.3534e-56	305.4	1		1	2		2	1	5	1	4	3	5	1320800000	11252000	0	11194000	0	0	138420000	59115000	187590000	291710000	179490000	299670000	142360000
sp	VQLSNDFDEYIMAIEQTIK	19	0	2256.1	1552	1570	2;3	0.0013338	91.62										1	1	2	365710000	0	0	0	0	0	0	0	0	0	365710000	0	0
sp	VRVELLHNPAFCSLATTK	18	1	2055.09	862	879	2;3;4	1.5035e-19	217.48		1	1	1	2	2	1	3	2	2	3	2	1557100000	0	34002000	8436000	41956000	29400000	144180000	26091000	123560000	401530000	141700000	384250000	222030000
sp	VSHSEDDCLAFK	12	0	1406.61	1451	1462	2;3	3.3495e-06	147.62		2		1				1					57945000	0	43254000	0	8413500	0	0	0	6277500	0	0	0	0
sp	VTIKPAPETEK	11	1	1211.68	1365	1375	2;3	8.0598e-05	157.78	1	2	1	1	1	2	1	1	2	1	1	1	1172800000	27754000	75186000	11810000	44103000	22781000	201040000	72311000	62886000	467860000	23545000	88853000	74659000
sp	VTLEERLDK	9	1	1101.6	1527	1535	2	0.002731	125.16										1	1		23568000	0	0	0	0	0	0	0	0	0	9555800	14012000	0
sp	VVLVAVDK	8	0	841.527	593	600	2	0.0089144	105.04		1	1			1		1	1	1	1		619120000	0	31400000	8243000	0	0	80454000	0	14681000	390990000	44042000	49310000	0
sp	VVPEGIR	7	0	768.449	931	937	2	0.0099398	127.66					1	1		1	1				95251000	0	0	0	0	2342700	28316000	0	5613300	58979000	0	0	0
sp	YFKPGMPFDLMVFVTNPDGSPAYR	24	1	2748.31	363	386	3	7.9245e-06	122.18								1	1	1		1	236600000	0	0	0	0	0	0	0	32033000	47945000	89208000	0	67419000
sp	YISKYELDK	9	1	1157.6	1428	1436	2	0.00019356	138.08		1		1	1	1		1	1	1	1	1	210040000	0	13420000	0	13084000	12805000	0	0	0	109810000	15123000	45795000	0
sp	YYTYLIMNK	9	0	1207.59	489	497	2	0.00071287	152.39		1	1	1	1	1			1	1	1	1	642730000	0	17276000	8157400	32584000	20577000	83564000	0	0	257760000	71606000	87429000	63770000
sp	ALVEGVDQLFTDYQIK	16	0	1837.95	1441	1456	2	4.1406e-06	128.28								1					20258000	0	0	0	0	0	0	0	20258000	0	0	0	0
sp	ATLLDIYK	8	0	935.533	1579	1586	2	0.029649	77.282												1	10540000	0	0	0	0	0	0	0	0	0	0	0	10540000
sp	DVFLEMNIPYSVVR	14	0	1680.85	822	835	2	0.014299	74.944				1									814770	0	0	0	814770	0	0	0	0	0	0	0	0
sp	EGMLSIMSYR	10	0	1185.55	1051	1060	2	0.00030152	141.48												1	14321000	0	0	0	0	0	0	0	0	0	0	0	14321000
sp	GIYGTISR	8	0	865.466	948	955	2	0.019086	89.55												1	6653500	0	0	0	0	0	0	0	0	0	0	0	6653500
sp	IPLDLVPK	8	0	893.559	963	970	2	0.014089	95.352						1		1	1	1		1	120100000	0	0	0	0	0	14693000	0	13338000	67370000	11294000	0	13409000
sp	KIEEIAAK	8	1	900.528	682	689	2	0.0082052	110.41				1		1		1	1		1	1	81933000	0	0	0	1645300	0	24623000	0	5070400	30322000	0	10559000	9714200
sp	LNLVATPLFLKPGIPYPIK	19	1	2093.27	354	372	2;3	3.2899e-05	121.04				1		1		1	1		2	2	358600000	0	0	0	13908000	0	20750000	0	19970000	117570000	0	85272000	101130000
sp	MVETTAYALLTSLNLK	16	0	1766.95	1247	1262	3	7.9151e-05	101.2							1			1		1	22096000	0	0	0	0	0	0	714770	0	0	10925000	0	10457000
sp	SIVSALKR	8	1	872.544	1207	1214	2	0.0046115	135.87				1	1	1			1	1	1	1	155680000	0	0	0	8461700	5704800	23520000	0	0	56193000	10491000	18287000	33020000
sp	SYFPESWLWEVHLVPR	16	0	2044.02	767	782	3	0.0016556	79.022						1	1						6358900	0	0	0	0	0	5714100	644760	0	0	0	0	0
sp	TLLPVSKPEIR	11	1	1251.76	756	766	2;3	0.00012902	148.52						2		1	1	1	2	2	252240000	0	0	0	0	0	35642000	0	12461000	72586000	15168000	44400000	71980000
sp	GGSASTWLTAFALR	14	0	1436.74	1071	1084	2	0.00076757	100.88						1		1			1		28526000	0	0	0	0	0	14267000	0	0	0	0	14259000	0
sp	LQGTLPVEAR	10	0	1082.61	1129	1138	2	0.0024941	102.07		1		1									17740000	0	9954400	0	7785700	0	0	0	0	0	0	0	0
sp	VYSLNDDLKPAKR	13	2	1517.82	145	157	3	0.041676	52.555						1							8431700	0	0	0	0	0	8431700	0	0	0	0	0	0
sp	EPGLCTWQSLR	11	0	1345.64	193	203	2	1.9218e-05	166.33	2		2	2	2	3	2	2	2	2	2	2	4158500000	34972000	0	126740000	181110000	269110000	735360000	680580000	271640000	1055400000	195970000	385930000	221690000
sp	FVYTPAMESVCGYFHR	16	0	1962.88	83	98	2;3	2.9185e-23	234.72	2	3	5	6	4	6	5	3	5	3	3	3	13926000000	74373000	562830000	318840000	852710000	594270000	1384700000	1670800000	906590000	4866400000	376660000	1057100000	1260200000
sp	GFQALGDAADIR	12	0	1232.61	71	82	2	8.7471e-11	219.7	1	1	2	2	2	2	2	2	2	1	2	2	8232400000	88555000	323480000	244260000	484400000	360880000	1222000000	1494400000	369720000	1540300000	206010000	838600000	1059700000
sp	HLACLPR	7	0	865.459	186	192	2	0.00012643	174.26	1	1	1	1	1	1	1	1	1	1		1	4746800000	61246000	257550000	119870000	290070000	333950000	1007300000	1026900000	171920000	1131600000	0	0	346350000
sp	LQDGLLHITTCSFVAPWNSLSLAQR	25	0	2826.45	112	136	2;3;4	3.295e-42	250.47		2		4	2	3	5	4	3	3	5	3	2177900000	0	171560000	0	161950000	52269000	149910000	190060000	163930000	233620000	179060000	607890000	267670000
sp	LQSGTHCLWTDQLLQGSEK	19	0	2200.06	162	180	2;3	5.7944e-40	284.51	3	2	2	6	3	2	3	2	4	1	2	6	4617400000	43483000	338920000	0	178010000	144690000	443950000	662280000	332970000	1472200000	22918000	776010000	202020000
sp	SEEFLIAGK	9	0	992.518	103	111	2	0.003384	107.66	1		1	1		1	1	1	1	1		1	652560000	3773800	0	27456000	62954000	0	88956000	45220000	21282000	358380000	8170900	0	36364000
sp	TYTVGCEECTVFPCLSIPCK	20	0	2420.05	142	161	2;3	5.7777e-07	131.66	1		1	2	1	1	2	1	1		2	2	522870000	7937100	0	23518000	58648000	18351000	28869000	138400000	22720000	95184000	0	35819000	93423000
sp	ALDFAVGEYNK	11	0	1225.6	52	62	2	0.0073995	92.051		1			1				1				89106000	0	17739000	0	0	14230000	0	0	0	57137000	0	0	0
sp	LVGGPMDASVEEEGVRR	17	1	1799.88	35	51	3	4.8768e-07	135.37			1	1	1	1	1		1		1	1	184250000	0	0	9050800	21790000	23137000	0	51013000	0	0	0	40547000	38715000
sp	AATGECTATVGK	12	0	1164.54	102	113	2	0.00057212	114.97							1			1	1	1	22805000	0	0	0	0	0	0	10393000	0	0	4948900	2705000	4758700
sp	AVDAALKK	8	1	814.491	36	43	2	0.015891	91.626		1		1								1	13971000	0	7132700	0	1689100	0	0	0	0	0	0	0	5149300
sp	DIPTNSPELEETLTHTITK	19	0	2138.07	270	288	2;3	2.3136e-15	178.51	2	2	2	2	2	1	1	2	2	1	2	1	2301800000	21524000	191290000	126000000	157840000	138130000	69687000	56658000	346800000	579220000	73601000	475080000	65987000
sp	ENFLFLTPDCK	11	0	1382.65	209	219	2	8.9518e-06	170.99		1	1	1	1	1	1	1	1	1	1		485520000	0	38058000	17753000	26446000	34047000	69889000	30283000	40354000	140830000	31515000	56345000	0
sp	FKLDDDLEHQGGHVLDHGHK	20	1	2296.1	477	496	4	0.00041412	92.993		1					1	1	1	1	1		271300000	0	38304000	0	0	0	0	55310000	34933000	89285000	14352000	39115000	0
sp	GHGLGHGHEQQHGLGHGHK	19	0	1978.94	458	476	2	0.024211	67.08	1												1990500	1990500	0	0	0	0	0	0	0	0	0	0	0
sp	IASFSQNCDIYPGK	14	0	1598.74	241	254	2	0.0082807	82.417		1			1								34883000	0	25062000	0	0	9821000	0	0	0	0	0	0	0
sp	IASFSQNCDIYPGKDFVQPPTK	22	1	2511.21	241	262	3	7.2532e-05	103.27		1											33179000	0	33179000	0	0	0	0	0	0	0	0	0	0
sp	ICVGCPR	7	0	860.4	263	269	2	0.031343	89.457					1							1	29901000	0	0	0	0	13938000	0	0	0	0	0	0	15963000
sp	KIYPTVNCQPLGMISLMK	18	1	2092.09	363	380	2;3	6.1187e-15	190.86		1	1	1	1	1	1	1		1		2	278260000	0	17231000	7287600	8968400	17900000	35317000	19663000	34122000	0	28605000	0	109170000
sp	KLGQSLDCNAEVYVVPWEK	19	1	2234.1	344	362	2;3	1.1352e-07	131.67			1	1	1	2	1	1	1	1	1	1	320730000	0	0	12637000	17059000	16864000	75783000	33648000	23092000	77807000	16022000	22095000	25721000
sp	KYFIDFVAR	9	1	1157.62	316	324	2	0.0020504	119.41		1	1		1	1	1		1	1			364350000	0	19363000	16922000	0	25478000	73515000	33189000	0	165110000	30767000	0	0
sp	QVVAGLNFR	9	0	1002.56	188	196	2	0.0007263	158.12		1											29354000	0	29354000	0	0	0	0	0	0	0	0	0	0
sp	RHDWGHEK	8	1	1063.49	428	435	2	0.0088199	107.69		1											1976400	0	1976400	0	0	0	0	0	0	0	0	0	0
sp	TVGSDTFYSFK	11	0	1250.58	65	75	2	0.0031903	98.249	1				1		1	1			1	1	299510000	3868900	0	0	0	41369000	0	70949000	40435000	0	0	72344000	70548000
sp	VQVVAGK	7	0	699.428	309	315	2	0.017666	106.76									1				12229000	0	0	0	0	0	0	0	0	12229000	0	0	0
sp	VQVVAGKK	8	1	827.523	309	316	2	0.023982	85.359			1										1169700	0	0	1169700	0	0	0	0	0	0	0	0	0
sp	YFIDFVAR	8	0	1029.53	317	324	2	0.0040028	151.17		1	1	1	1	1		1	1	1	1	1	716700000	0	30325000	16572000	33468000	42698000	113020000	0	55016000	231840000	81646000	58864000	53242000
sp	YNSQNQSNNQFVLYR	15	0	1873.87	44	58	2	6.3618e-06	133.81		1											15525000	0	15525000	0	0	0	0	0	0	0	0	0	0
sp	RPPGFSPFR	9	1	1059.56	381	389	2	0.00077361	160.56						1			1				290590000	0	0	0	0	0	123680000	0	0	166910000	0	0	0
sp	ATVTLEDHLACK	12	0	1356.67	168	179	2;3	4.1696e-06	157.66			1	1	2	1		1	1			1	195220000	0	0	12104000	14293000	24388000	32514000	0	8806400	78071000	0	0	25044000
sp	KATVTLEDHLACK	13	1	1484.77	167	179	2;3	1.8592e-10	198.33	1	2	2	2	2	2	2	2	2	1	2	2	978140000	15717000	110090000	52125000	53983000	63275000	161710000	148350000	41301000	262950000	7441700	10702000	50493000
sp	NVQCRPTQVQLRPVQVR	17	2	2077.13	138	154	3;4	1.4173e-06	124.92		2	2	3	2	2	2	2	2		2	3	874250000	0	157590000	22899000	34217000	13719000	140170000	131660000	40364000	122190000	0	83530000	127920000
sp	PTQVQLRPVQVR	12	1	1419.83	143	154	3	0.00027873	112.13		1											13814000	0	13814000	0	0	0	0	0	0	0	0	0	0
sp	SHSGGELESLAR	12	0	1241.6	67	78	2	2.0344e-11	232.88		1	1	1		1	1	1	1		1	1	216760000	0	27288000	7499600	13423000	0	34367000	52562000	6219100	40237000	0	19722000	15442000
sp	SLGSLTIAEPAMIAECK	17	0	1789.9	82	98	2	1.2695e-09	164.48		1	1	1	1	1	1	1	1		1	1	556970000	0	39503000	19754000	29262000	27607000	37135000	48434000	47680000	171340000	0	45795000	90455000
sp	TEVFEISR	8	0	979.497	101	108	2	0.0042309	166.78		1		1	1				1				129730000	0	25041000	0	11993000	19435000	0	0	0	73264000	0	0	0
sp	TRTEVFEISR	10	1	1236.65	99	108	2;3	6.4951e-05	192.38	1	1	1	1	2			1	1				297300000	12782000	49475000	35495000	70640000	39513000	0	0	28130000	61270000	0	0	0
sp	TRTEVFEISRR	11	2	1392.75	99	109	2;3	0.00052473	107.85					1		2					1	128730000	0	0	0	0	8463800	0	65489000	0	0	0	0	54779000
sp	GIAVHPMAK	9	0	922.506	602	610	2	0.038378	72.138												1	10494000	0	0	0	0	0	0	0	0	0	0	0	10494000
sp	NQVTPLDILSK	11	0	1226.69	798	808	2	0.0086917	75.509											1	1	32112000	0	0	0	0	0	0	0	0	0	0	9159700	22952000
sp	ALDTNYCFSSTEK	13	0	1534.66	279	291	2	7.7723e-11	212.82	1	1	1	1	1	1	1	1	2	1	1	1	1020100000	15802000	218540000	30344000	60995000	72290000	107600000	53075000	39047000	294950000	13424000	62752000	51290000
sp	DNTLQVDINGFTTGR	15	0	1649.8	229	243	2	3.0763e-17	226.04	1	1	2	3	1	2	1	2	3	1	2	1	687430000	18915000	18031000	21291000	44689000	0	57578000	39821000	85906000	181350000	37007000	70925000	111910000
sp	EAVPEPVLLSR	11	0	1208.68	142	152	2	6.994e-05	147.2	1	1	1	1	1		1	1		1	1	1	1178600000	22073000	232630000	80363000	186340000	148650000	0	68309000	191260000	0	48295000	81058000	119590000
sp	GDLATIHGMNRPFLLLMATPLER	23	1	2565.36	245	267	3;4	1.6865e-16	183.54				2	1	1	1	1	2	2	2	1	477160000	0	0	0	31251000	7851600	27778000	8557400	24738000	200280000	58208000	75076000	43412000
sp	GGEIEGFR	8	0	863.414	211	218	2	1.1368e-05	138.85		1	1	1	1	1	1	1	1	1	1		392490000	0	0	6547200	19705000	21233000	61801000	17507000	13050000	227680000	9723100	15242000	0
sp	GYHANFCLGPCPYIWSLDTQYSK	23	0	2776.24	316	338	2;3	9.7233e-24	218.6		2	2	3	1	1	2	1	3		2	2	888180000	0	126190000	34599000	81195000	25257000	26876000	179410000	43298000	117110000	0	27387000	226850000
sp	LKVEQHVELYQK	12	1	1512.83	162	173	2;3	8.8269e-08	190.53		2	2	2	1	2	2	2	1	1	1	2	1422800000	0	200750000	47150000	95639000	7570100	202760000	85222000	84392000	490270000	12071000	45337000	151660000
sp	LLAPSDSPEWLSFDVTGVVR	20	0	2187.12	186	205	2;3	1.2528e-07	145.29		1		2		2	2	2	3	3	2	2	745350000	0	22368000	0	52471000	0	73985000	47039000	154340000	121990000	77788000	67079000	128290000
sp	LSAHCSCDSR	10	0	1191.48	219	228	2	0.0019656	108.15									1				25796000	0	0	0	0	0	0	0	0	25796000	0	0	0
sp	PFLLLMATPLER	12	0	1399.79	256	267	2	1.4194e-05	145.46									1				8404800	0	0	0	0	0	0	0	0	8404800	0	0	0
sp	PKVEQLSNMIVR	12	1	1412.78	374	385	3	0.038536	55.776					1								16902000	0	0	0	0	16902000	0	0	0	0	0	0	0
sp	QLYIDFR	7	0	953.497	297	303	2	0.0099262	128.48		1							1				50547000	0	50547000	0	0	0	0	0	0	0	0	0	0
sp	QLYIDFRK	8	1	1081.59	297	304	2	0.0046205	135.6		1											27590000	0	27590000	0	0	0	0	0	0	0	0	0	0
sp	RGDLATIHGMNRPFLLLMATPLER	24	2	2721.46	244	267	3;4;5	4.751e-32	223.97			1	3	1	4		5	5	1	5	6	3285900000	0	0	8527800	81553000	12290000	318450000	0	751210000	326940000	48331000	579050000	1159500000
sp	TIDMELVK	8	0	947.5	35	42	2	0.0052828	121.99	1	1	1		1	1	1	1	1	1	1	1	1355400000	22782000	75958000	21186000	0	78435000	115040000	50848000	82326000	642880000	30510000	70999000	164430000
sp	TIDMELVKR	9	1	1103.6	35	43	2;3	0.0010517	107.66						1	1		2				139570000	0	0	0	0	0	15513000	0	0	124060000	0	0	0
sp	VAGESAEPEPEPEADYYAK	19	0	2050.9	88	106	2	3.6309e-11	166.62	1	1	1	1		1	1	1	1			1	448460000	21147000	44932000	17381000	12564000	0	32774000	34540000	31507000	178310000	0	0	75307000
sp	VEQHVELYQK	10	0	1271.65	164	173	2;3	0.00010737	177.78		2		1		1			1				120020000	0	63393000	0	6101400	0	21280000	0	0	29251000	0	0	0
sp	VEQLSNMIVR	10	0	1187.63	376	385	2	5.8853e-05	207.95	1	2	3	3	3	2	3	2	2	1	2	2	5054700000	51348000	224360000	168890000	159150000	319310000	318340000	1016400000	489040000	1204200000	92901000	335760000	674990000
sp	VLALYNQHNPGASAAPCCVPQALEPLPIVYYVGR	34	0	3736.89	339	372	3;4;5	1.8064e-06	83.22		2	1	3	1		3	2	2		2	2	820550000	0	140470000	11194000	85310000	14501000	0	65829000	60916000	181490000	0	115270000	145560000
sp	VLMVETHNEIYDK	13	0	1589.78	111	123	2;3	1.836e-06	153.95	1	1		1	1	1	1	2	2	1	1	1	1043200000	18256000	52346000	0	43154000	87719000	88923000	29413000	106840000	509150000	11573000	19278000	76536000
sp	VLMVETHNEIYDKFK	15	1	1864.94	111	125	2;3;4	1.5759e-09	167.88		1	1	1	1		1	1	1	2	1	3	737750000	0	30023000	20350000	42369000	17129000	0	109940000	64785000	60140000	45102000	104740000	243170000
sp	GIVEECCFR	9	0	1168.5	65	73	2	0.00072623	158.08				1	1	1							38655000	0	0	0	10578000	7251600	20825000	0	0	0	0	0	0
sp	SCDLALLETYCATPAK	16	0	1811.84	74	89	2	6.1787e-06	128.67				1		1							18485000	0	0	0	7062600	0	11423000	0	0	0	0	0	0
sp	ATGIPDR	7	0	728.382	76	82	2	0.012858	117.93					1	1		1	1	1	1		55301000	0	0	0	0	737600	17890000	0	5834100	19241000	2863700	8734900	0
sp	FSGSGSGTDFTLTISR	16	0	1631.78	83	98	2	1.3783e-17	205.8	1	1	1			1	1	1	1	1		1	544810000	13715000	0	12763000	0	0	84048000	51029000	0	194670000	80373000	0	108220000
sp	LLIYGASSR	9	0	978.55	67	75	2	0.00071613	157.33		1	1		1	1	1	1		1	1	1	638830000	0	53491000	8014600	0	52367000	106700000	42444000	49739000	0	65253000	199840000	60984000
sp	SGTSASLAISGLR	13	0	1218.66	87	99	2	1.3466e-05	140.49		1		1	1			1	1	1	1		252690000	0	39726000	0	16312000	21213000	0	0	19668000	100110000	20301000	35358000	0
sp	LLIYDNNK	8	0	991.534	66	73	2	0.0064499	116.54					1					2	1		32278000	0	0	0	0	0	0	0	0	0	12320000	19958000	0
sp	RPSGIPDR	8	1	896.483	74	81	2	0.016882	93.162		1			1								18373000	0	11549000	0	0	6824200	0	0	0	0	0	0	0
sp	RPSGIPDRFSGSK	13	2	1402.73	74	86	3	7.4554e-05	120.9											1	1	25971000	0	0	0	0	0	0	0	0	0	0	12617000	13353000
sp	LMIYEVSNRPSGVSNR	16	1	1820.92	67	82	3	0.0083526	70.281											1		34834000	0	0	0	0	0	0	0	0	0	0	34834000	0
sp	NNRPSGIPDR	10	1	1124.57	70	79	2	0.009431	97.635								1					3646000	0	0	0	0	0	0	0	3646000	0	0	0	0
sp	GLEWVANIK	9	0	1028.57	63	71	2	0.0011512	130.77				1				1	1	1	1	1	180950000	0	0	0	6700600	0	0	0	25485000	62708000	37308000	26309000	22439000
sp	RTVAAPSVFIFPPSDEQLK	19	1	2101.12	1	19	2;3	6.2323e-17	197.47	2	2	1	2	2	2	1	2	3	2	2	2	3344500000	42647000	568670000	46568000	578510000	150650000	354370000	33774000	181600000	729440000	181800000	284370000	192060000
sp	TVAAPSVFIFPPSDEQLK	18	0	1945.02	2	19	2;3	3.1753e-07	133.32	1	2	3	2	2	3	2	4	3	2	4	3	7644000000	54071000	289240000	194490000	271720000	170020000	622900000	355900000	1124400000	1239900000	1390200000	1377300000	553790000
sp	GLPAPIEK	8	0	823.48	206	213	2	0.025008	82.671	1	1	1	1	1	1	1	1	1	1	1	1	2836300000	8425800	42575000	23009000	24505000	128990000	590950000	160830000	156090000	726180000	298000000	464150000	212630000
sp	KCCVECPPCPAPPVAGPSVFLFPPKPK	27	2	3035.49	101	127	4	0.00069767	73.341										1			27980000	0	0	0	0	0	0	0	0	0	27980000	0	0
sp	TTPPMLDSDGSFFLYSK	17	0	1904.89	272	288	2;3	8.8625e-05	109.6	1	1	2	1	3	2	2	2	3	5	4	2	6657400000	90604000	356890000	196010000	169880000	438810000	611610000	382470000	583540000	1039300000	929810000	734510000	1124000000
sp	VVSVLTVVHQDWLNGK	16	0	1792.98	181	196	2;3;4	2.0521e-37	311.31	5	6	10	7	11	8	7	8	10	11	8	9	21285000000	70114000	292770000	378600000	379420000	1115600000	3145900000	577670000	1990500000	3397400000	3799600000	2995100000	3142900000
sp	VVSVLTVVHQDWLNGKEYK	19	1	2213.18	181	199	2;3;4	1.6149e-45	305.23			1		2		2	1		6	7	6	1284700000	0	0	0	0	0	0	21360000	0	0	547030000	530690000	185570000
sp	CPAPELLGGPSVFLFPPKPK	20	1	2150.16	159	178	3	0.00026228	92.307							1					1	34196000	0	0	0	0	0	0	12129000	0	0	0	0	22067000
sp	SCDTPPPCPR	10	0	1185.49	119	128	2	0.00049563	127.46	1	1				1		1		1	1	1	38238000	0	8575100	0	0	0	9543700	0	6226400	0	4203700	5112800	4575800
sp	SRWQQGNIFSCSVMHEALHNR	21	1	2556.19	345	365	4	1.3421e-16	179.95										1	1		116900000	0	0	0	0	0	0	0	0	0	35654000	81243000	0
sp	TPEVTCVVVDVSHEDPEVQFK	21	0	2413.15	186	206	2;3	1.6663e-42	267.11	1		2	1	1	1	1	2	2	2	2	2	936380000	4666200	0	25724000	29536000	24653000	42662000	46185000	96684000	324560000	165730000	75520000	100460000
sp	TPLGDTTHTCPR	12	0	1354.63	102	113	2;3	2.6884e-32	322.18	2	2	1	2	1	2	2	3	2	2	3	3	1101200000	18983000	78000000	10929000	27806000	14088000	136990000	161940000	84122000	292620000	56589000	94188000	124910000
sp	WQQGNIFSCSVMHEALHNR	19	0	2313.05	347	365	2;3;4	3.8747e-11	152.71		2	2	1	1	1	2	4	4	2	2		1579500000	0	98097000	14560000	21536000	46300000	49455000	165410000	212290000	692260000	161320000	118310000	0
sp	WYVDGVEVHNAK	12	0	1415.68	207	218	2;3	2.4408e-06	164.46		1	1	2	2	2	1	1	2	1		2	1885500000	0	135310000	20077000	58671000	85872000	294420000	87089000	135840000	793410000	77758000	0	197110000
sp	GLPSSIEK	8	0	829.455	207	214	1;2	0.017298	91.626											2		42939000	0	0	0	0	0	0	0	0	0	0	42939000	0
sp	SRWQEGNVFSCSVMHEALHNHYTQK	25	1	3044.38	295	319	3;4;5;6	3.3558e-32	227.25				2		1	2		1	1	3	1	1117100000	0	0	0	34318000	0	73521000	136460000	0	174450000	93685000	350210000	254500000
sp	TTPPVLDSDGSFFLYSR	17	0	1900.92	273	289	2	1.2042e-07	147.96	1		1		1							1	155540000	13810000	0	11502000	0	33685000	0	0	0	0	0	0	96541000
sp	TYTCNVDHKPSNTK	14	1	1663.76	80	93	3	0.024916	62.68		1									1		14472000	0	5181300	0	0	0	0	0	0	0	0	9290700	0
sp	TYTCNVDHKPSNTKVDK	17	2	2005.95	80	96	3;4	0.00044495	94.203											2		70784000	0	0	0	0	0	0	0	0	0	0	70784000	0
sp	WQEGNVFSCSVMHEALHNHYTQK	23	0	2801.24	297	319	2;4	0.00093224	76.186			1			1							17006000	0	0	17006000	0	0	0	0	0	0	0	0	0
sp	YGPPCPSCPAPEFLGGPSVFLFPPKPK	27	1	2942.45	102	128	3	9.7735e-05	91.722											1		93962000	0	0	0	0	0	0	0	0	0	0	93962000	0
sp	DVMQGTDEHVVCK	13	0	1516.66	77	89	2	0.00020076	120.77	1			1		1		1	1		1	1	226110000	11790000	0	0	14762000	0	90590000	0	9957000	38740000	0	26788000	33488000
sp	ESDWLGQSMFTCR	13	0	1615.68	186	198	2	4.2258e-08	176.6												1	45898000	0	0	0	0	0	0	0	0	0	0	0	45898000
sp	QIQVSWLR	8	0	1028.58	143	150	2	0.0096423	101.64		1											10782000	0	10782000	0	0	0	0	0	0	0	0	0	0
sp	VQHPNGNKEK	10	1	1149.59	90	99	2	0.035728	80.219												1	2059400	0	0	0	0	0	0	0	0	0	0	0	2059400
sp	YAATSQVLLPSKDVMQGTDEHVVCK	25	1	2775.36	65	89	3	1.0427e-16	188.72											1	1	112250000	0	0	0	0	0	0	0	0	0	0	50723000	61524000
sp	YFAHSILTVSEEEWNTGETYTCVVAHEALPNR	32	0	3722.73	392	423	4	1.4336e-13	156.73											1	1	147120000	0	0	0	0	0	0	0	0	0	0	61797000	85327000
sp	DASGVTFTWTPSSGK	15	0	1539.72	154	168	2	3.4188e-17	223.71	1	1	1	1	1	1	1	1	1	1	1	1	1921000000	16514000	118180000	25288000	28317000	37168000	208600000	130210000	124480000	557960000	233390000	291660000	149280000
sp	DLCGCYSVSSVLPGCAEPWNHGK	23	0	2592.12	178	200	2;3	5.2555e-07	137.73		1				1		1	1	1	1		331500000	0	21556000	0	0	0	60534000	0	63289000	115760000	30786000	39576000	0
sp	GDTFSCMVGHEALPLAFTQK	20	0	2208.03	308	327	3	3.8704e-05	108.92						1		1	1	1	1		196370000	0	0	0	0	0	22750000	0	31767000	65525000	36914000	39417000	0
sp	KGDTFSCMVGHEALPLAFTQK	21	1	2336.13	307	327	2;3;4	2.6099e-50	289.58	1	3	3	3	4	3	4	4	5	3	5	4	5606800000	9049100	436900000	74402000	113390000	149330000	483340000	298400000	687880000	1255700000	574360000	909400000	614650000
sp	QEPSQGTTTFAVTSILR	17	0	1834.94	283	299	2	1.3486e-09	166.48		1				1		1	1	2	1		111930000	0	72648000	0	0	0	0	0	0	24643000	14638000	0	0
sp	SAVQGPPERDLCGCYSVSSVLPGCAEPWNHGK	32	1	3513.59	169	200	4	0.0014837	54.466											1		25084000	0	0	0	0	0	0	0	0	0	0	25084000	0
sp	TFTCTAAYPESK	12	0	1374.61	201	212	2	4.183e-05	132.78		1	1		1		1	1	1	1	1	1	587220000	0	116180000	14591000	0	15483000	0	80834000	47858000	114310000	44095000	101720000	52150000
sp	TPLTATLSK	9	0	930.539	213	221	2	0.00071448	166.52	1	1	1	1	1		1	2	1		3	1	2853000000	5106300	234320000	32735000	52721000	102110000	0	184160000	206830000	1578300000	0	326460000	130250000
sp	FFESFGDLSSPDAVMGNPK	19	0	2043.92	42	60	2	1.8967e-15	182.02	1								1				84230000	31190000	0	0	0	0	0	0	0	53040000	0	0	0
sp	GTFSQLSELHCDK	13	0	1520.69	84	96	2	0.0054795	91.937	1	1											44878000	11331000	33547000	0	0	0	0	0	0	0	0	0	0
sp	LLGNVLVCVLAR	12	0	1325.79	106	117	2	4.6257e-05	130.75											1		29140000	0	0	0	0	0	0	0	0	0	0	29140000	0
sp	TAVNALWGK	9	0	958.524	10	18	2	0.012617	90.308											1		27611000	0	0	0	0	0	0	0	0	0	0	27611000	0
sp	VNVDAVGGEALGR	13	0	1255.65	19	31	2	2.7212e-08	184.24	1		1					1			1		112330000	23073000	0	7594700	0	0	0	0	8664800	0	0	72998000	0
sp	EADDTKEQIEK	11	1	1304.61	1191	1201	2	0.0090647	108.74				1									0	0	0	0	0	0	0	0	0	0	0	0	0
sp	AELQEGAR	8	0	872.435	148	155	2	0.0040931	154.35						1				1		1	26089000	0	0	0	0	0	14786000	0	0	0	5587000	0	5715300
sp	AHVDALR	7	0	780.424	178	184	2	0.0097388	139.92	1	1	1	1	1	1	1	1	1	1	1	1	2087100000	18792000	183940000	52288000	67689000	72352000	413780000	236170000	84621000	403580000	154470000	143880000	255500000
sp	AKPALEDLR	9	1	1011.57	231	239	2;3	0.00062262	121.64	1	1	1	2	1	2	2		2	2	1	2	3374800000	57909000	329040000	96544000	143490000	8509500	1068600000	322610000	0	681250000	312030000	33038000	321770000
sp	AKPALEDLRQGLLPVLESFK	20	2	2223.26	231	250	3;4	0.0083942	66.386										2	1		53100000	0	0	0	0	0	0	0	0	0	36562000	16538000	0
sp	AKVQPYLDDFQK	12	1	1450.75	119	130	2	7.476e-05	135.8			1		1	1				1		1	101400000	0	0	6940800	0	15538000	23440000	0	0	0	20616000	0	34867000
sp	AKVQPYLDDFQKK	13	2	1578.84	119	131	3	0.034555	58.595											1		24512000	0	0	0	0	0	0	0	0	0	0	24512000	0
sp	ARAHVDALR	9	1	1007.56	176	184	3	0.0005529	123.16											1	1	19037000	0	0	0	0	0	0	0	0	0	0	9661500	9375200
sp	ATEHLSTLSEK	11	0	1214.61	220	230	2;3	2.4674e-21	309.63	1	2	2	2	2	2	1	1	1	2	1	2	2612800000	45364000	506520000	90805000	106850000	103390000	573720000	288780000	123590000	141220000	207600000	196610000	228370000
sp	DLATVYVDVLK	11	0	1234.68	37	47	2	0.00019239	129.38	1	1	2	1	1	2	1	1	1	1	1	1	3943400000	16873000	153380000	187770000	196780000	212890000	653010000	152030000	290310000	902610000	522230000	390590000	264960000
sp	DLATVYVDVLKDSGR	15	1	1649.86	37	51	2;3	3.9837e-17	234.17							1			1	2	2	348420000	0	0	0	0	0	0	16335000	0	0	141210000	90191000	100680000
sp	DLATVYVDVLKDSGRDYVSQFEGSALGK	28	2	3031.51	37	64	3;4	1.8967e-06	102.46										1	1		85359000	0	0	0	0	0	0	0	0	0	43288000	42071000	0
sp	DLEEVKAK	8	1	930.502	113	120	2	0.020609	101.28												1	38954000	0	0	0	0	0	0	0	0	0	0	0	38954000
sp	DSGRDYVSQFEGSALGK	17	1	1814.84	48	64	2;3	2.3644e-37	310.9	2	2	3	3	2	3	3	2	3	3	3	3	4606300000	33533000	201140000	82963000	102520000	128300000	519150000	404130000	208270000	981500000	615290000	838490000	490990000
sp	DYVSQFEGSALGK	13	0	1399.66	52	64	2	1.958e-09	197.06	1	1	2	1	1	2	1	2	2	2	1	1	1846800000	13955000	200810000	59916000	73647000	71668000	253340000	86585000	115190000	456480000	181590000	216790000	116840000
sp	ETEGLRQEMSK	11	1	1306.62	102	112	2	1.0757e-07	238.51		1	1	1	1	1	1	1	1	1	1	1	483440000	0	87096000	18582000	12719000	14538000	126830000	22664000	13486000	139590000	11187000	21418000	15331000
sp	ETEGLRQEMSKDLEEVK	17	2	2019.98	102	118	3	1.1785e-07	146.2		1											13684000	0	13684000	0	0	0	0	0	0	0	0	0	0
sp	KWQEEMELYR	10	1	1410.66	131	140	2;3	7.0345e-06	228.05	1	2	2	1	1	3	1	1	2	2	3	2	1878400000	16757000	171920000	64138000	42497000	52416000	263960000	202080000	84713000	368880000	102460000	269560000	239010000
sp	LAEYHAK	7	0	830.429	213	219	2	0.014472	79.454						1	1			1	1	1	0	0	0	0	0	0	0	0	0	0	0	0	0
sp	LEALKENGGAR	11	1	1156.62	202	212	2;3	2.5337e-05	174.02	1	2	1	1			2	1	1	4	2	1	145170000	7012000	12396000	0	0	0	0	25993000	0	0	28052000	44127000	27589000
sp	LHELQEK	7	0	895.476	158	164	1;2	0.0096064	163.67	1	1	2	2	1	1	2	2	2	2	2	2	838550000	13180000	115490000	16825000	24691000	34966000	161210000	75280000	48918000	168460000	47416000	64640000	67467000
sp	LLDNWDSVTSTFSK	14	0	1611.78	70	83	2	1.6173e-14	218.75	1	1	1	2	2	2	2	2	1	2	2	2	8617600000	56144000	0	0	347730000	323000000	1553400000	593740000	971840000	0	1556800000	1847900000	1367000000
sp	LREQLGPVTQEFWDNLEK	18	1	2201.11	84	101	2;3	2.9984e-28	267.5		2	2	2	1	3	1	2	3	2	2	1	1489800000	0	106340000	49867000	37849000	27748000	279110000	31192000	166100000	322670000	212720000	161660000	94582000
sp	LREQLGPVTQEFWDNLEKETEGLR	24	2	2886.45	84	107	3;4	5.4159e-11	155.49		2		1		1			1	1			88167000	0	5413800	0	4941500	0	18660000	0	0	24796000	34356000	0	0
sp	LSPLGEEMR	9	0	1030.51	165	173	2	0.00073987	178.3	1	1	1	1		1		1	1	1		1	1962800000	10094000	397840000	67257000	94053000	0	270710000	0	95009000	844820000	102790000	0	80184000
sp	LSPLGEEMRDR	11	1	1301.64	165	175	2	0.0030843	106.68	1												33326000	33326000	0	0	0	0	0	0	0	0	0	0	0
sp	PALEDLR	7	0	812.439	233	239	2	0.0099852	170.94						2			1	1			100920000	0	0	0	0	0	37062000	0	0	48859000	14995000	0	0
sp	QGLLPVLESFK	11	0	1229.7	240	250	2	0.0018804	100.48		1	1		1	2			1	2	2		213690000	0	94465000	0	0	0	27965000	0	0	0	67583000	23676000	0
sp	QKLHELQEK	9	1	1151.63	156	164	2;3	0.021164	93.429		2											41698000	0	41698000	0	0	0	0	0	0	0	0	0	0
sp	QKVEPLR	7	1	868.513	141	147	2	0.043662	100.07		1											47381000	0	47381000	0	0	0	0	0	0	0	0	0	0
sp	QKVEPLRAELQEGAR	15	2	1722.94	141	155	2;3	0.00043025	119.55		2				2	1	1					123510000	0	93064000	0	0	0	30443000	0	0	0	0	0	0
sp	THLAPYSDELR	11	0	1300.64	185	195	2;3	5.777e-07	215.93	1	2	2	2	2	2	1	2	2	1		2	5021000000	64881000	877970000	191860000	145250000	262680000	1384400000	0	257860000	1033600000	470320000	0	332180000
sp	THLAPYSDELRQR	13	1	1584.8	185	197	2;3	1.7044e-08	174.9										2	1		265470000	0	0	0	0	0	0	0	0	0	85163000	180300000	0
sp	VEPLRAELQEGAR	13	1	1466.78	143	155	2;3	2.538e-06	158.4		2	2	2	1	2	1	2	2	3	3	2	1172800000	0	60435000	30198000	45451000	8887000	245880000	38164000	66311000	321010000	176060000	107420000	73034000
sp	VKDLATVYVDVLK	13	1	1461.84	35	47	2;3	2.6467e-06	160.38						1	1	1		1	2	2	874650000	0	0	0	0	0	22570000	56081000	28625000	0	323840000	305380000	138150000
sp	VKDLATVYVDVLKDSGR	17	2	1877.03	35	51	3	0.013513	65.097										1			25668000	0	0	0	0	0	0	0	0	0	25668000	0	0
sp	VQPYLDDFQK	10	0	1251.61	121	130	2	0.00035497	137.62		1	2	1	1	2	2	1	1	2	2	1	2505200000	0	549530000	82076000	123780000	69615000	344770000	88173000	97151000	546140000	225330000	238360000	140260000
sp	VQPYLDDFQKK	11	1	1379.71	121	131	2;3	0.00082703	113.71	1	1	1	2	2	3		2	2	3	4	1	1900700000	18775000	24008000	13692000	28490000	29474000	402110000	0	144260000	468310000	130130000	487700000	153800000
sp	VSFLSALEEYTK	12	0	1385.71	251	262	1;2	8.0647e-14	211.79		1	1	2	1	2	1	1	1	1	1	2	11696000000	0	371160000	0	16830000	0	1901800000	599270000	1181800000	2046300000	2181400000	1873500000	1523900000
sp	VSFLSALEEYTKK	13	1	1513.8	251	263	2;3	4.393e-08	176.95						2		1	2	2	1	2	470370000	0	0	0	0	0	59140000	0	52860000	164370000	125510000	24623000	43867000
sp	WQEEMELYR	9	0	1282.57	132	140	2	0.00069758	189.14	1	1	1	1	2	1	2	1	2	3	2	2	1750000000	9927800	114170000	19877000	35356000	31450000	182510000	137580000	135900000	364080000	185500000	416610000	117070000
sp	EQLGPVTQEFWDNLEK	16	0	1931.93	86	101	2	3.05e-18	208.28		1	1	1		1		1	1	1			246810000	0	39942000	7103500	10772000	0	42794000	0	38028000	77380000	30785000	0	0
sp	AKLEEQAQQIR	11	1	1312.71	259	269	2	0.00045991	125.82											1		7962500	0	0	0	0	0	0	0	0	0	0	7962500	0
sp	GEVQAMLGQSTEELR	15	0	1646.79	138	152	2	3.7266e-06	140.14					1							1	20728000	0	0	0	0	6679100	0	0	0	0	0	0	14049000
sp	LAVYQAGAR	9	0	947.519	177	185	2	0.0030553	110.34					1				1				25739000	0	0	0	0	4042700	0	0	0	21697000	0	0	0
sp	WELALGR	7	0	843.46	44	50	2	0.013018	117.56					1				1				62284000	0	0	0	0	8261500	0	0	0	54022000	0	0	0
sp	WVQTLSEQVQEELLSSQVTQELR	23	0	2729.39	57	79	3	3.3874e-07	128.38												1	13205000	0	0	0	0	0	0	0	0	0	0	0	13205000
sp	SWFEPLVEDMQR	12	0	1535.71	281	292	2	0.00073294	112.36											1		21458000	0	0	0	0	0	0	0	0	0	0	21458000	0
sp	EPCVESLVSQYFQTVTDYGK	20	0	2349.08	27	46	2	2.5978e-16	194.12		1				1				1	1		549550000	0	89457000	0	0	0	156700000	0	0	0	129190000	174200000	0
sp	EPCVESLVSQYFQTVTDYGKDLMEK	25	1	2965.37	27	51	2;3	7.739e-11	151										2	1	1	524190000	0	0	0	0	0	0	0	0	0	0	524190000	0
sp	EQLTPLIK	8	0	940.559	70	77	2	0.051871	69.998			1			1		1	1	1	1	1	774050000	0	0	16165000	0	0	139070000	0	25277000	302920000	91213000	81511000	117900000
sp	KAGTELVNFLSYFVELGTQPATQ	23	1	2512.28	78	100	3	3.1927e-08	116.45										1			222400000	0	0	0	0	0	0	0	0	0	222400000	0	0
sp	SKEQLTPLIK	10	1	1155.69	68	77	2;3	5.5744e-13	286.73	1	1	2	1	2	3	2	2	1	4	3	3	2450600000	18795000	0	46904000	59004000	63711000	293740000	299410000	124910000	433440000	359330000	521520000	229870000
sp	SKEQLTPLIKK	11	2	1283.78	68	78	2;3	6.4524e-06	200.71										1	1		32525000	0	0	0	0	0	0	0	0	0	6194700	26330000	0
sp	SPELQAEAK	9	0	971.492	54	62	2	0.00070645	149.82		1		1	1	1	1	1	1	1	1	1	497620000	0	46285000	0	8846900	13222000	106540000	57865000	14674000	107190000	35638000	72390000	34971000
sp	EFGNTLEDK	9	0	1051.48	39	47	2	0.013422	89.355		1											19683000	0	19683000	0	0	0	0	0	0	0	0	0	0
sp	MREWFSETFQK	11	1	1487.69	64	74	2	5.944e-06	182.64		1				1	1			1	1		181960000	0	15610000	0	0	0	81088000	36397000	0	0	11443000	37425000	0
sp	DALSSVQESQVAQQAR	16	0	1715.84	45	60	2	4.8868e-09	155.15		1									1		68202000	0	51449000	0	0	0	0	0	0	0	0	16754000	0
sp	GWVTDGFSSLK	11	0	1195.59	61	71	2	0.00083491	115.71						1		1	1	1	1		220470000	0	0	0	0	0	40102000	0	23790000	66157000	37518000	52899000	0
sp	ALTDMPQMR	9	0	1061.5	250	258	2	0.00071747	154.35	1	1	1	1	1	2		1	3	1		1	13144000000	30084000	175110000	39445000	269700000	114710000	2682100000	0	0	9567700000	39740000	0	225170000
sp	AQLVDMK	7	0	803.421	161	167	2	0.0099262	128.48		1		1	1	2		1	1	1		1	432200000	0	49136000	0	34818000	34572000	249240000	0	29105000	0	0	0	35333000
sp	AQLVDMKR	8	1	959.522	161	168	2	0.020169	89.55									1				69685000	0	0	0	0	0	0	0	0	69685000	0	0	0
sp	DLLPSRDR	8	1	970.52	211	218	2;3	0.016815	108.46	1					3		1	2	1	1	1	1182300000	4651700	0	0	0	0	486870000	0	27962000	513860000	8818800	51698000	88458000
sp	DRQHLPLIK	9	1	1118.66	217	225	2;3	0.0039449	109.11	1			2	1	4		1	3		1	1	1732200000	5268100	0	0	14774000	4383500	294710000	0	14936000	1373300000	0	11776000	13011000
sp	DSDWPFCSDEDWNYK	15	0	1962.74	49	63	2	9.8659e-09	160.18		1		1		2	1	1	3			1	1341900000	0	16059000	0	16065000	0	372480000	14327000	63801000	824520000	0	0	34670000
sp	DSHSLTTNIMEILR	14	0	1628.82	101	114	2;3	5.3246e-30	296.52	2	2	3	4	6	9	3	5	6	3	3	3	26023000000	35539000	270170000	163590000	601460000	288190000	8011800000	268430000	989990000	13401000000	724420000	477300000	790550000
sp	ESSSHHPGIAEFPSR	15	0	1636.76	559	573	2;3;4	1.8635e-11	192.68	1	3	3	4	3	4	3	3	4	3	3	3	23967000000	117260000	1500000000	585380000	1228300000	499710000	4571000000	3081700000	895410000	8886200000	280340000	872490000	1448900000
sp	EVDLKDYEDQQK	12	1	1508.7	191	202	2;3	3.8979e-24	299.28	1	2	2	3	2	4		3	4	1	2	1	3946300000	23494000	158670000	33886000	71531000	36837000	1336600000	0	89034000	2105700000	13019000	77518000	0
sp	EVTKEVVTSEDGSDCPEAMDLGTLSGIGTLDGFR	34	1	3584.65	477	510	3	1.9572e-12	138.02							1				1		88108000	0	0	0	0	0	0	37749000	0	0	0	50360000	0
sp	EVVTSEDGSDCPEAMDLGTLSGIGTLDGFR	30	0	3127.4	481	510	2;3	9.947e-56	284.72	1	2	3	5	1	2		3	6	1	2	2	1493800000	9135800	89917000	29987000	126010000	31260000	82448000	0	193860000	569610000	45369000	128710000	187510000
sp	GDFSSANNR	9	0	966.416	115	123	2	0.017047	85.064									1				267530000	0	0	0	0	0	0	0	0	267530000	0	0	0
sp	GDFSSANNRDNTYNR	15	1	1729.74	115	129	2;3	2.8707e-05	124.42						1			2		1		214760000	0	0	0	0	0	53107000	0	0	150050000	0	11604000	0
sp	GGSTSYGTGSETESPR	16	0	1571.67	272	287	2	2.3156e-09	164.81	1	1		1		2		1	1		1		510430000	1899200	22984000	0	3340600	0	142060000	0	21417000	315450000	0	3275900	0
sp	GLIDEVNQDFTNR	13	0	1519.73	72	84	2;3	1.0154e-14	261.16	2		2	1	1	5	2	3	9	2	2	3	20103000000	47448000	0	135090000	283970000	223380000	3919900000	239760000	1489400000	12117000000	347930000	706060000	593150000
sp	GLIDEVNQDFTNRINK	16	1	1874.95	72	87	2;3	3.7744e-13	180.2											2	1	82629000	0	0	0	0	0	0	0	0	0	0	51242000	31387000
sp	GSESGIFTNTK	11	0	1139.55	548	558	2	1.0107e-10	262.83	1	1	2	1	1	2	1	2	2	1	1	3	4010600000	69757000	336560000	173710000	206270000	155870000	962000000	0	146840000	1627000000	58415000	68319000	205780000
sp	HPDEAAFFDTASTGK	15	0	1592.71	513	527	2;3	1.8104e-17	234.63	1	1		2	2	2		1	2	1	1		1559300000	33873000	54146000	0	81623000	49207000	346760000	0	50141000	905800000	3666800	34126000	0
sp	HQSACKDSDWPFCSDEDWNYK	21	1	2674.05	43	63	3;4	0.00052023	91.276									2				190410000	0	0	0	0	0	0	0	0	190410000	0	0	0
sp	HRHPDEAAFFDTASTGK	17	1	1885.87	511	527	2;3;4	7.7711e-38	317.17	2	2	2	3	3	3	3	3	5	1	2	3	8810100000	91601000	168940000	133970000	373930000	74380000	2049200000	439390000	366090000	4318300000	17596000	187760000	588960000
sp	LVTSKGDK	8	1	846.481	433	440	2	0.019451	103.83						1					1	1	293220000	0	0	0	0	0	95693000	0	0	0	0	52900000	144630000
sp	LVTSKGDKELR	11	2	1244.71	433	443	2	0.00065906	118.71							1						8179600	0	0	0	0	0	0	8179600	0	0	0	0	0
sp	MADEAGSEADHEGTHSTK	18	0	1871.76	603	620	2;3;4	1.3436e-80	413.6		4	1	1	2	3	2	3	4	1		2	2957700000	0	562240000	16269000	4148800	13871000	492890000	97952000	207020000	1255300000	19819000	0	288230000
sp	MADEAGSEADHEGTHSTKR	19	1	2027.86	603	621	3	0.0086568	66.325									1				14018000	0	0	0	0	0	0	0	0	14018000	0	0	0
sp	MELERPGGNEITR	13	1	1500.74	259	271	2;3	1.028e-10	222.25	2	3	3	6	2	7	2	6	7	2	3	4	17666000000	50784000	241510000	73904000	237840000	132780000	4331700000	284260000	542330000	10940000000	77338000	357240000	395780000
sp	MKGLIDEVNQDFTNR	15	1	1778.86	70	84	2;3	7.4037e-17	223.22						3		1	2		1		437000000	0	0	0	0	0	142080000	0	15941000	253330000	0	25642000	0
sp	MKPVPDLVPGNFK	13	1	1440.78	226	238	2;3	5.5384e-05	130.79	2		2	2	1	7	1	5	7	2	2	2	16065000000	28165000	0	31186000	168920000	38574000	3166100000	56944000	731500000	11094000000	53897000	324370000	370650000
sp	NPGSSGTGGTATWK	14	0	1319.61	309	322	2	1.408e-08	163.46									1				28743000	0	0	0	0	0	0	0	0	28743000	0	0	0
sp	NPSSAGSWNSGSSGPGSTGNR	21	0	1962.84	288	308	2	1.6024e-96	397.46	1	1		1		2		1	1				289720000	3017800	39406000	0	8222100	0	76133000	0	13938000	149000000	0	0	0
sp	NSLFEYQK	8	0	1027.5	90	97	2	0.005861	119.29	1	1	1	1	2	3		2	1	1	2	1	1754800000	16929000	101420000	0	38062000	82882000	1309700000	0	128820000	0	30788000	46157000	0
sp	NSLFEYQKNNK	11	1	1383.68	90	100	2	7.399e-06	209.73						1							0	0	0	0	0	0	0	0	0	0	0	0	0
sp	PGSTGTWNPGSSER	14	0	1431.64	354	367	2	1.8775e-30	311.88						1			1				232310000	0	0	0	0	0	62128000	0	0	170190000	0	0	0
sp	PNNPDWGTFEEVSGNVSPGTR	21	0	2259.02	405	425	2;3	5.8473e-42	256.52						1			2				378940000	0	0	0	0	0	43300000	0	0	335640000	0	0	0
sp	PNNPDWGTFEEVSGNVSPGTRR	22	1	2415.12	405	426	3	7.2568e-24	211.33						1			1				247690000	0	0	0	0	0	50905000	0	0	196790000	0	0	0
sp	PVPDLVPGNFK	11	0	1181.64	228	238	2	0.0083845	90.601						1							77182000	0	0	0	0	0	77182000	0	0	0	0	0	0
sp	QFTSSTSYNR	10	0	1189.54	582	591	2	9.3709e-05	197.66		1											129880000	0	129880000	0	0	0	0	0	0	0	0	0	0
sp	QFTSSTSYNRGDSTFESK	18	1	2040.9	582	599	2;3	3.6649e-19	210.37		2										1	128710000	0	128710000	0	0	0	0	0	0	0	0	0	0
sp	QHLPLIK	7	0	847.528	219	225	2	0.024922	95.793		1				1			1				48348000	0	15893000	0	0	0	32455000	0	0	0	0	0	0
sp	QLEQVIAK	8	0	927.539	203	210	2	0.0045266	130.77				1		2		1					143910000	0	0	0	0	0	143910000	0	0	0	0	0	0
sp	REYHTEK	7	1	961.462	426	432	2	9.0521e-11	162.25						1		1	1				5697300	0	0	0	0	0	0	0	5697300	0	0	0	0
sp	SRIEVLK	7	1	843.518	136	142	2	0.041151	102.71	1											1	135470000	13727000	0	0	0	0	0	0	0	0	0	0	121750000
sp	SRIEVLKR	8	2	999.619	136	143	2;3	6.0493e-06	158.76	1		1	2	1	1		1	2		1	2	1138900000	5763700	0	1530300	20526000	3349100	93470000	0	10528000	937330000	0	12343000	54070000
sp	TFPGFFSPMLGEFVSETESR	20	0	2264.05	528	547	2;3	3.7148e-29	227.47		1		5	2	4	2	2	7		1	3	12493000000	0	281270000	0	755300000	176830000	3515700000	419670000	1061700000	4933100000	0	299550000	1049500000
sp	TVIGPDGHK	9	0	922.487	468	476	2;3	0.0069448	81.972	1			2	2	2	2	2	2	2		2	6626000000	111730000	0	0	276530000	171470000	1784700000	810460000	249840000	2596600000	105880000	0	518760000
sp	TVIGPDGHKEVTK	13	1	1379.74	468	480	2;3	1.8544e-05	144.1	1						2				2	1	165320000	11821000	0	0	0	0	0	111990000	0	0	0	17585000	23924000
sp	VELEDWAGNEAYAEYHFR	18	0	2197.97	726	743	3	0.019149	57.525						1							12360000	0	0	0	0	0	12360000	0	0	0	0	0	0
sp	VQHIQLLQK	9	0	1105.66	149	157	2;3	0.00081982	147.52	1	2	4	4	3	7	3	4	5	2	3	3	11849000000	56021000	678130000	109450000	308990000	50369000	1650600000	234450000	202890000	7849400000	48395000	285800000	374200000
sp	VTSGSTTTTR	10	0	1009.5	449	458	2	0.0005184	125.82						1	1	1	2		1		552820000	0	0	0	0	0	107850000	35056000	24717000	368180000	0	17026000	0
sp	VTSGSTTTTRR	11	1	1165.61	449	459	2	1.9177e-06	197.27										1	1		63324000	0	0	0	0	0	0	0	0	0	13285000	50039000	0
sp	RLEVDIDIK	9	1	1099.62	168	176	2	0.0031594	110.87									2				758500000	0	0	0	0	0	0	0	0	758500000	0	0	0
sp	AHYGGFTVQNEANK	14	0	1534.72	354	367	2;3	7.6828e-20	261.22	1	2	2	4	3	7		4	6	2	2	4	5471600000	15756000	361750000	22792000	131910000	63762000	1767400000	0	103140000	2796600000	17336000	86844000	104300000
sp	APDAGGCLHADPDLGVLCPTGCQLQEALLQQERPIR	36	1	3954.91	89	124	4	3.4955e-10	113.17		1											48681000	0	48681000	0	0	0	0	0	0	0	0	0	0
sp	DNDGWLTSDPR	11	0	1274.55	411	421	2	0.0012856	109.15						1							33577000	0	0	0	0	0	33577000	0	0	0	0	0	0
sp	DNDGWLTSDPRK	12	1	1402.65	411	422	2	5.8925e-05	126.39						1			1				128380000	0	0	0	0	0	37861000	0	0	90518000	0	0	0
sp	DNENVVNEYSSELEK	15	0	1767.78	164	178	2	9.794e-15	216.84	1	1	1	2	1	4		1	4	1	1	1	5205900000	27686000	129380000	39727000	104040000	58759000	1004400000	0	182090000	3498800000	33775000	79561000	47674000
sp	EEAPSLRPAPPPISGGGYR	19	1	1950	54	72	2;3	2.3084e-45	298.78		1		1		2			2				1994400000	0	31485000	0	0	0	409040000	0	0	1553900000	0	0	0
sp	GGETSEMYLIQPDSSVK	17	0	1839.86	248	264	2	6.7143e-15	196.7						1			1				92332000	0	0	0	0	0	23412000	0	0	68921000	0	0	0
sp	GGETSEMYLIQPDSSVKPYR	20	1	2256.07	248	267	2;3	8.4936e-40	279.62	1	2		2	1	4		3	4		1	1	3450700000	8829300	39859000	0	74262000	15091000	845680000	0	135240000	2243900000	0	42173000	45645000
sp	GSWYSMR	7	0	885.38	472	478	2	0.02074	99.919			1	1	1	1			1		1		218150000	0	0	6705800	9305300	7188400	22104000	0	0	158390000	0	14457000	0
sp	GTAGNALMDGASQLMGENR	19	0	1891.85	377	395	2	2.9218e-35	265.89						1			1				0	0	0	0	0	0	0	0	0	0	0	0	0
sp	HGTDDGVVWMNWK	13	0	1543.69	459	471	2;3	3.9501e-25	307.55	1	1	2	2	2	3	2	1	4	2	1	3	7759200000	17243000	91629000	38889000	145300000	136380000	1029400000	104560000	78573000	5684000000	58416000	60898000	313910000
sp	HQLYIDETVNSNIPTNLR	18	0	2126.08	179	196	2;3	6.0199e-80	398.06	2		2	4	1	5	2	4	4	2	3	3	7327200000	28274000	0	40176000	82409000	30915000	1617500000	88539000	401250000	4525600000	94557000	181540000	236500000
sp	IQKLESDVSAQMEYCR	16	1	1955.91	209	224	2;3	9.5684e-23	228.07									3				348070000	0	0	0	0	0	0	0	0	348070000	0	0	0
sp	IRPFFPQQ	8	1	1031.56	484	491	2	0.0099963	124.89	1	1	2	1	1	1	1	2	1	1	2		4003800000	9149400	62452000	28806000	79349000	53084000	575260000	0	55690000	3114300000	25719000	0	0
sp	KAPDAGGCLHADPDLGVLCPTGCQLQEALLQQERPIR	37	2	4083.01	88	124	4;5	2.4501e-28	203.33		2		2		7		4	11	1	1	1	3570700000	0	103510000	0	45715000	0	389730000	0	265300000	2616200000	42910000	29526000	77853000
sp	KGGETSEMYLIQPDSSVK	18	1	1967.95	247	264	2;3	4.7801e-28	259.08		1				2			2				478770000	0	27421000	0	0	0	107110000	0	0	344240000	0	0	0
sp	KGGETSEMYLIQPDSSVKPYR	21	2	2384.17	247	267	2;3;4	2.2291e-63	338.89	2	2	1	3	2	8	1	3	8	2	2	4	12986000000	35054000	141000000	11555000	242920000	92332000	2779700000	135600000	550330000	7917500000	79085000	460040000	541140000
sp	KREEAPSLR	9	2	1084.6	52	60	3	0.0093177	76.345						1							9810100	0	0	0	0	0	9810100	0	0	0	0	0	0
sp	LESDVSAQMEYCR	13	0	1586.67	212	224	2	1.3451e-11	222.3						1		1	1				302880000	0	0	0	0	0	87587000	0	16400000	198890000	0	0	0
sp	MGPTELLIEMEDWK	14	0	1690.79	335	348	2;3	7.2198e-17	227.37						1	1	2	4	1	1	2	981190000	0	0	0	0	0	31082000	17705000	148920000	679740000	28128000	15147000	60472000
sp	MGPTELLIEMEDWKGDK	17	1	1990.94	335	351	2;3	6.1758e-23	243.11		1	2	3	1	5		3	4	1		2	21598000000	0	15723000	22394000	196500000	66265000	3850600000	0	1098600000	15605000000	189500000	0	553410000
sp	MGPTELLIEMEDWKGDKVK	19	2	2218.1	335	353	2;3;4	9.3777e-15	178.58				1	1	3	1	2	3	2	3	2	5049200000	0	0	0	8081600	7003200	1105600000	44589000	174370000	2458000000	116580000	371090000	763850000
sp	NSVDELNNNVEAVSQTSSSSFQYMYLLK	28	0	3166.48	125	152	2;3;4	3.0221e-43	256.08		1	2	3	1	6	1	3	6	3	2	3	3330500000	0	32970000	27670000	99827000	20549000	375170000	52030000	240760000	2160800000	67652000	81434000	171610000
sp	NYCGLPGEYWLGNDK	15	0	1784.78	314	328	2	2.918e-09	169.65	1	1	1	2	1	4	1	1	6	1	1	2	4750800000	36252000	98828000	30820000	81717000	48886000	876220000	233370000	511130000	2086800000	60950000	327960000	357870000
sp	PAPPPISGGGYR	12	0	1167.6	61	72	2	0.011983	83.647						1			1				114940000	0	0	0	0	0	26363000	0	0	88576000	0	0	0
sp	QGFGNVATNTDGK	13	0	1307.61	301	313	2	1.1155e-11	225.22		1				1			1				89062000	0	89062000	0	0	0	0	0	0	0	0	0	0
sp	TMTIHNGMFFSTYDR	15	0	1819.8	396	410	2;3	2.4978e-11	179.59						3		2	5				1522900000	0	0	0	0	0	246560000	0	47515000	1228900000	0	0	0
sp	TMTIHNGMFFSTYDRDNDGWLTSDPR	26	1	3076.34	396	421	2;3;4	1.5479e-11	164.31		3		3	1	6		2	11			1	5961800000	0	56417000	0	74149000	23061000	946890000	0	89034000	4710300000	0	0	61971000
sp	TMTIHNGMFFSTYDRDNDGWLTSDPRK	27	2	3204.44	396	422	3;4;5	1.3178e-11	159.98			1	1	1	7	1	4	9	1	3	2	7137400000	0	0	13440000	52766000	17187000	1947700000	70457000	275380000	4172500000	55907000	211050000	320980000
sp	TPCTVSCNIPVVSGK	15	0	1617.79	225	239	2	3.0747e-14	204.85		1		1	2	2	1	1	3	1	2	1	5241200000	0	77527000	0	94205000	33181000	772840000	63930000	153990000	3907300000	15603000	55955000	66746000
sp	TPCTVSCNIPVVSGKECEEIIR	22	1	2547.21	225	246	2;3	2.341e-32	243.69				1		2			5		1	1	1235600000	0	0	0	17165000	0	151680000	0	0	928680000	0	60436000	77599000
sp	TPCTVSCNIPVVSGKECEEIIRK	23	2	2675.31	225	247	3;4	1.3675e-11	168.78									2				285090000	0	0	0	0	0	0	0	0	285090000	0	0	0
sp	VYCDMNTENGGWTVIQNR	18	0	2155.94	268	285	2;3	1.2934e-38	311.71		2	1	3	2	5		3	7	1	2	1	3555900000	0	70687000	18414000	58770000	29582000	870590000	0	147970000	2226700000	17123000	47514000	68553000
sp	YQISVNK	7	0	850.455	368	374	2	0.011583	132.72	1	1	1			2		2	2		1	1	2834100000	7271100	87640000	11671000	0	0	578210000	0	39630000	2012000000	0	43537000	54118000
sp	YRGTAGNALMDGASQLMGENR	21	1	2211.02	375	395	3	3.2904e-07	133.21						1			1				0	0	0	0	0	0	0	0	0	0	0	0	0
sp	YYWGGQYTWDMAK	13	0	1667.71	446	458	2	7.1313e-06	145.34	1	1	1	1	1	4		3	3	1	2	2	6886800000	10635000	67749000	22424000	85954000	43795000	1381300000	0	341980000	4495900000	77425000	105800000	253820000
sp	CHAANPNGR	9	0	995.436	437	445	2	0.00070731	150.02						1			1				14450000	0	0	0	0	0	6275600	0	0	8174400	0	0	0
sp	ECEEIIR	7	0	947.438	240	246	2	0.0096571	144.9	1	1	1	1	1	1	1	1	1	1			1461400000	2946400	34413000	11362000	24165000	23148000	346520000	22211000	28238000	961280000	7094400	0	0
sp	EDGGGWWYNR	10	0	1238.51	427	436	2	9.4678e-05	196.25		1		1	1	1	1	1	1	1	1	1	3162200000	0	47413000	0	15376000	17541000	858290000	13951000	106880000	2021700000	15500000	28103000	37403000
sp	QDGSVDFGR	9	0	979.436	286	294	2	0.0012039	128.61		1				1			1				63577000	0	44663000	0	0	0	18914000	0	0	0	0	0	0
sp	QDGSVDFGRK	10	1	1107.53	286	295	2	0.0011091	125.48									1				0	0	0	0	0	0	0	0	0	0	0	0	0
sp	SILENLR	7	0	843.481	200	206	2	0.0097049	141.98		1	1	1	1	1	1	1	1			1	12466000000	0	51557000	29814000	116890000	87023000	1999500000	66133000	292350000	9598900000	0	0	224230000
sp	AIQLTYNPDESSKPNMIDAATLK	23	1	2519.26	89	111	2;3;4	1.9546e-31	233.49	2	2	2	5	3	9	2	5	15	1	3	4	13211000000	32579000	274770000	72301000	244280000	62662000	2052100000	189730000	614230000	8772700000	67697000	306050000	521420000
sp	ANQQFLVYCEIDGSGNGWTVFQK	23	0	2660.23	200	222	2;3	1.7373e-16	192.4				1		2			7				360370000	0	0	0	7775200	0	58045000	0	0	294550000	0	0	0
sp	ASTPNGYDNGIIWATWK	17	0	1892.91	383	399	2;3	7.0079e-06	130.07				1	1	2	1		4	1			1877100000	0	0	0	0	0	379240000	69596000	0	1403700000	24506000	0	0
sp	CHAGHLNGVYYQGGTYSK	18	0	2010.9	365	382	2;3	1.3742e-24	238.2		1				4			5				233370000	0	0	0	0	0	62938000	0	0	170430000	0	0	0
sp	DCQDIANK	8	0	962.413	178	185	2	0.0041076	155.51						1			2				468470000	0	0	0	0	0	70758000	0	0	397720000	0	0	0
sp	DLQSLEDILHQVENK	15	0	1779.9	65	79	2;3	6.375e-20	265.22				1		2		1	4				0	0	0	0	0	0	0	0	0	0	0	0	0
sp	DNCCILDER	9	0	1193.48	32	40	2	0.0012804	125.47	1					1	1	1	1	1	1	1	601860000	8905100	0	0	0	0	144860000	22720000	36061000	323160000	8662300	22772000	34719000
sp	DTVQIHDITGK	11	0	1225.63	167	177	2	2.7931e-05	162.36		1				2			2				855360000	0	19722000	0	0	0	351910000	0	0	483730000	0	0	0
sp	DTVQIHDITGKDCQDIANK	19	1	2170.03	167	185	3	4.3914e-16	188.09						1			1				120160000	0	0	0	0	0	50996000	0	0	69165000	0	0	0
sp	EGFGHLSPTGTTEFWLGNEK	20	0	2206.03	239	258	2;3	3.2474e-53	323.16	1	2	2	4	2	6	2	2	6	1	2	3	15308000000	26926000	181500000	112470000	317230000	104850000	2768100000	162200000	606060000	9830900000	125790000	401780000	669880000
sp	FEGNCAEQDGSGWWMNK	17	0	2014.79	348	364	2	1.1142e-09	165.58									1				81098000	0	0	0	0	0	0	0	0	81098000	0	0	0
sp	FFTSHNGMQFSTWDNDNDK	19	0	2289.94	329	347	2;3	2.0155e-35	258.39						1			3				462750000	0	0	0	0	0	46247000	0	0	416500000	0	0	0
sp	FFTSHNGMQFSTWDNDNDKFEGNCAEQDGSGWWMNK	36	1	4286.72	329	364	3;4;5	1.2694e-12	131.56		1				2			6				1362300000	0	25312000	0	0	0	127350000	0	0	1209600000	0	0	0
sp	FGSYCPTTCGIADFLSTYQTK	21	0	2416.07	41	61	2;3	6.1117e-42	255.85		1	3	3	2	5	2	3	8	2	1	3	5833400000	0	84160000	39495000	138080000	48630000	871390000	48688000	192720000	4077100000	62405000	68372000	202340000
sp	IHLISTQSAIPYALR	15	0	1681.95	259	273	2;3	2.6108e-24	274.2	2		4	4	4	3	3	4	7	2	4	4	19398000000	44337000	0	193710000	496920000	320170000	1951700000	173560000	1056800000	13451000000	389390000	427230000	892880000
sp	KMLEEIMK	8	1	1020.53	114	121	2	0.0044601	140.35						2		1	1		1		10087000000	0	0	0	0	0	2016400000	0	66028000	7991900000	0	12642000	0
sp	KMLEEIMKYEASILTHDSSIR	21	2	2493.26	114	134	3;4	9.8868e-17	184.34						3			4				1380800000	0	0	0	0	0	589030000	0	0	791790000	0	0	0
sp	KNWIQYK	7	1	978.529	232	238	2	0.016429	111.69						1							16603000	0	0	0	0	0	16603000	0	0	0	0	0	0
sp	LDGSVDFK	8	0	879.434	224	231	2	0.013108	96.492		1				1		1	1				794620000	0	0	0	0	0	140810000	0	14643000	639160000	0	0	0
sp	LDGSVDFKK	9	1	1007.53	224	232	2	0.001326	126.52		1		1	1	1	1	1	1	1	1	1	3378900000	0	33176000	0	18314000	8757200	983920000	31635000	75392000	2161600000	7541300	24694000	33901000
sp	LTIGEGQQHHLGGAK	15	0	1544.81	418	432	2;3;4	8.7256e-18	208.56	2	2	3	3	2	3	3	3	4	5	3	4	3016800000	0	300330000	100210000	296980000	39561000	27041000	0	69971000	2046200000	0	136520000	0
sp	LTYAYFAGGDAGDAFDGFDFGDDPSDK	27	0	2833.17	302	328	2;3	8.8815e-17	189.81			1	2		1			4			1	152470000	0	0	6532100	26106000	0	37817000	0	0	53448000	0	0	28567000
sp	MLEEIMK	7	0	892.44	115	121	2	0.0037686	128.38		1	1	1	1	2	1	1	2	1	1	1	8923400000	0	93722000	26749000	144250000	95415000	1190800000	56842000	183940000	6947300000	25426000	65465000	93401000
sp	MLEEIMKYEASILTHDSSIR	20	1	2365.17	115	134	2;3;4	2.4005e-35	256.26				1	2	4	2	2	4	3	2	3	7669300000	0	0	0	36736000	22912000	1101300000	268410000	412460000	3649900000	377260000	694050000	1106300000
sp	PNMIDAATLK	10	0	1072.56	102	111	2	0.00034861	138.08						1			1				579830000	0	0	0	0	0	110310000	0	0	469520000	0	0	0
sp	QSGLYFIKPLK	11	1	1292.75	189	199	2;3	0.005801	97.965	1	1		1		1	1	1	2				219140000	0	27281000	0	0	0	59853000	0	0	132000000	0	0	0
sp	RLDGSVDFK	9	1	1035.53	223	231	2	0.00097563	140.11		1	1	1	1			1	1				225450000	0	52163000	18399000	48248000	35703000	0	0	42996000	27943000	0	0	0
sp	RLDGSVDFKK	10	2	1163.63	223	232	2;3	0.00031008	166.07	2	2	2	3	2	3	2	2	4	1	2	2	6309200000	48728000	174850000	78917000	190270000	120010000	1810200000	217190000	138070000	3213800000	9680300	118140000	189350000
sp	TSTADYAMFK	10	0	1133.51	283	292	2	0.001379	114.89	1	1		1	1	1	1	1	1	1	1	1	4734100000	5419800	115470000	0	74511000	71299000	993100000	59735000	83882000	3092700000	29623000	113430000	94920000
sp	VAQLEAQCQEPCKDTVQIHDITGK	24	1	2767.33	154	177	2;3;4	1.458e-16	190.19		2	3	3		7		4	9		1	1	4325700000	0	174710000	43431000	108660000	0	395920000	0	153110000	3377500000	0	26023000	46275000
sp	VAQLEAQCQEPCKDTVQIHDITGKDCQDIANK	32	2	3711.73	154	185	4;5	3.9173e-08	120.91		1				1			6				749750000	0	30921000	0	0	0	42806000	0	0	676020000	0	0	0
sp	VELEDWNGR	9	0	1116.52	274	282	2	4.2188e-05	190.08		1	1	1	1	1	1	2	2	1	1	1	6700700000	0	115070000	31109000	104780000	98816000	1383300000	70482000	133460000	4524800000	37155000	100030000	101700000
sp	VGPEADK	7	0	714.355	293	299	2	0.018337	105.2						1			1				115280000	0	0	0	0	0	22992000	0	0	92286000	0	0	0
sp	VGPEADKYR	9	1	1033.52	293	301	2;3	0.00040035	134.05	1					2			2		1	1	687770000	4545500	0	0	0	0	321400000	0	0	331620000	0	26728000	3474600
sp	YEASILTHDSSIR	13	0	1490.74	122	134	2;3	7.4573e-15	263.86	1	2	2	3	2	5	1	2	7	2	1	2	20068000000	48643000	380420000	172240000	324280000	237600000	3755700000	114320000	514750000	14059000000	68588000	99354000	292990000
sp	YLQEIYNSNNQK	12	0	1512.72	135	146	2	9.3454e-12	240.47	1	1	1	2	2	3	1	3	4	1	2	3	4706500000	18666000	73523000	35765000	56002000	14901000	1397200000	76180000	82101000	2757000000	44044000	58982000	92214000
sp	ADFLEQPVLGFVR	13	0	1489.79	234	246	2	0.0001589	121.73											1		23318000	0	0	0	0	0	0	0	0	0	0	23318000	0
sp	HSHAGELEALGGVKPAVLTR	20	1	2041.11	161	180	4	0.00024761	96.391											1		38373000	0	0	0	0	0	0	0	0	0	0	38373000	0
sp	GYVIIKPLVWV	11	1	1285.78	213	223	1;2	0.006692	98.299								1	1	1			39683000	0	0	0	0	0	0	0	4785900	20727000	14170000	0	0
sp	FQSVFTVTR	9	0	1083.57	118	126	2	0.001091	133.23										1			16137000	0	0	0	0	0	0	0	0	0	16137000	0	0
sp	QTHQPPAPNSLIR	13	0	1457.77	127	139	3	0.034212	52.891		1											2540700	0	2540700	0	0	0	0	0	0	0	0	0	0
sp	LSPIYNLVPVK	11	0	1241.74	473	483	2	0.0046948	96.034				1		1		1	1	1	1	1	294110000	0	0	0	18446000	0	42280000	0	31900000	84499000	26407000	41341000	49233000
sp	AIEDYINEFSVR	12	0	1454.7	497	508	2	3.9689e-08	190.88				1		1		1	1	1	1	1	235330000	0	0	0	12356000	0	26687000	0	44079000	67960000	25288000	26817000	32147000
sp	ATFGCHDGYSLDGPEEIECTK	21	0	2384.99	230	250	2;3	6.8822e-07	134.06		2									1		114280000	0	68234000	0	0	0	0	0	0	0	0	46042000	0
sp	ATVVYQGER	9	0	1021.52	271	279	2	0.0007257	157.86			1		1			1	1	1		1	74669000	0	0	3373500	0	5827600	0	0	3908400	33909000	16178000	0	11472000
sp	CPFPSRPDNGFVNYPAKPTLYYK	23	2	2730.33	205	227	3;4	0.00093951	86.357			1				1	1			1	1	0	0	0	0	0	0	0	0	0	0	0	0	0
sp	FICPLTGLWPINTLK	15	0	1771.97	64	78	2	1.2506e-09	171.92			1	1	1	1	1	1	1	1	1	1	962820000	0	0	35893000	45377000	56535000	26830000	174140000	131730000	7210100	78926000	115240000	290930000
sp	KATVVYQGER	10	1	1149.61	270	279	2	5.7064e-05	133.57	1	1									1		0	0	0	0	0	0	0	0	0	0	0	0	0
sp	NGMLHGDK	8	0	870.402	288	295	2	0.030342	76.478							1	1	1	1			63361000	0	0	0	0	0	0	17390000	4095300	38439000	3437100	0	0
sp	TCPKPDDLPFSTVVPLK	17	1	1913	22	38	2;3	1.3681e-06	143.05	1	2	2	2	2	2	2	2	2	2	2	2	1190900000	11893000	93396000	38877000	62283000	88155000	84429000	107670000	119910000	315910000	69001000	113190000	86214000
sp	TFYEPGEEITYSCKPGYVSR	20	1	2382.08	39	58	2;3	2.9755e-07	128.71		2	1	1		1	1	2	1	1			375120000	0	85585000	31598000	20822000	0	51745000	41487000	103510000	0	40376000	0	0
sp	VCPFAGILENGAVR	14	0	1501.77	83	96	2;3	2.2085e-08	157.66	1	1	1	2	3	1	2	1	2	2	3	2	1238300000	0	0	27740000	37756000	61673000	53512000	125140000	88141000	337940000	72971000	131530000	301930000
sp	EHSSLAFWK	9	0	1103.54	328	336	2;3	2.7559e-08	205.7			1			1	1	1	1	2	1	1	551320000	0	0	20003000	0	0	37620000	83016000	47167000	221210000	4769100	59026000	78512000
sp	DLLLPQPDLR	10	0	1178.67	230	239	2	0.0041643	98.033						1			1	1			62646000	0	0	0	0	0	12480000	0	0	29271000	20894000	0	0
sp	ENQLEVLEVSWLHGLK	16	0	1893	149	164	2	0.056661	56.951									1				14767000	0	0	0	0	0	0	0	0	14767000	0	0	0
sp	LHLEGNKLQVLGK	13	1	1447.85	217	229	3	0.04991	49.025											1		15769000	0	0	0	0	0	0	0	0	0	0	15769000	0
sp	LQELHLSSNGLESLSPEFLRPVPQLR	26	1	2958.59	94	119	4	0.00035648	81.553									1			1	62193000	0	0	0	0	0	0	0	0	34602000	0	0	27591000
sp	VAAGAFQGLR	10	0	988.545	251	260	2	0.0043515	100.19		1			1						1		6983900	0	0	0	0	0	0	0	0	0	0	6983900	0
sp	AAVYQPQPHPQPPPYGHCVTDSGVVYSVGMQWLK	34	0	3792.82	291	324	4	0.00080044	60.675									1				113970000	0	0	0	0	0	0	0	0	113970000	0	0	0
sp	DLQFVEVTDVK	11	0	1291.67	912	922	2	1.4135e-07	159.4					1	1		1	1			1	108400000	0	0	0	0	7837800	45988000	0	28095000	0	0	0	26477000
sp	DSMIWDCTCIGAGR	14	0	1640.67	117	130	2	0.0056698	88.596					1								9836800	0	0	0	0	9836800	0	0	0	0	0	0	0
sp	DTLTSRPAQGVVTTLENVSPPR	22	1	2337.23	1797	1818	3	1.3723e-07	141.1									1				52854000	0	0	0	0	0	0	0	0	52854000	0	0	0
sp	DTLTSRPAQGVVTTLENVSPPRR	23	2	2493.33	1797	1819	3	3.0506e-07	131.82						1			1				168250000	0	0	0	0	0	39958000	0	0	128290000	0	0	0
sp	EATIPGHLNSYTIK	14	0	1542.8	656	669	2;3	0.00319	94.465									2				324530000	0	0	0	0	0	0	0	0	324530000	0	0	0
sp	EINLAPDSSSVVVSGLMVATK	21	0	2116.11	1767	1787	2	0.00019396	104.2						1		1					47998000	0	0	0	0	0	17508000	0	30490000	0	0	0	0
sp	ESKPLTAQQTTK	12	1	1330.71	985	996	2	0.074366	71.524		1											6129400	0	6129400	0	0	0	0	0	0	0	0	0	0
sp	EYLGAICSCTCFGGQR	16	0	1877.79	2311	2326	2	0.015726	71.176												1	19805000	0	0	0	0	0	0	0	0	0	0	0	19805000
sp	FGFCPMAAHEEICTTNEGVMYR	22	0	2619.1	458	479	3	8.0916e-06	122.19								1	1				135680000	0	0	0	0	0	0	0	14130000	121550000	0	0	0
sp	FLATTPNSLLVSWQPPR	17	0	1926.04	1911	1927	2;3	9.6969e-14	179.6				1	1	1		2	2			2	459920000	0	0	0	5642500	11407000	22262000	0	50118000	283830000	0	0	86664000
sp	FTNIGPDTMR	10	0	1150.54	1275	1284	2	0.00013625	166.16		1						1	1				132480000	0	50745000	0	0	0	0	0	5395800	76341000	0	0	0
sp	GDSPASSKPISINYR	15	1	1590.8	1525	1539	2	0.0012672	99.732		1											11748000	0	11748000	0	0	0	0	0	0	0	0	0	0
sp	GEWTCIAYSQLR	12	0	1482.69	504	515	2	7.9559e-08	183.67	1			1	1	1			2		1	1	324620000	5635800	0	0	8469400	13348000	64281000	0	0	179110000	0	53778000	0
sp	GEWTCKPIAEK	11	1	1317.64	175	185	2	0.00060146	123.75					1	1		1	1		1		179890000	0	0	0	0	6849500	28803000	0	9481600	127620000	0	7138200	0
sp	GFNCESKPEAEETCFDK	17	1	2046.83	84	100	3	0.064317	33.915							1						19094000	0	0	0	0	0	0	19094000	0	0	0	0	0
sp	GLAFTDVDVDSIK	13	0	1378.7	1637	1649	2	0.00096419	103.22									1				102350000	0	0	0	0	0	0	0	0	102350000	0	0	0
sp	GLKPGVVYEGQLISIQQYGHQEVTR	25	1	2798.47	670	694	3;4	2.4175e-05	113.68								1	3				463160000	0	0	0	0	0	0	0	0	463160000	0	0	0
sp	GNLLQCICTGNGR	13	0	1461.68	253	265	2	2.661e-05	130.41					1	1		1				1	102550000	0	0	0	0	8711000	35800000	0	43524000	0	0	0	14511000
sp	HTSVQTTSSGSGPFTDVR	18	0	1862.88	273	290	3	1.5857e-10	153.21								1	1		1	1	57314000	0	0	0	0	0	0	0	11996000	0	0	15418000	29901000
sp	HYQINQQWER	10	0	1400.66	58	67	2	0.00016023	159.37	1	1	1		1			1	1	1			170030000	6079700	30200000	6163700	0	10865000	0	0	0	105730000	10993000	0	0
sp	IGDQWDK	7	0	860.403	480	486	2	0.011423	81.297						1			1				60705000	0	0	0	0	0	0	0	0	60705000	0	0	0
sp	IGDTWSK	7	0	805.397	242	248	2	0.067232	68.915		1											6555000	0	6555000	0	0	0	0	0	0	0	0	0	0
sp	IGDTWSKK	8	1	933.492	242	249	2	3.3611e-06	140.98									1			1	28930000	0	0	0	0	0	0	0	0	28930000	0	0	0
sp	ISCTIANR	8	0	933.47	133	140	2	0.0090414	104.45			1								1		12919000	0	0	2184400	0	0	0	0	0	0	0	10735000	0
sp	ITGYIIK	7	0	806.49	1930	1936	2	0.015722	111.28					1				1				76035000	0	0	0	0	19904000	0	0	0	56132000	0	0	0
sp	IYLYTLNDNAR	11	0	1354.69	1881	1891	2	2.8506e-08	242.2		1			1	1	1		1	1	1	1	1768300000	0	83448000	0	0	74107000	276020000	51720000	0	934650000	64661000	113940000	169790000
sp	LGVRPSQGGEAPR	13	1	1322.71	1117	1129	2;3	8.0446e-07	150.49		1		1					2			1	332820000	0	35745000	0	7075000	0	0	0	0	280920000	0	0	9077900
sp	LLCQCLGFGSGHFR	14	0	1650.78	2231	2244	2;3	6.2683e-11	190.86	1		1		2	2		2	2	2	2	2	1244600000	12216000	0	11938000	0	82417000	181810000	0	94128000	502170000	51495000	112250000	196160000
sp	LTVGLTR	7	0	758.465	1029	1035	2	0.0094312	178.84		1			1	1			1				188370000	0	13217000	0	0	5499500	32014000	0	0	137640000	0	0	0
sp	NLQPASEYTVSLVAIK	16	0	1731.94	1055	1070	2	0.00013165	114.82		1	1			1		1	2		1	1	405640000	0	15600000	4476400	0	0	73694000	0	68347000	182510000	0	24584000	36429000
sp	NTFAEVTGLSPGVTYYFK	18	0	1992.98	959	976	2	1.5127e-15	196.11								1		1	1	1	119830000	0	0	0	0	0	0	0	44845000	0	18264000	14964000	41752000
sp	SSPVVIDASTAIDAPSNLR	19	0	1911.99	1892	1910	2	8.2603e-29	226.04		1				1		1	1	1		1	419150000	0	18510000	0	0	0	55870000	0	33293000	231970000	16365000	0	63145000
sp	STTPDITGYR	10	0	1109.54	1198	1207	2	0.00040952	133.68		1			1		1	1		1			87170000	0	24186000	0	0	16126000	0	24596000	16955000	0	5307600	0	0
sp	SYTITGLQPGTDYK	14	0	1542.76	1867	1880	2	2.2331e-06	145.91		1			1			1					121700000	0	51568000	0	0	37655000	0	0	32476000	0	0	0	0
sp	TFYSCTTEGR	10	0	1220.51	370	379	2	0.00030152	141.48		1			1						1	1	45670000	0	17215000	0	0	4517800	0	0	0	0	0	8610700	15327000
sp	TIKPDVR	7	1	827.486	1860	1866	2	0.018093	122.79	1	1	1	1	1	1	1	1	1	1	1	1	411700000	5094200	22171000	9849600	0	29570000	59479000	27284000	24381000	151870000	0	26828000	55169000
sp	TKTETITGFQVDAVPANGQTPIQR	24	1	2571.33	1836	1859	3	2.9263e-07	132.26		1							1		1	1	232830000	0	28333000	0	0	0	0	0	0	135740000	0	25269000	43495000
sp	TYHVGEQWQK	10	0	1274.6	2301	2310	2;3	0.00011482	172.23		1		1	1	1		1		1	1	1	153150000	0	10651000	0	6252200	8413000	64720000	0	13205000	0	5232900	11111000	33564000
sp	TYLGNALVCTCYGGSR	16	0	1790.81	68	83	2	1.5112e-09	167.83									1		1	1	122180000	0	0	0	0	0	0	0	0	39378000	0	26812000	55989000
sp	VDVIPVNLPGEHGQR	15	0	1628.86	939	953	2;3	5.3227e-05	122.33		2				2		1	2				833850000	0	62034000	0	0	0	194560000	0	55162000	522100000	0	0	0
sp	VFAVSHGR	8	0	871.466	977	984	2	0.0044021	134.66	1	1						1	1	1	1		222170000	2241500	34877000	0	0	0	0	0	13446000	155000000	4773800	11840000	0
sp	VGDTYERPK	9	1	1063.53	108	116	2	0.0015521	160.63								1	1		1	1	40818000	0	0	0	0	0	0	0	4940800	23958000	0	4121700	7797800
sp	VTIMWTPPESAVTGYR	16	0	1806.9	923	938	2	6.6894e-14	191.29		1				1		1	1				237220000	0	21069000	0	0	0	45315000	0	23339000	147500000	0	0	0
sp	VTWAPPPSIDLTNFLVR	17	0	1925.04	1285	1301	2	1.1378e-06	138.45		1							1				67602000	0	48976000	0	0	0	0	0	0	18625000	0	0	0
sp	VVTPLSPPTNLHLEANPDTGVLTVSWER	28	0	3041.58	1170	1197	3	1.5604e-07	122.78		1							1			1	192090000	0	39120000	0	0	0	0	0	0	121440000	0	0	31529000
sp	WCHDNGVNYK	10	0	1291.54	2250	2259	2	0.012971	85.666									1				24799000	0	0	0	0	0	0	0	0	24799000	0	0	0
sp	WKEATIPGHLNSYTIK	16	1	1856.98	654	669	3	0.00027477	97.767								1					27795000	0	0	0	0	0	0	0	27795000	0	0	0	0
sp	WLPSSSPVTGYR	12	0	1348.68	1562	1573	2	3.4103e-05	136.33		1	1	1	1	1	1	1	1	1	1	1	1240600000	0	33424000	6849700	22196000	33864000	131950000	54860000	72752000	632330000	35629000	91690000	125100000
sp	WSRPQAPITGYR	12	1	1430.74	831	842	2;3	2.2414e-06	169.89	1	1	2		2	2	1	2	3	1	1	3	1269100000	7043600	32117000	17147000	0	64363000	98583000	24110000	33298000	713880000	31654000	27502000	219440000
sp	YSFCTDHTVLVQTR	14	0	1725.81	398	411	2;3	6.7643e-38	322.67								1	1			2	354270000	0	0	0	0	0	0	0	34256000	186260000	0	0	133760000
sp	FSGTWYAMAK	10	0	1160.53	38	47	2	0.00022253	147.19		1			1	1	1	1			1	1	345900000	0	16507000	0	0	13452000	121660000	80766000	29323000	0	0	45021000	39171000
sp	LIVHNGYCDGR	11	0	1302.61	185	195	2;3	0.0013752	97.214		3		1			1	1	1	1	1		112530000	0	37945000	0	5394400	0	0	25414000	2587100	28404000	3428600	9361000	0
sp	LLNLDGTCADSYSFVFSR	18	0	2063.96	140	157	2	6.181e-20	218.11	1	1	1	1	1	1	1	1	1	1	1	1	254280000	2779500	20194000	16920000	16301000	11594000	28448000	16271000	25503000	36909000	31084000	22346000	25933000
sp	QRQEELCLAR	10	1	1301.65	172	181	2	0.00067799	140.16		1											21029000	0	21029000	0	0	0	0	0	0	0	0	0	0
sp	YWGVASFLQK	10	0	1197.62	108	117	2	0.00018401	152.63	1	1	1	1	1	1	1		2	1		2	589940000	4521100	28043000	18048000	21615000	34166000	75969000	88124000	0	161380000	84096000	0	73977000
sp	AFIQLWAFDAVK	12	0	1407.76	298	309	2	5.2757e-05	127.76		1	1		1	1	1			1		1	131480000	0	1851500	1453700	0	2758400	18489000	14604000	0	0	66615000	0	25711000
sp	ETLLQDFR	8	0	1020.52	159	166	2	0.0039741	186.94		1	1	1	1	1	1		1	1		1	284530000	0	16173000	8143800	9659500	13665000	20699000	59722000	0	91696000	32343000	0	32434000
[truncated: 3,701 more rows]
